# Supplementary material for: Proteomic and Phosphoproteomic Maps of Lung Squamous Cell Carcinoma From Chinese Patients
Source: Front Oncol. 2020 Jun 16;10:963. doi: 10.3389/fonc.2020.00963 (PMC7308564; doi:10.3389/fonc.2020.00963)
Supplement: Supplementary file 1 [file Data_Sheet_1.ZIP]

Archive with 1 entries (1 files):
- Supplementary Tables.xlsx
