# Supplementary material for: Proteomic and Phosphoproteomic Maps of Lung Squamous Cell Carcinoma From Chinese Patients
Source: Front Oncol. 2020 Jun 16;10:963. doi: 10.3389/fonc.2020.00963 (PMC7308564; doi:10.3389/fonc.2020.00963)
Supplement: Supplementary file 1 [file Data_Sheet_1.ZIP › Supplementary Tables.xlsx]

## Sheet: S1-Clinicopathologic features
Table S1. Clinicopathologic features of the proteomic set samples
TNM and Stage are based on the 8th edition of American Joint Committee on Cancer (AJCC8)
"1" in OS represents death, "1" in DFS represents death or recurrence
NO. patient	Gender	Age	Differentiation	TNM	Stage	Purity	Smoking	Tumor size (cm)	OS	OS time (month)	DFS	DFS time (month)
1	Male	86	Well	T1cN0M0	IA	1	ever	3*2.4*2.3	0	17	0	17
2	Male	63	Moderate	T2aN0M0	IB	0.75	ever	3.6*3.5*2.8	0	53	0	53
3	Male	53	Poor	T3N0M0	IIB	0.8	never	5.3*5*4.5	0	43	0	43
4	Male	66	Moderate	T2aN2M0	IIIA	0.8	ever	3.1*1.5*1.2	0	49	0	49
5	Male	67	Moderate	T2aN1M0	IIB	1	ever	3.6*3*2.5	1	25	1	25
6	Male	70	Moderate	T4N2M0	IIIB	0.7	ever	7.5*2.5*4	1	22	1	20
7	Male	61	Poor	T4N2M0	IIIB	0.6	never	8.5*8*6	0	59	0	59
8	Male	75	Poor	T2bN0M0	IIA	0.6	ever	5*4*4	0	51	0	51
9	Male	73	Poor	T2bN2M0	IIIA	0.6	never	4.5*4.5*2.5	0	57	0	57
10	Female	51	Moderate	T3N2M0	IIIB	0.8	never	5.5*5.5*5	0	48	0	48
11	Male	76	Moderate	T1bN1M0	IIB	0.5	never	2*1.5*1	0	19	0	19
12	Male	77	Poor	T2bN0M0	IIA	0.5	never	3.3*4.5*4	1	50	1	50
13	Male	61	Moderate	T2aN1M0	IIB	0.6	ever	3.8*2*2.8	0	36	0	36
14	Male	66	Moderate	T2bN1M0	IIB	0.7	ever	4.5*3.5*3	0	43	0	43
15	Male	70	Moderate	T3N0M0	IIB	0.7	ever	5*2*1.5	0	44	0	44
16	Male	61	Poor	T1bN1M0	IIB	0.5	ever	2*1.8*1.5	0	44	0	44
17	Male	79	Poor	T3N0M0	IIB	0.5	ever	5*4*4	0	39	0	39
18	Male	80	Poor	T2aN1M0	IIB	0.7	ever	3.1*3*3	1	27	1	3
19	Female	79	Poor	T2aN2M0	IIIA	0.6	never	3.5*3.2*2.8	0	43	0	43
20	Male	60	Poor	T3N2M0	IIIB	0.7	never	2.8*2.5*2.5	1	13	1	13
21	Male	60	Moderate	T2aN2M0	IIIA	0.7	ever	3.7*3*3	1	9	1	9
22	Male	53	Moderate	T3N1M0	IIIA	0.8	ever	6.7*4.5*4.5	1	3	1	3
23	Male	76	Moderate	T2aN1M0	IIB	0.8	ever	3.2*2.8*2.5	1	20	1	20
24	Male	59	Poor	T4N2M0	IIIB	0.8	ever	7.5*5.5*4.5	0	38	0	38
25	Male	63	Moderate			0.8

## Sheet: S2-Proteins ID or Quan
Table S2. Protein quantification in LUSC proteomics
No ID: not identified in the specific sample; No Quan Value: not quantified in the specific sample
Accession	Description	Gene Symbol	Exp. q-value: Combined	Coverage [%]	# Peptides	# Unique Peptides	Internal Reference 1	SCC-1	SCC-2	SCC-3	SCC-4	SCC-5	Internal Reference 2	SCC-6	SCC-7	SCC-8	SCC-9	SCC-10	Internal Reference 3	SCC-11	SCC-12	SCC-13	SCC-14	SCC-15	Internal Reference 4	SCC-16	SCC-17	SCC-18	SCC-19	SCC-20	Internal Reference 5	SCC-21	SCC-22	SCC-23	SCC-24	SCC-25
A0A024R0K5	Carcinoembryonic antigen-related cell adhesion molecule 5, isoform CRA_a OS=Homo sapiens OX=9606 GN=CEACAM5 PE=1 SV=1	CEACAM5	0	18	10	8	4299	3399.2	1937.1	2170.5	17704.3	3242	3547.4	1962.6	590.1	3118.8	3920	541	709	276.5	209.9	358.8	230.4	285.9	3061.5	1142.2	510.6	536.4	830.7	359.9	3462.7	1420.2	1725.4	1837.1	4203.9	3757.1
O60603	Toll-like receptor 2 OS=Homo sapiens OX=9606 GN=TLR2 PE=1 SV=1	TLR2	0	30	21	21	1989.6	2659.5	2507.2	1790.7	2044	1466.1	1006.9	888.8	788.2	1203.2	1441.5	638.9	1520.6	889.5	1846.5	1377.5	1620.9	1682.9	3061.6	2430.3	3012.6	2176	2130	2619.7	1978.5	1269.9	1402.8	2074.1	1761.4	1335.2
Q9UGL1-2	Isoform 2 of Lysine-specific demethylase 5B OS=Homo sapiens OX=9606 GN=KDM5B	KDM5B	0	15	20	17	572.5	518.2	471.4	455.1	806.8	619.5	563.3	512.5	624	395.5	977	471.6	602.3	548.6	404.6	781.3	517.6	699.1	1394.2	1179.1	1434.2	2474.5	1972	1379.9	1470.7	1412.6	1658.9	1485.7	1553.9	2423.5
O76041	Nebulette OS=Homo sapiens OX=9606 GN=NEBL PE=1 SV=1	NEBL	0	10	8	1	No ID	No ID	No ID	No ID	No ID	No ID	No ID	No ID	No ID	No ID	No ID	No ID	104	80.5	403.3	58.5	101.9	82.6	No ID	No ID	No ID	No ID	No ID	No ID	No ID	No ID	No ID	No ID	No ID	No ID
Q96DE0	U8 snoRNA-decapping enzyme OS=Homo sapiens OX=9606 GN=NUDT16 PE=1 SV=2	NUDT16	0	73	13	12	758.3	766.5	797.4	620.3	1113.9	765.4	1774	1734.7	1861.5	1745.7	3086.5	1599.6	377.8	450.4	330.2	375	438.5	398.6	1182.2	1220.1	1083.5	1140.7	1258.3	956.1	470.4	494	384.2	466.4	505.2	357.8
P30626	Sorcin OS=Homo sapiens OX=9606 GN=SRI PE=1 SV=1	SRI	0	67	13	13	11672	18022.5	12517.4	7347.3	15542.6	6848.8	16337.7	9491	14417.1	9777.2	27747.1	13984.5	6126.1	6113	4839.6	6495.4	7182.7	7261.6	15149	19025.1	19003.8	7851.8	16581.9	16277.5	12769.1	11562.3	8630.8	10157.2	12117.7	8171.1
Q5Y7H0	HLA class II histocompatibility antigen, DQ alpha 1 chain OS=Homo sapiens OX=9606 GN=HLA-DQA1 PE=1 SV=1	HLA-DQA1	0	27	7	4	639.9	1726.8	379.4	432.4	1002.7	695.7	256.9	32.7	38.4	348.1	22.6	207.5	903.3	1039.1	856.4	584	1854.1	2195.7	750.7	1277.5	952.2	658.9	139.4	8163.2	1260.3	1189	1517.7	1173.7	961.2	968.9
Q7LDG7-2	Isoform 2 of RAS guanyl-releasing protein 2 OS=Homo sapiens OX=9606 GN=RASGRP2	RASGRP2	0	11	7	7	339.2	380.1	379.7	283.7	495.8	247.1	637.1	547.6	578.1	1503.6	961.8	482.8	No Quan Value	No Quan Value	No Quan Value	No Quan Value	No Quan Value	No Quan Value	No ID	No ID	No ID	No ID	No ID	No ID	122	125.6	142	111.9	165	109.1
Q6P1N0	Coiled-coil and C2 domain-containing protein 1A OS=Homo sapiens OX=9606 GN=CC2D1A PE=1 SV=1	CC2D1A	0	45	36	1	116.5	96.1	88.5	97.9	169	153.1	No Quan Value	No Quan Value	No Quan Value	No Quan Value	No Quan Value	No Quan Value	89.4	62.3	50.7	64.5	57.8	65.6	397.3	279.1	286.2	284.7	427.3	277	No ID	No ID	No ID	No ID	No ID	No ID
Q9H336	Cysteine-rich secretory protein LCCL domain-containing 1 OS=Homo sapiens OX=9606 GN=CRISPLD1 PE=2 SV=1	CRISPLD1	0.006	4	2	2	17	15.6	37.9	9.5	13	9.2	No ID	No ID	No ID	No ID	No ID	No ID	86.3	79.8	58.3	66.7	85.7	75.3	No ID	No ID	No ID	No ID	No ID	No ID	No ID	No ID	No ID	No ID	No ID	No ID
P29320	Ephrin type-A receptor 3 OS=Homo sapiens OX=9606 GN=EPHA3 PE=1 SV=2	EPHA3	0	4	4	1	100.1	91.2	82.2	225.5	100.8	71.7	No ID	No ID	No ID	No ID	No ID	No ID	No ID	No ID	No ID	No ID	No ID	No ID	No ID	No ID	No ID	No ID	No ID	No ID	No ID	No ID	No ID	No ID	No ID	No ID
Q8N766	ER membrane protein complex subunit 1 OS=Homo sapiens OX=9606 GN=EMC1 PE=1 SV=1	EMC1	0	46	41	41	7610.3	7137.9	6872.9	9764	9346.2	6450.8	10856.6	6290.2	7348.2	6203.6	12347.7	10449.9	12517.2	9009	10269.5	10560.5	13476.9	10496.4	10802.6	10152.8	9768.3	9474.8	11174.1	8429.8	16785.3	13599.6	14966.9	14662.6	12385.4	14487.3
A0A0J9YXN7	Perilipin-4 OS=Homo sapiens OX=9606 GN=PLIN4 PE=1 SV=1	PLIN4	0	25	14	14	No ID	No ID	No ID	No ID	No ID	No ID	No ID	No ID	No ID	No ID	No ID	No ID	1007.3	5613.4	3124.3	850.8	1090.8	926.2	No ID	No ID	No ID	No ID	No ID	No ID	No ID	No ID	No ID	No ID	No ID	No ID
Q96EK6	Glucosamine 6-phosphate N-acetyltransferase OS=Homo sapiens OX=9606 GN=GNPNAT1 PE=1 SV=1	GNPNAT1	0	45	7	7	844.7	768	761.8	829.6	1492.7	912.7	316.6	116.3	147	164	199.8	238	990.5	748.5	881.8	894.8	1206.2	745	2537.3	2696.3	2778.7	1163.8	1565.9	1467.8	579.1	487.1	373.9	448.1	554.7	362.5
P12081	Histidine--tRNA ligase, cytoplasmic OS=Homo sapiens OX=9606 GN=HARS PE=1 SV=2	HARS	0	64	32	25	14787.2	13625.5	15575.7	12698.7	26715.8	11934.5	15470	11169.9	12113.8	8650.9	13530	11980.1	9122.5	9366.1	7932.6	5342.9	10033.5	7983.9	20434.1	24679.3	23477.7	24644	29296.5	21593.7	16036	15229.8	12428.1	14251.2	14548.4	8697.9
Q9UQB8	Brain-specific angiogenesis inhibitor 1-associated protein 2 OS=Homo sapiens OX=9606 GN=BAIAP2 PE=1 SV=1	BAIAP2	0	63	31	31	7036.3	10044	4357.4	5137.2	8792	7509.4	6144.3	3494.6	3387.3	3387.4	8876.9	7250.2	4444.5	5851.8	3103.7	2674.1	5571.1	5064.2	9223.6	10214.8	8946.6	10016.7	6834.3	6391.5	9768.7	9669.7	11540.5	5962.5	6575.7	15680.1
J3QRS3	Myosin regulatory light chain 12A OS=Homo sapiens OX=9606 GN=MYL12A PE=1 SV=1	MYL12A	0	64	15	6	20342.2	30309.1	21599.6	16479.6	20549.8	17317.1	28524.4	22922.3	34655.7	23669.9	36700	20912.8	25907	22871.1	25173.8	22722.5	28518.9	25045.5	33578.5	77476.1	39264.8	24114.4	42864.6	37859.3	25396.8	25021.6	26146.7	32084	35332.3	16760.2
Q8WXE1	ATR-interacting protein OS=Homo sapiens OX=9606 GN=ATRIP PE=1 SV=1	ATRIP	0.001	4	3	3	No Quan Value	No Quan Value	No Quan Value	No Quan Value	No Quan Value	No Quan Value	No ID	No ID	No ID	No ID	No ID	No ID	31.6	29.2	19.4	35.5	32.3	25.7	413.2	422	602.1	524.4	489.7	316.3	No ID	No ID	No ID	No ID	No ID	No ID
P15848	Arylsulfatase B OS=Homo sapiens OX=9606 GN=ARSB PE=1 SV=1	ARSB	0	23	10	10	667.4	936.5	623.5	625.5	1132.8	493.7	657.8	632.2	790.8	505.8	1060.2	430.7	963.2	807.7	1319.6	758.8	946.2	1064.9	2326.4	3965.6	2694.5	1814.8	2845.7	1912.6	1331.9	1213.9	1276.8	1347.8	1962.4	601.5
Q96HC4-6	Isoform 6 of PDZ and LIM domain protein 5 OS=Homo sapiens OX=9606 GN=PDLIM5	PDLIM5	0	42	22	1	No ID	No ID	No ID	No ID	No ID	No ID	No ID	No ID	No ID	No ID	No ID	No ID	94.4	87.1	237.2	236.5	105.8	86.7	No ID	No ID	No ID	No ID	No ID	No ID	No ID	No ID	No ID	No ID	No ID	No ID
A0A0A0MTL5	S-phase kinase-associated protein 2 OS=Homo sapiens OX=9606 GN=SKP2 PE=1 SV=1		0.001	8	2	2	36.1	34.2	27.8	41.9	45.8	30.9	45.9	19.3	31.8	19.1	42.1	40.5	No Quan Value	No Quan Value	No Quan Value	No Quan Value	No Quan Value	No Quan Value	257.3	168.9	130.7	415.5	522.9	137.7	29.2	44	20.8	23.3	34.4	21.5
Q96AX2-3	Isoform 3 of Ras-related protein Rab-37 OS=Homo sapiens OX=9606 GN=RAB37	RAB37	0	18	4	3	61	67.4	58.4	54.8	66.2	32.6	36	16.3	23.2	46.5	31.3	23.8	262.8	188.9	321.1	166.3	334.7	221.9	No ID	No ID	No ID	No ID	No ID	No ID	No ID	No ID	No ID	No ID	No ID	No ID
P34741	Syndecan-2 OS=Homo sapiens OX=9606 GN=SDC2 PE=1 SV=2	SDC2	0	12	2	2	624.2	1001.7	874.9	606.1	634.8	421.6	671.1	871	1013.8	440.5	847.3	314.5	708.7	959.4	832.1	1241.8	557.3	610.6	833.9	3033.1	968.1	1702.4	1003.9	506.4	1376.7	1882.9	1192	1746.2	2736.7	845.8
Q9NX46	Poly(ADP-ribose) glycohydrolase ARH3 OS=Homo sapiens OX=9606 GN=ADPRHL2 PE=1 SV=1	ADPRHL2	0	49	13	13	2496.3	2442	2371.8	1716	4088.5	2804.5	1584.5	1387.1	1104.8	1319.6	1524	1186.1	1910.8	1482.7	1843.6	1194.9	1905.9	1533.1	2104.3	2589.2	3590.1	2062.7	1995.7	2010.7	2841.3	2220.7	1863.6	2165.4	2435.1	1638.3
P10415	Apoptosis regulator Bcl-2 OS=Homo sapiens OX=9606 GN=BCL2 PE=1 SV=2	BCL2	0.001	15	3	3	No ID	No ID	No ID	No ID	No ID	No ID	113.7	78.1	105	77.3	118	112	192	266.9	227.7	193.3	237.9	193.4	342.7	378.2	360.6	894.9	1857.9	468.5	36.2	38	33.2	23	37.1	23.6
P00748	Coagulation factor XII OS=Homo sapiens OX=9606 GN=F12 PE=1 SV=3	F12	0	27	16	16	700.5	720.8	1234.1	329.5	704	415	1226.5	1959.8	2215.7	2106.2	1632	1205.8	356	473.7	512.8	510.5	453.5	354.1	684.3	1252.8	1248.1	723.2	953.2	694.1	528.6	354	372.6	831.6	426.8	477.6
Q6GMV2	SET and MYND domain-containing protein 5 OS=Homo sapiens OX=9606 GN=SMYD5 PE=1 SV=2	SMYD5	0	26	8	8	169.5	207.4	159.3	146	271.4	164.4	469.9	274.9	329.1	268.7	337.9	354.1	374.6	257.8	278.5	466.9	313.2	279.2	1075.6	1254.8	1331.2	1229.8	1325.2	1127.2	645.3	532.5	541.2	557.2	636	419.4
P14635	G2/mitotic-specific cyclin-B1 OS=Homo sapiens OX=9606 GN=CCNB1 PE=1 SV=1	CCNB1	0	17	5	5	220.9	202.4	158	339.9	308.3	157.5	323.3	185.7	254.2	200.1	396.7	311.3	446.6	567.2	386.2	394.3	815.6	627.4	1104.7	852.2	961.5	1465.5	1496.8	1164.7	267.3	481.8	359.3	263.5	469.3	631.8
Q99828	Calcium and integrin-binding protein 1 OS=Homo sapiens OX=9606 GN=CIB1 PE=1 SV=4	CIB1	0	57	11	11	2606.5	2470	1495.1	2878.4	2654.5	3810.8	3149.6	2158.9	1645.8	2170.8	4079.2	2590.6	3010.5	1791.2	1550.5	2230.1	1744.9	1967.2	5278.5	3653.9	4805.6	4088.3	4401.7	4428.4	3981.3	1565.7	1960	2135.8	1862.4	2604.6
Q9BSY9	Deubiquitinase DESI2 OS=Homo sapiens OX=9606 GN=DESI2 PE=1 SV=1	DESI2	0	28	3	3	571.7	535.7	498.7	743.2	626	505.1	No ID	No ID	No ID	No ID	No ID	No ID	587.7	487.8	457	656.6	541.8	680.4	510.2	656.1	540.3	465.1	642.5	441	No ID	No ID	No ID	No ID	No ID	No ID
P54253	Ataxin-1 OS=Homo sapiens OX=9606 GN=ATXN1 PE=1 SV=2	ATXN1	0	6	5	5	176.3	190.3	192.2	157.2	216.1	190.2	88.5	45.6	68.8	41.1	68.5	66.3	No ID	No ID	No ID	No ID	No ID	No ID	442.1	484.8	359.1	436.6	378.8	498.7	844.3	1067.9	1148.2	1017.1	1135.7	826.1
Q02218	2-oxoglutarate dehydrogenase, mitochondrial OS=Homo sapiens OX=9606 GN=OGDH PE=1 SV=3	OGDH	0	56	60	1	1090.5	1210.9	963.8	1395.1	1477.5	839.4	1313	490.3	595.7	442.7	1036.3	915.2	908.8	441.6	708.1	481	1054.3	724.1	1787.9	1797.7	1394.3	783	1456.4	1465	662	365.6	355.5	339.8	309.2	408.5
O00329	Phosphatidylinositol 4,5-bisphosphate 3-kinase catalytic subunit delta isoform OS=Homo sapiens OX=9606 GN=PIK3CD PE=1 SV=2	PIK3CD	0	18	17	15	607.5	559.4	645.8	498.5	814.8	526.7	566.9	567.2	645.5	865.6	1013.9	507.8	445.9	361	365.8	265.2	581.6	457.4	1004.2	1153.1	1440.1	872	1252.3	1179.8	371.1	289.7	251.3	267.5	326.1	221.6
Q70CQ4	Ubiquitin carboxyl-terminal hydrolase 31 OS=Homo sapiens OX=9606 GN=USP31 PE=2 SV=2	USP31	0.003	1	2	2	No ID	No ID	No ID	No ID	No ID	No ID	No ID	No ID	No ID	No ID	No ID	No ID	No ID	No ID	No ID	No ID	No ID	No ID	194.4	386.1	149.5	581.8	185.6	270.3	No ID	No ID	No ID	No ID	No ID	No ID
P62736	Actin, aortic smooth muscle OS=Homo sapiens OX=9606 GN=ACTA2 PE=1 SV=1	ACTA2	0	76	33	3	129992	172220	131259	133722	190299	95731.6	194168	149025	220514	173273	203964	135916	131014	166472	174403	112167	166267	138100	148091	267550	169116	92405.8	185758	178091	210986	260670	195041	227370	258832	130481
Q8TEP8	Centrosomal protein of 192 kDa OS=Homo sapiens OX=9606 GN=CEP192 PE=1 SV=3		0	5	12	11	132.4	107.2	94.9	82.7	324.9	133.2	296.8	357.2	300	213.5	471.4	349.7	53.3	42	29.3	25	44.8	39.5	404.9	630.5	478.1	720.9	635.5	469.9	197.5	193.1	202.5	221.1	243.6	246.8
P30273	High affinity immunoglobulin epsilon receptor subunit gamma OS=Homo sapiens OX=9606 GN=FCER1G PE=1 SV=1	FCER1G	0	41	5	5	3820.5	5421.3	3183.1	5497.8	5547.2	2097.7	7386.8	5683	5335.4	5304.8	8185.3	4045.1	3588.7	2208.8	5987.1	2708	3897.8	3154.5	2749.3	1741.1	3248.2	1788.8	1328.8	2933.7	4973	5392.8	4753.3	7461.9	4460.5	2593
Q9HCU5	Prolactin regulatory element-binding protein OS=Homo sapiens OX=9606 GN=PREB PE=1 SV=2	PREB	0	55	16	16	2755.9	2767.9	2461.4	3563.7	3362.1	2721	4578.8	4005.3	4081.7	3247	6152.1	4300.8	2747.1	2680.5	3028.5	2988.2	2653.5	2430.6	6202.1	6754.6	6969.6	5618.5	6374.7	7118.1	3309.2	3042.5	3092.5	3458.2	3308.3	2807.5
P02679	Fibrinogen gamma chain OS=Homo sapiens OX=9606 GN=FGG PE=1 SV=3	FGG	0	79	36	23	44307.9	130203	37388.3	26263.3	25376.9	19799.5	54969.2	44726.3	85099.5	111102	120611	28855.9	44903.2	57779.7	61289.9	110252	29634.2	45567.7	82498.6	38413.1	80248.2	22829.4	39171.3	24855.5	74851.4	24438.5	66251.2	42756.6	31741.6	71292.1
Q9UI15	Transgelin-3 OS=Homo sapiens OX=9606 GN=TAGLN3 PE=1 SV=2	TAGLN3	0	18	3	1	45.1	49.1	41.6	40.5	60.7	47.7	117	48.1	75.6	98	87.1	167.2	No ID	No ID	No ID	No ID	No ID	No ID	214.1	325.6	392.5	240.7	401	420.6	No ID	No ID	No ID	No ID	No ID	No ID
A6NHR9	Structural maintenance of chromosomes flexible hinge domain-containing protein 1 OS=Homo sapiens OX=9606 GN=SMCHD1 PE=1 SV=2	SMCHD1	0	53	99	99	21654.1	20533.1	17248.1	30438.1	25690.6	17643	20292.9	10789	14948.9	14497	19820.3	19152.8	12386.4	9930.8	8667.9	10430.2	10390.8	12043.8	33351.3	23489.4	34489.4	37912.1	31276.7	29267.2	20755.9	17039.4	17042.1	15886.2	16893.7	19555.1
O95425-4	Isoform SV4 of Supervillin OS=Homo sapiens OX=9606 GN=SVIL	SVIL	0	50	90	90	10919.3	9609.4	11381.3	9920.1	13962	11065	14731.2	15339.4	14943.2	10293.6	15731.1	16192.8	12692.7	13114.4	10915.4	17288.1	12431.5	13723.4	20866.1	33202.8	25365.4	41156.7	19534.8	18958.2	14774.6	14715.6	15543.9	14303.1	14790.5	15666.7
Q13136	Liprin-alpha-1 OS=Homo sapiens OX=9606 GN=PPFIA1 PE=1 SV=1	PPFIA1	0	36	40	35	3517.1	3210.1	3278.2	3777.5	4670.2	3634.2	3900.4	3083.5	3283.2	2783.3	5940.6	3259.7	3864	3101.8	3716.7	3080.7	9673.9	3132.6	5741.2	8128.7	6248.8	6109.6	7490.4	5903.9	3516	3949.4	4601.2	3517.7	6853.2	3656.2
Q9P215	Pogo transposable element with KRAB domain OS=Homo sapiens OX=9606 GN=POGK PE=1 SV=2	POGK	0.002	5	2	2	No ID	No ID	No ID	No ID	No ID	No ID	427.6	302.7	323.6	186.7	583.5	441.7	No ID	No ID	No ID	No ID	No ID	No ID	No ID	No ID	No ID	No ID	No ID	No ID	No ID	No ID	No ID	No ID	No ID	No ID
P24347	Stromelysin-3 OS=Homo sapiens OX=9606 GN=MMP11 PE=1 SV=3	MMP11	0	36	14	13	183.1	182.4	240.4	168.9	209.1	184.8	794.4	599.7	886.1	795.6	1834.1	761.3	233.6	249.2	158.1	344	223.8	263.2	1436	4318.5	1486.9	1269.6	2980.2	3091.5	215	357.6	315.9	307.9	356.3	274.8
Q99714	3-hydroxyacyl-CoA dehydrogenase type-2 OS=Homo sapiens OX=9606 GN=HSD17B10 PE=1 SV=3	HSD17B10	0	86	15	15	13200.6	13193.7	10698.5	17808.3	15735.6	13141.2	14188.4	6689.9	11307.9	8305.9	17440.1	9146.2	12650.4	13409	11629	11740.3	12691.9	12674.5	22914.7	18948.4	20837.6	16410.2	32914.6	22293.4	16407	15846.9	11463.9	12448.2	12784	15576.8
G3V1W8	Serine/threonine-protein kinase receptor OS=Homo sapiens OX=9606 GN=ACVRL1 PE=1 SV=1	ACVRL1	0.002	5	2	2	36	49.5	27	28.8	43.1	36.5	49.2	79.3	52.5	24.6	79.3	23.4	18.9	22	14.7	13	16.1	13.5	57	60.4	38.9	50.5	53.4	42.1	No ID	No ID	No ID	No ID	No ID	No ID
O94913	Pre-mRNA cleavage complex 2 protein Pcf11 OS=Homo sapiens OX=9606 GN=PCF11 PE=1 SV=3	PCF11	0	17	24	24	636	585.1	602.9	613.3	1003.7	537.6	751.1	644.6	590.6	546	1238.1	656.9	517.9	505.2	460.9	581.4	529.8	567.3	856	889.7	1009.2	831.3	963.3	806.6	2536	2805.1	2365.9	2194.1	2348.2	2689.7
H0Y8C2	60S ribosomal protein L22-like 1 (Fragment) OS=Homo sapiens OX=9606 GN=RPL22L1 PE=1 SV=1		0	39	4	4	188.7	268	157.4	182.6	298.6	188.4	No ID	No ID	No ID	No ID	No ID	No ID	244.5	251.2	225.8	223.1	279.4	290.1	1475.8	1265.6	1766.9	1549.3	6318.1	1237.1	663.2	760	891.2	812.2	799.6	1035.2
Q9H7B2	Ribosome production factor 2 homolog OS=Homo sapiens OX=9606 GN=RPF2 PE=1 SV=2	RPF2	0	34	12	12	1124.2	1388.7	872.3	2118.8	1356.4	608.2	3326.7	2832.2	3305.6	1630.5	7857.1	3162	1071.6	1834.5	897.8	1470.3	1191.3	1048.9	4595.6	3643.8	7485.1	10205.5	4201.4	1901.1	2415.4	3441.7	2903.6	3555.8	2401.4	3737.2
Q7Z3E5	LisH domain-containing protein ARMC9 OS=Homo sapiens OX=9606 GN=ARMC9 PE=1 SV=3		0	6	5	5	91.7	104.8	96.2	89.5	97.5	95.5	168.1	139.6	170.9	183.7	237.2	118.2	No ID	No ID	No ID	No ID	No ID	No ID	20.3	34.8	26	22.8	29.3	15	61.4	54.2	44.5	53.2	84.5	33.8
Q8N6T7	NAD-dependent protein deacetylase sirtuin-6 OS=Homo sapiens OX=9606 GN=SIRT6 PE=1 SV=2	SIRT6	0	21	6	6	179.1	226.3	139.9	141.9	228.1	225	45.9	42.4	47.5	32.7	73.9	28.7	259.2	329.4	238.6	391.8	330	210.6	145.3	183.8	131.9	140.8	139	130.4	No ID	No ID	No ID	No ID	No ID	No ID
Q9NYH9	U3 small nucleolar RNA-associated protein 6 homolog OS=Homo sapiens OX=9606 GN=UTP6 PE=2 SV=2	UTP6	0	44	23	22	3116.5	2720.9	2395	4489.5	3744.7	2662.5	3068.6	1943.3	2727.3	1708.9	4931.6	3037	2657.1	2334.8	2393.9	3831.9	2524.1	2070.9	4994.9	3877	5440.5	5200.5	6463.6	3380.4	4047.2	3660.6	3541.6	3479.9	3293.5	4973.9
O95070	Protein YIF1A OS=Homo sapiens OX=9606 GN=YIF1A PE=1 SV=2	YIF1A	0	12	3	3	233.1	197.9	234.8	302.1	319	189.6	No ID	No ID	No ID	No ID	No ID	No ID	162.2	151.4	189.6	126.9	173.1	119.5	No ID	No ID	No ID	No ID	No ID	No ID	109.5	82.2	66.2	73.6	89.9	64.3
F5H077	Ras-related protein Rap-1b (Fragment) OS=Homo sapiens OX=9606 GN=RAP1B PE=1 SV=8		0	88	6	1	111.9	64.7	220.6	146.2	177.5	62.3	No ID	No ID	No ID	No ID	No ID	No ID	No ID	No ID	No ID	No ID	No ID	No ID	No ID	No ID	No ID	No ID	No ID	No ID	No ID	No ID	No ID	No ID	No ID	No ID
P10412	Histone H1.4 OS=Homo sapiens OX=9606 GN=HIST1H1E PE=1 SV=2	HIST1H1E	0	46	22	8	10839.3	24311.1	6986.5	21260.8	2721.3	3202.6	13631.4	16132.5	44839.8	17398.2	38781.8	11177	13321.6	26633.7	29990.7	21002.5	24047	34638.3	10417.4	40396	26306.8	21571.2	33028.6	4943.2	12795.5	33750.7	46816.8	51046.5	45542.3	24018.5
Q8NFG4	Folliculin OS=Homo sapiens OX=9606 GN=FLCN PE=1 SV=1	FLCN	0	10	5	5	No ID	No ID	No ID	No ID	No ID	No ID	No ID	No ID	No ID	No ID	No ID	No ID	72.7	77.7	90.4	80.6	107.8	97.1	409.8	279.2	239.7	175.8	313.1	303.3	No Quan Value	No Quan Value	No Quan Value	No Quan Value	No Quan Value	No Quan Value
A0A0R4J2E2	R3H and coiled-coil domain-containing protein 1 OS=Homo sapiens OX=9606 GN=R3HCC1 PE=1 SV=1		0	12	4	4	No Quan Value	No Quan Value	No Quan Value	No Quan Value	No Quan Value	No Quan Value	No Quan Value	No Quan Value	No Quan Value	No Quan Value	No Quan Value	No Quan Value	No ID	No ID	No ID	No ID	No ID	No ID	99.8	153.9	88.7	109.4	120.5	103.3	252.2	242.9	228.1	235.1	260.6	212.7
Q9UG22	GTPase IMAP family member 2 OS=Homo sapiens OX=9606 GN=GIMAP2 PE=1 SV=2	GIMAP2	0	21	8	8	1193.6	1572	1316.8	1210.2	1659.4	777.7	288	320.8	230.7	363.5	465.4	175.4	227.3	232.5	320.3	116.1	227.9	200.1	663.9	651.1	612.6	1076.2	536.7	495.2	508.6	478.3	420.6	447.2	570	303.5
P20774	Mimecan OS=Homo sapiens OX=9606 GN=OGN PE=1 SV=1	OGN	0	46	16	16	4274.8	10920.3	2730.9	2179.7	6135.2	1713.6	6133.2	30070.6	41322	4651.4	4741.5	5336.6	6320.2	46684.8	15122.9	4872.8	8484.4	5943.5	10825.1	16438.4	17609.2	5527.8	10328.4	18635.3	7288.1	3785.6	1438.7	4119.7	2708.8	1798.6
Q10469	Alpha-1,6-mannosyl-glycoprotein 2-beta-N-acetylglucosaminyltransferase OS=Homo sapiens OX=9606 GN=MGAT2 PE=1 SV=1	MGAT2	0	34	14	14	2322.3	2882.8	2331.8	3066.7	2832.5	1582.4	1480	1109.7	934.1	960	1374.9	2114.4	2062.8	1340.7	1700.1	1680.6	1842.2	1969.2	1206.7	1199.2	1106.4	773.1	985	836.3	1042	956.3	774.6	971.9	1113.4	984
Q7Z3T8	Zinc finger FYVE domain-containing protein 16 OS=Homo sapiens OX=9606 GN=ZFYVE16 PE=1 SV=3	ZFYVE16	0	13	14	14	564.2	575.9	680.6	533.8	719.1	479.3	80.5	53.2	79	67.4	97.8	75.7	1210.4	865.8	1530.9	841.3	1165.1	825.3	695.9	765.6	810.3	761.3	753.3	666.8	796.9	607.3	620.3	773.6	786.8	523
O60869	Endothelial differentiation-related factor 1 OS=Homo sapiens OX=9606 GN=EDF1 PE=1 SV=1	EDF1	0	53	14	14	8112.4	6031.7	6646.1	7260	11654.8	8515.1	12116.1	3525.4	5714.3	2863.1	7470.6	11631.3	10657.8	9471.4	9868.8	6966.6	10474.8	9931.4	8691.4	9757.7	10234.1	13138.4	14542.1	13438.1	12973.7	18407.5	10863.5	9707.4	10998.6	12331.7
P13746-2	Isoform 2 of HLA class I histocompatibility antigen, A-11 alpha chain OS=Homo sapiens OX=9606 GN=HLA-A	HLA-A	0	58	28	3	17850.1	17185.1	18277.4	25180.4	24348.1	12164	21957.6	14275.7	20987	13450.6	32241.1	16942.8	21702.9	16872.9	16892.4	11883.3	27114.5	14085.7	28091.1	38934	31583.1	59881.9	16312.9	32363.1	28192.2	15497.6	39325.6	15413.8	23348.9	8648.8
Q8IZ52	Chondroitin sulfate synthase 2 OS=Homo sapiens OX=9606 GN=CHPF PE=1 SV=2	CHPF	0	17	12	12	359.6	465.8	448.1	387.4	380.2	309.3	621.2	936.5	968.3	917.9	1375.7	457.5	389.1	277.1	334.7	381.7	362.7	359.9	508.4	923.1	436.9	507.7	588.1	332.3	1689.8	1411.2	1161.5	1504.1	2043.2	1084.2
Q9Y4D7	Plexin-D1 OS=Homo sapiens OX=9606 GN=PLXND1 PE=1 SV=3	PLXND1	0	14	23	20	1139.4	1688.9	1060.1	1029.2	1274.4	909	738.6	595.4	509.3	507.2	726.8	524.1	679.8	458.3	911.3	462.3	751.9	556.1	2553.9	2740.6	2825.9	2408.7	2397.1	2950.4	2402.7	1855.8	1518.2	2353.1	1991.2	967.4
Q8TAV0	Protein FAM76A OS=Homo sapiens OX=9606 GN=FAM76A PE=2 SV=1	FAM76A	0.001	9	4	2	63.2	61.6	83.3	48.8	95.3	62.1	129.5	108.9	145.4	100	216.8	117.2	No ID	No ID	No ID	No ID	No ID	No ID	No ID	No ID	No ID	No ID	No ID	No ID	No Quan Value	No Quan Value	No Quan Value	No Quan Value	No Quan Value	No Quan Value
Q8N2H4	Protein SYS1 homolog OS=Homo sapiens OX=9606 GN=SYS1 PE=1 SV=1	SYS1	0.002	6	1	1	No ID	No ID	No ID	No ID	No ID	No ID	No ID	No ID	No ID	No ID	No ID	No ID	224.9	161.7	166.1	160.5	178.5	181.9	No Quan Value	No Quan Value	No Quan Value	No Quan Value	No Quan Value	No Quan Value	1338.3	567.2	593.8	440.3	694.7	539.1
P28702-3	Isoform 2 of Retinoic acid receptor RXR-beta OS=Homo sapiens OX=9606 GN=RXRB	RXRB	0	26	14	7	1265.5	1153.7	973.6	1432.4	1788.7	1412.6	530.6	227.8	298.5	314.6	421.8	567.3	565.4	483.9	366.8	477.3	430	451.5	1381.7	1248.2	1541.8	1892	1503.2	1503	813	886	819.4	858.2	971.6	859.6
O75569	Interferon-inducible double-stranded RNA-dependent protein kinase activator A OS=Homo sapiens OX=9606 GN=PRKRA PE=1 SV=1	PRKRA	0	57	18	18	3647.4	3839.4	2677.2	3460	3550.8	3482.2	6011.2	4040.2	5329.5	3916.4	13456.1	7018.5	2380.4	2765.4	1992.2	3890.2	3439.4	2808.1	7818.1	11078.6	7030.8	8204.7	13372	9349.3	3721.9	4391.2	4818	4740.7	5391.3	4772.8
Q01201	Transcription factor RelB OS=Homo sapiens OX=9606 GN=RELB PE=1 SV=2	RELB	0	38	16	16	1477.7	1473.7	1363.3	1216.7	1863.5	1759.1	308.1	214.1	223	250.8	344.7	228.3	352.8	330.3	334.5	278.4	385.3	307.9	1425	1696.4	1947.3	1657.8	2347	2357	479.4	439.8	343	332	420.1	365.5
Q9NRR8	CDC42 small effector protein 1 OS=Homo sapiens OX=9606 GN=CDC42SE1 PE=1 SV=1	CDC42SE1	0.001	15	2	2	563.3	655.4	532.9	547.7	349.1	783.9	No Quan Value	No Quan Value	No Quan Value	No Quan Value	No Quan Value	No Quan Value	733.4	628.9	650.1	685.6	606.3	894.5	1271.3	1043.1	1329.5	2104.1	1520.6	1709.1	1286.9	894.1	1362.6	907	918.1	1894
O95236	Apolipoprotein L3 OS=Homo sapiens OX=9606 GN=APOL3 PE=1 SV=3	APOL3	0	28	13	12	2319.3	2446.7	2315.3	2614.4	3447.1	1590.1	300.1	469	181.3	135.9	195.3	165.4	1966.1	1973.8	1675.1	994.7	2495.3	1384.4	3037.5	2466.5	2472	2304.9	2993.2	3584.3	2490.2	2386.2	2371.9	1923.8	1372.6	1668.5
Q5VWP2	Terminal nucleotidyltransferase 5C OS=Homo sapiens OX=9606 GN=TENT5C PE=1 SV=1	FAM46C	0	16	5	5	No ID	No ID	No ID	No ID	No ID	No ID	No ID	No ID	No ID	No ID	No ID	No ID	92.1	112.9	192.8	51.2	132.8	120.3	994.8	1095.1	1166.4	683.8	1107.8	1031.2	451	653.5	626.1	620.2	703.7	269.4
Q96H79	Zinc finger CCCH-type antiviral protein 1-like OS=Homo sapiens OX=9606 GN=ZC3HAV1L PE=1 SV=2	ZC3HAV1L	0	61	12	12	1000.6	861.7	796.1	755.1	999.8	973.2	2237	2488.9	2879	1843.9	4550.3	3387.1	681.2	689	901.3	580.6	916.8	876.3	2299.4	2591.4	1935.8	2295.5	4550.6	2319	1655.4	1556.7	1482.4	1499.6	1658.4	1556.6
O95825	Quinone oxidoreductase-like protein 1 OS=Homo sapiens OX=9606 GN=CRYZL1 PE=1 SV=2	CRYZL1	0	42	11	11	1084.1	1271	864.9	750.5	1450	1199.2	2002.8	1111.1	1426.7	1343.3	1619.9	1589.6	709.6	672.4	675.6	735.3	813.7	704	1390	1442.4	1865.6	1290	1467.4	1624.2	1552.3	1266.6	1174.3	1162.5	1256.4	1130.7
O95436-2	Isoform 2 of Sodium-dependent phosphate transport protein 2B OS=Homo sapiens OX=9606 GN=SLC34A2	SLC34A2	0	12	9	1	1611.3	4528.6	813.4	856.1	1405.9	760	551.6	517.4	387.7	351.8	457.6	844.6	328.1	102.5	228.7	79.1	238.9	192.1	2932.7	2169.5	4607.3	1237.4	1885.3	829.7	1186.1	1007.5	1005.5	1286.8	848.7	678.6
Q9UL03	Integrator complex subunit 6 OS=Homo sapiens OX=9606 GN=INTS6 PE=1 SV=1	INTS6	0	30	24	21	2014.6	1894.4	1751.8	2426	2508.5	2127.2	2073.9	986.6	1068.1	1072.1	1983	1703.6	772.2	742.3	642.4	1001	710.3	850	2838.5	2450.2	2434.5	3195	2926.6	1842.2	1029.6	1726.5	1144.4	980.4	1099.9	1303.1
Q6P087	Mitochondrial mRNA pseudouridine synthase RPUSD3 OS=Homo sapiens OX=9606 GN=RPUSD3 PE=1 SV=3	RPUSD3	0	14	4	4	202.6	206.5	209.6	292.4	328.7	175.8	91	98.7	106	87	246.2	57.8	26.8	26.4	27.5	16.3	36.2	20.6	205.7	158.6	151.8	168.9	193.5	142.7	240.5	330.5	156.1	158.1	179.1	198
Q9NXW9	Alpha-ketoglutarate-dependent dioxygenase alkB homolog 4 OS=Homo sapiens OX=9606 GN=ALKBH4 PE=1 SV=1	ALKBH4	0	26	5	5	320.3	317.9	387.4	384.4	465.1	235.8	22.9	17.1	21.7	13.4	31.2	20.4	235.7	326.1	251.6	254.5	219.3	246.6	478.8	486.5	501.9	628.1	612	431.8	No Quan Value	No Quan Value	No Quan Value	No Quan Value	No Quan Value	No Quan Value
P42785	Lysosomal Pro-X carboxypeptidase OS=Homo sapiens OX=9606 GN=PRCP PE=1 SV=1	PRCP	0	35	14	14	5506.4	6110.5	7443.4	3920.6	6272.7	3936.8	5168.9	2496.5	2952	4196.4	4318.7	5549.5	4009	3145.6	3587	3502.1	3107.1	2666.6	5994.1	6906.6	5785.9	3402.7	9958.3	4926.3	5242.5	4035.6	6955.1	4390	4579.4	5211.4
Q0VDI3	Transmembrane protein 267 OS=Homo sapiens OX=9606 GN=TMEM267 PE=2 SV=1	C5orf28; TMEM267	0.004	7	1	1	55.2	49.8	62.9	59.2	85.2	44.6	74.6	29.1	29.8	26.3	69.9	32.4	25.8	18.7	34.4	20.1	22.4	18.8	No ID	No ID	No ID	No ID	No ID	No ID	No ID	No ID	No ID	No ID	No ID	No ID
P78310	Coxsackievirus and adenovirus receptor OS=Homo sapiens OX=9606 GN=CXADR PE=1 SV=1	CXADR	0	46	16	16	2419	1591.6	1752.3	1048.6	2196.1	2478.2	2572.3	1455.2	1257.3	807.7	1742.7	4716.2	1126.3	1157.7	521.1	1429.7	1166.9	569.1	3175.8	1889	2688.1	2839.3	3028.3	3101.5	4717.8	4078.9	8884.1	2120.3	3569.6	5800
Q9BUE0	Mediator of RNA polymerase II transcription subunit 18 OS=Homo sapiens OX=9606 GN=MED18 PE=1 SV=1	MED18	0	20	5	5	574.2	429.6	465.1	449.2	802.1	555.4	385	543.3	632.2	422.3	736.8	272.7	433.9	677	483.9	705.6	334	599.8	813.2	1124.8	722.5	627.6	1006.5	1390.6	532.3	357.1	495.7	350.1	404.2	477.6
Q8WUR7	UPF0235 protein C15orf40 OS=Homo sapiens OX=9606 GN=C15orf40 PE=1 SV=2	C15orf40	0.001	29	2	2	565.5	402.2	312.2	942.6	686.8	709.9	No ID	No ID	No ID	No ID	No ID	No ID	No ID	No ID	No ID	No ID	No ID	No ID	No Quan Value	No Quan Value	No Quan Value	No Quan Value	No Quan Value	No Quan Value	93.7	100.4	89.7	91.9	94.4	79
O75367	Core histone macro-H2A.1 OS=Homo sapiens OX=9606 GN=H2AFY PE=1 SV=4	H2AFY	0	55	23	21	19824.6	26790.5	15989.6	29640.2	30136.1	10989.9	29243.3	17005	20181	17287.7	22072.6	17929.5	26708.9	18411.8	24095	14990.7	21332.8	21936.5	22574.7	21376.9	29392.2	30272.5	17924.2	13073	31391.9	26119.8	28982.1	29896.2	23247.9	24902
Q92993-3	Isoform 3 of Histone acetyltransferase KAT5 OS=Homo sapiens OX=9606 GN=KAT5	KAT5	0	11	5	5	No ID	No ID	No ID	No ID	No ID	No ID	28.1	25.3	21.1	13.7	45.2	34.8	27.8	27.9	22.6	28.4	31.8	35.7	1026.1	1117.2	1263.9	1515.9	1488	873.2	13.6	13	13.6	14.4	16.3	13.7
Q6GPH4	XIAP-associated factor 1 OS=Homo sapiens OX=9606 GN=XAF1 PE=1 SV=1	XAF1	0	23	6	6	943	543.3	1060.7	629.9	955.3	1592.5	No ID	No ID	No ID	No ID	No ID	No ID	101.9	57.7	52.3	35	123.3	39.9	1362.1	1096.7	831.6	859.9	938	991.7	1129.6	664.8	1029.3	545.4	825.8	1136.9
Q6UWJ1	Transmembrane and coiled-coil domain-containing protein 3 OS=Homo sapiens OX=9606 GN=TMCO3 PE=1 SV=1	TMCO3	0	12	8	8	683.1	864.6	670.1	471.5	657.1	441.4	231.2	190.6	216.8	197.9	335.4	232.4	1468.1	1691.3	1453.8	1432	1602.9	14041.9	740.3	931.5	877.3	736.8	637.9	775.3	1110.9	274.8	480	325.3	376	280.4
Q567U6	Coiled-coil domain-containing protein 93 OS=Homo sapiens OX=9606 GN=CCDC93 PE=1 SV=2	CCDC93	0	42	28	28	3539.4	3063.2	3416.7	2434	4561.4	3195.3	4319.3	2798.9	3492.4	3027.5	4138.6	3694.6	4165.8	3268	3895.8	3602.3	4510.2	3521.4	9255	11071.4	10663.9	9559.2	9657	9240.1	3677.2	3741.7	3212	3996	3998.5	3003.5
Q13569	G/T mismatch-specific thymine DNA glycosylase OS=Homo sapiens OX=9606 GN=TDG PE=1 SV=2	TDG	0.006	5	2	2	No ID	No ID	No ID	No ID	No ID	No ID	No ID	No ID	No ID	No ID	No ID	No ID	59.2	45.8	39.7	57.4	51.4	49	817.1	496.5	516.1	942.9	806.5	390.5	No ID	No ID	No ID	No ID	No ID	No ID
P08123	Collagen alpha-2(I) chain OS=Homo sapiens OX=9606 GN=COL1A2 PE=1 SV=7	COL1A2	0	43	55	54	34354.7	54037.6	57370.7	13675.1	36298.9	21287.4	22071.6	35662	52898	50163.8	24013.3	12861.3	23095.4	43275.4	36682	20544	36431.6	25658.9	37247.7	97142	40098.9	36656.2	52100.8	54092.4	38207	52186.3	34149.3	52897.6	96270.9	19622.4
Q5VZ89-7	Isoform 2 of DENN domain-containing protein 4C OS=Homo sapiens OX=9606 GN=DENND4C	DENND4C	0	21	35	34	2067.9	2133	1858.1	1638.5	2682	2139.6	840.4	917.7	805	608.8	990	869.9	1647.3	1396.2	1497.7	1908.8	1753.3	1603.6	5378.9	6082.4	7372.8	5859.1	5787.3	6837.7	1212.9	1218.4	993.5	1103	1022.1	1220.9
O60268	Uncharacterized protein KIAA0513 OS=Homo sapiens OX=9606 GN=KIAA0513 PE=1 SV=1	KIAA0513	0.002	6	2	2	No ID	No ID	No ID	No ID	No ID	No ID	No ID	No ID	No ID	No ID	No ID	No ID	No Quan Value	No Quan Value	No Quan Value	No Quan Value	No Quan Value	No Quan Value	No ID	No ID	No ID	No ID	No ID	No ID	No Quan Value	No Quan Value	No Quan Value	No Quan Value	No Quan Value	No Quan Value
Q08623-4	Isoform 4 of Pseudouridine-5'-phosphatase OS=Homo sapiens OX=9606 GN=PUDP	HDHD1; PUDP	0	42	7	7	737.4	741.2	638.2	504.5	1276.7	831.5	149.3	59.5	96.9	63.6	125.8	152.4	845.9	754.7	796.8	395.9	916.2	627.9	134.5	173.3	168.8	115.8	213	145.8	528.2	599.7	407.3	386.2	713.1	394.9
P53384	Cytosolic Fe-S cluster assembly factor NUBP1 OS=Homo sapiens OX=9606 GN=NUBP1 PE=1 SV=2	NUBP1	0	37	9	9	2098	2011	2045.7	1915.9	3856.9	1996.8	1703.5	1585.7	1341.6	1792.8	1675.8	1660.8	921.6	775.9	854.9	657.1	989.5	920.8	743.5	806.5	770.8	874.5	814.5	833.4	1150.2	1223	1011.2	902.3	1294.2	895
Q9H8G2	Caspase activity and apoptosis inhibitor 1 OS=Homo sapiens OX=9606 GN=CAAP1 PE=1 SV=2	CAAP1	0	27	7	7	653.7	636.1	596.2	659.5	806.5	846	540.8	413.8	506.5	422.5	688.4	403.5	435.8	276.6	307	370.7	358.1	319.6	542.9	802.7	689.1	839.3	574.9	594.8	873.9	1154.2	1220.1	1455.4	1162.7	1402.2
O75581	Low-density lipoprotein receptor-related protein 6 OS=Homo sapiens OX=9606 GN=LRP6 PE=1 SV=2	LRP6	0.006	1	2	1	No ID	No ID	No ID	No ID	No ID	No ID	No ID	No ID	No ID	No ID	No ID	No ID	No ID	No ID	No ID	No ID	No ID	No ID	No Quan Value	No Quan Value	No Quan Value	No Quan Value	No Quan Value	No Quan Value	No ID	No ID	No ID	No ID	No ID	No ID
H0YDN1	Plectin OS=Homo sapiens OX=9606 GN=PLEC PE=1 SV=9		0	76	268	1	23.2	18.1	22.4	45.6	18.9	10	No ID	No ID	No ID	No ID	No ID	No ID	No ID	No ID	No ID	No ID	No ID	No ID	No ID	No ID	No ID	No ID	No ID	No ID	No ID	No ID	No ID	No ID	No ID	No ID
Q9C0C9	(E3-independent) E2 ubiquitin-conjugating enzyme OS=Homo sapiens OX=9606 GN=UBE2O PE=1 SV=3	UBE2O	0	31	32	32	2237.4	1720.5	2254.1	1776.1	2601.7	2445.2	2427.4	1588.8	1859.2	1365.2	3182.9	2609.8	2378	2088.5	1854.7	2362.8	2390.7	1998	7941.9	8731.4	7813.4	8626.8	9580.8	6615	3893.6	3915.8	3362	3113.5	3764.2	3551.3
E9PPM1	Tumor protein p53-inducible protein 11 OS=Homo sapiens OX=9606 GN=TP53I11 PE=1 SV=1		0	15	4	4	330.3	388.5	347.7	522.6	516	185.3	869	933.9	496.6	525.4	885.7	596.6	433.5	520.2	401	512.6	342.8	498.8	1866.7	1848.5	1407.9	2211.1	3485.2	2057.9	546.8	433	275.3	352.8	568.8	271.2
Q9UKF6	Cleavage and polyadenylation specificity factor subunit 3 OS=Homo sapiens OX=9606 GN=CPSF3 PE=1 SV=1	CPSF3	0	37	24	24	2531.2	2386.9	2052	2971.8	3220	2727.2	5815.6	3468.2	4408.5	3275.3	8714.4	5025.9	3020.4	3079.8	2710	3937.6	3290.9	2941.3	9402.5	8580.1	10174.4	9682.4	11179.4	9577.8	2127.2	2171.2	2030.5	1690	1841.4	2106.9
P48651	Phosphatidylserine synthase 1 OS=Homo sapiens OX=9606 GN=PTDSS1 PE=1 SV=1	PTDSS1	0	22	9	9	1766.5	1963.5	1320.9	2191.7	1854.8	1361.7	2451.9	3975.3	5965	1682.6	9234.8	3982.3	2030.9	3483.1	2358.4	4543.2	2286.4	3459.6	2700.1	3717.5	3478.4	3066.9	10782.4	2107.3	2630.2	3310.8	3607.8	4385.1	3168.8	1982.8
Q9P219	Protein Daple OS=Homo sapiens OX=9606 GN=CCDC88C PE=1 SV=3	CCDC88C	0	11	20	19	690.9	674.3	672	767.2	1288.1	559.6	203.6	327.5	197.3	559.1	351	175.5	119.2	79.1	97.5	53.7	121.4	88	1073.1	876.1	1073.6	894.1	1176.1	990.1	1498.4	1497.9	1356.5	1147.6	1978.7	1308.4
Q5VWJ9	Sorting nexin-30 OS=Homo sapiens OX=9606 GN=SNX30 PE=1 SV=1	SNX30	0	16	6	6	306.1	413.9	222.9	199.6	404	277.4	No ID	No ID	No ID	No ID	No ID	No ID	189.9	184.6	195.7	138.3	268.9	187.9	667.6	676.2	858.2	818.6	818.2	859.6	No ID	No ID	No ID	No ID	No ID	No ID
P38117	Electron transfer flavoprotein subunit beta OS=Homo sapiens OX=9606 GN=ETFB PE=1 SV=3	ETFB	0	78	21	20	19487.1	15061.4	9669.4	25365.8	25890.8	21543.7	20540.6	10491.7	14148.4	9928.1	16749.9	22286	14176.8	11984.1	10026.4	23449.4	10447.5	12302.9	29550.2	23528.4	28332.5	18883.5	13348.7	20237.9	16770.1	14630.1	15070.9	18104.8	8735.4	21016.9
Q99470	Stromal cell-derived factor 2 OS=Homo sapiens OX=9606 GN=SDF2 PE=1 SV=2	SDF2	0	46	8	8	2978	1949	2492.2	4117.7	2690.3	2472.5	3484.9	2097.1	2976.5	1613.1	4366.3	5349.5	2826.1	1841.7	2022.9	3514.9	2576.9	1656.4	2915.1	2275.9	2787.9	1457.1	3065.8	2044.8	1648.8	1085.7	1190.5	1328.8	1718.7	1960.7
G8JLB6	Heterogeneous nuclear ribonucleoprotein H OS=Homo sapiens OX=9606 GN=HNRNPH1 PE=1 SV=1	HNRNPH1	0	50	18	9	17825.4	16384.8	13965.1	15339.3	28005.1	18727.4	20516.8	11646.9	15617.5	10231.1	27377.3	20221.1	12823.1	13787.4	9890.3	17837.7	12785.5	13244.3	20823.1	17555.3	21771.7	25758.3	29289.2	22625.3	18591	17543.3	21474.6	17715.1	17870.9	20877.7
Q12816	Trophinin OS=Homo sapiens OX=9606 GN=TRO PE=1 SV=3	TRO	0	2	4	1	No ID	No ID	No ID	No ID	No ID	No ID	No ID	No ID	No ID	No ID	No ID	No ID	No Quan Value	No Quan Value	No Quan Value	No Quan Value	No Quan Value	No Quan Value	No ID	No ID	No ID	No ID	No ID	No ID	No ID	No ID	No ID	No ID	No ID	No ID
Q96EE4	Coiled-coil domain-containing protein 126 OS=Homo sapiens OX=9606 GN=CCDC126 PE=2 SV=2	CCDC126	0.004	14	2	2	No ID	No ID	No ID	No ID	No ID	No ID	380.9	477.1	366	270.8	970.8	437.6	15.6	54.2	8.9	21.7	18.7	16.8	No ID	No ID	No ID	No ID	No ID	No ID	No ID	No ID	No ID	No ID	No ID	No ID
Q08431	Lactadherin OS=Homo sapiens OX=9606 GN=MFGE8 PE=1 SV=3		0	57	18	18	1686	2515.2	1500.2	1047.8	2155	1186.9	5335.5	21374.6	19883.9	6028.1	5931.4	4790.5	4276.5	20352.4	4815.7	8283.7	3757.9	8539.4	4106.6	3767.7	6581.3	3287.3	4440.7	10965.5	1572.6	1315.1	936.9	1712.6	1455.2	1189.4
P17931	Galectin-3 OS=Homo sapiens OX=9606 GN=LGALS3 PE=1 SV=5	LGALS3	0	45	15	14	20088.6	27279.5	13596.1	41443.2	21131	10666.8	41421.4	22536.5	21287.5	14631.3	26331.5	23006.4	25720.1	17377.4	19506.4	17360.2	25041.7	21276.1	17682.4	17406.3	13096.1	11380.4	8719.1	14237.4	33987.5	20247.2	17852.5	24092.4	22214.9	10761.1
Q9NP92	39S ribosomal protein S30, mitochondrial OS=Homo sapiens OX=9606 GN=MRPS30 PE=1 SV=2	MRPS30	0	42	13	13	1900.3	1588.8	1671.7	2836.3	3346.4	1701.1	1595.7	979.6	1046.7	910.9	1906.3	766.9	1483.1	1408.2	983.9	1224.7	1333.2	1384.9	2178.2	1691.5	1843.2	2106.7	2457.4	1658	1543.5	1403.9	1445.7	1111.8	1285.1	1577
Q9H4A6	Golgi phosphoprotein 3 OS=Homo sapiens OX=9606 GN=GOLPH3 PE=1 SV=1	GOLPH3	0	54	15	13	5692.1	6024.8	6145.6	6113.8	6511.2	3726	7898.8	3915.4	5341.3	3690.4	9012.2	7759.8	5144.5	3608.5	4133.8	5679.5	4686.4	4399.3	11976.8	13413.8	12728	13345.1	12781.5	10184.4	11825.9	10318.3	9542.2	10230.2	12387.1	13005.9
Q6NXT4-2	Isoform 2 of Zinc transporter 6 OS=Homo sapiens OX=9606 GN=SLC30A6	SLC30A6	0	16	5	5	303.5	286.4	314.2	443.3	351.2	240.9	531.7	257.7	452.6	423.6	498.2	579.7	260.5	197.7	227.9	205.2	188.5	193.5	298.7	289.4	193.9	257.7	170	219.1	279.7	242.6	276.3	379.7	388.7	192.6
Q16611	Bcl-2 homologous antagonist/killer OS=Homo sapiens OX=9606 GN=BAK1 PE=1 SV=1	BAK1	0	34	4	4	782.9	692	620.2	1223.1	977.9	688.2	93.2	56.2	58.2	61.2	74.8	78.4	331.9	283.3	294.2	286.5	338.9	282.7	926.1	873.6	936.1	792.8	830	1057.2	804.7	544.7	725.6	661	665.9	581.6
F8VWU0	Decorin (Fragment) OS=Homo sapiens OX=9606 GN=DCN PE=1 SV=1		0	53	9	1	69.1	46.9	121.3	51	95.9	59.1	No ID	No ID	No ID	No ID	No ID	No ID	68.2	43	104.8	37.8	40.3	38.4	No ID	No ID	No ID	No ID	No ID	No ID	No ID	No ID	No ID	No ID	No ID	No ID
E7EQD3	Zinc finger protein 304 OS=Homo sapiens OX=9606 GN=ZNF304 PE=1 SV=2	ZNF304	0.001	9	4	1	56.6	68.3	55.9	41.6	84.1	56.4	No ID	No ID	No ID	No ID	No ID	No ID	No ID	No ID	No ID	No ID	No ID	No ID	No ID	No ID	No ID	No ID	No ID	No ID	No ID	No ID	No ID	No ID	No ID	No ID
C9JBG5	SID1 transmembrane family member 2 OS=Homo sapiens OX=9606 GN=SIDT2 PE=1 SV=2	SIDT2	0	10	9	9	593.3	813.3	527.8	412.3	578.2	735.9	1755.1	1298.7	1596.6	1388.2	2042.7	1411	308.1	214.1	231.1	232.7	268.6	214.2	1056.2	954.7	935.8	686.7	963.6	692.6	1363	989.5	1068.7	1015.2	1236.7	1035.7
P13861	cAMP-dependent protein kinase type II-alpha regulatory subunit OS=Homo sapiens OX=9606 GN=PRKAR2A PE=1 SV=2	PRKAR2A	0	67	25	21	10643.9	12322.7	8368.9	8907	16015	9459.5	8191.8	7332.3	8303.7	6376	10888.1	7371.9	7260.3	8589	7843.6	8512.3	8600.5	6705.4	11093.7	14282.2	13444.5	10588.7	11519.1	13621.2	11514.2	11813.8	10625.4	12150.6	13321.6	9306.3
Q9Y2X0	Mediator of RNA polymerase II transcription subunit 16 OS=Homo sapiens OX=9606 GN=MED16 PE=1 SV=2	MED16	0	16	13	13	1228	1175	1168.8	1157.6	1721.7	1231.3	2247.8	1239.9	1576.5	1212.8	2693.1	1811.2	670.2	597.4	626.3	726.8	690.3	603.6	2815	2205.9	2891.4	3019.1	2520.7	2498.8	848.8	854.5	831.4	857.9	896.5	936.5
Q5M775	Cytospin-B OS=Homo sapiens OX=9606 GN=SPECC1 PE=1 SV=1	SPECC1	0	25	27	24	2792.2	3031.4	2388.1	3329.7	3605.9	2586.7	394.6	558.4	523.8	351.3	677.9	445.7	1224.5	1215.2	1104.7	1312.4	1569.2	1555.8	2481.3	4071.5	3091.2	2252.4	2394.3	3399.9	2658.5	2482	2923	2640.1	2930.6	1914.6
P17029	Zinc finger protein with KRAB and SCAN domains 1 OS=Homo sapiens OX=9606 GN=ZKSCAN1 PE=1 SV=3	ZKSCAN1	0	24	12	9	230.8	197.2	173.3	173.9	393.5	127.1	71.1	82.6	64.5	38.3	152.5	44.2	239	239.6	177.1	389.3	248.2	267.8	1989.7	2020.5	2471.4	2735.1	2743.2	1944.2	2040.3	2023.5	1949.7	1560.1	1996.7	2825.9
Q6ZXV5	Transmembrane and TPR repeat-containing protein 3 OS=Homo sapiens OX=9606 GN=TMTC3 PE=1 SV=2	TMTC3	0	30	26	24	9908.2	8986.7	10932.6	8970.4	10487.9	9260.3	10513.3	5043.3	6959	6644.9	15531.7	11435.1	8036.2	4293.1	4193.3	9943.1	5787.9	6419.5	13763.2	19007.2	9247.7	14785.2	16367.5	11129.3	10369.6	6066.4	7796.8	7093.6	8244.8	8333.7
P50440-2	Isoform 2 of Glycine amidinotransferase, mitochondrial OS=Homo sapiens OX=9606 GN=GATM	GATM	0	46	16	16	2045.7	1731.6	1509.7	1738.3	2992.4	1830.6	1866.3	1259.4	1158.2	1241.9	2279.2	2200.4	853.1	1102.2	928.7	559.5	1048.3	879.7	5012.2	4778	5981.8	5369.1	14046.4	12549.7	1852.8	1687.9	1259.1	2741.2	2170	1628.2
Q9H0H0	Integrator complex subunit 2 OS=Homo sapiens OX=9606 GN=INTS2 PE=1 SV=2	INTS2	0	17	13	13	1017.7	933.7	899.7	1183.4	1195.9	960.2	212	182.2	194.8	215.6	306.5	200.5	1201.9	1096.7	1068.3	1292.3	1118.6	1232.6	2009.7	1774.7	2010.1	2214.7	2471.5	1785.5	674.9	704.7	651	631.3	622.8	648.5
Q6UXD5	Seizure 6-like protein 2 OS=Homo sapiens OX=9606 GN=SEZ6L2 PE=1 SV=2	SEZ6L2	0	6	5	5	64.2	57.4	64.1	124.7	63.1	39.8	No ID	No ID	No ID	No ID	No ID	No ID	No ID	No ID	No ID	No ID	No ID	No ID	509.7	442.5	319.4	504	400.6	302.2	No ID	No ID	No ID	No ID	No ID	No ID
Q6UWH4-2	Isoform 2 of Protein FAM198B OS=Homo sapiens OX=9606 GN=FAM198B	FAM198B	0	10	5	5	692.3	253.5	462.9	170.9	342.3	1225.7	814.7	509.9	509.4	582	529.1	1136	70	85.8	122.3	123.1	112.5	81.4	79.3	181.5	84.2	51.7	73.1	95.3	261.7	246.1	231.7	315.6	367.8	254.8
Q9H9J2	39S ribosomal protein L44, mitochondrial OS=Homo sapiens OX=9606 GN=MRPL44 PE=1 SV=1	MRPL44	0	53	17	17	4615.8	4307.8	3257.2	7937.8	7879.8	4325	3506.1	2044.2	2001.2	1239.6	4076.8	1613.6	3626.3	3703.9	2245.4	3117.2	3258.3	3431.7	3812.8	2742.6	3328	3330.4	5633	2643.3	4517	4321.6	4435.1	3522.8	3937.4	4992.3
Q71SY5-3	Isoform 3 of Mediator of RNA polymerase II transcription subunit 25 OS=Homo sapiens OX=9606 GN=MED25	MED25	0	6	4	4	35.4	42.1	40.1	36	53.6	47.3	No ID	No ID	No ID	No ID	No ID	No ID	305.9	230.6	204.3	266.4	278.2	237.2	No ID	No ID	No ID	No ID	No ID	No ID	66.5	70.3	75.9	58.5	78.1	80
Q9Y3P9	Rab GTPase-activating protein 1 OS=Homo sapiens OX=9606 GN=RABGAP1 PE=1 SV=3	RABGAP1	0	35	35	33	2054.2	1836.4	1741.7	1649	3020.4	1695	3435.6	2760.7	2736	1990.4	3999.7	4396.5	2652.6	2246.9	2356.8	1773.1	3302.5	2145.8	6949.6	7420.2	7811.5	5992.1	7671	7068.5	4768.7	4874.2	3655.6	3962.9	5326.6	4850.6
Q9NWT6	Hypoxia-inducible factor 1-alpha inhibitor OS=Homo sapiens OX=9606 GN=HIF1AN PE=1 SV=2	HIF1AN	0	23	6	6	356.1	252.5	342.5	343.3	459.8	419.6	49.9	35.4	41.9	39.4	72.9	54.3	362	303.1	369.6	277.8	454.2	298.8	1589	1593.8	2036.6	2098.8	1786.4	1379	No ID	No ID	No ID	No ID	No ID	No ID
Q8NB49	Phospholipid-transporting ATPase IG OS=Homo sapiens OX=9606 GN=ATP11C PE=1 SV=3	ATP11C	0	23	19	18	1566.4	1029.1	1423.2	2177.3	1169.1	1314.3	748.9	502.4	565.4	526.2	778.9	571.8	1586.9	1237.9	1501.9	1323.7	1512.7	1248.6	1870.3	1635.7	1827.4	2043	2157	1527.8	1352.6	963.5	981	947	1177.2	729.9
P18054	Arachidonate 12-lipoxygenase, 12S-type OS=Homo sapiens OX=9606 GN=ALOX12 PE=1 SV=4	ALOX12	0.01	2	1	1	No ID	No ID	No ID	No ID	No ID	No ID	50.1	18.9	35.8	29.5	41.8	75	No ID	No ID	No ID	No ID	No ID	No ID	No ID	No ID	No ID	No ID	No ID	No ID	No ID	No ID	No ID	No ID	No ID	No ID
Q8NEZ5	F-box only protein 22 OS=Homo sapiens OX=9606 GN=FBXO22 PE=1 SV=1	FBXO22	0	30	11	11	1170.6	1158.3	1029.2	1125.1	1551.5	806.1	1219.5	1138.8	1230.7	1091.4	1848.3	1358.2	586.1	412.5	533.4	418.8	691.1	477.5	1053.5	891.3	929.7	1293.7	858.7	866.8	1233.1	805.6	716.6	952.9	986	594.8
Q9BXS4	Transmembrane protein 59 OS=Homo sapiens OX=9606 GN=TMEM59 PE=1 SV=1	TMEM59	0	18	4	4	85.2	91.9	67.1	111.8	102.3	81.5	169.9	162.8	165.7	144.5	262.9	170.2	No ID	No ID	No ID	No ID	No ID	No ID	197.2	167	222.2	217.9	188.4	162.3	No Quan Value	No Quan Value	No Quan Value	No Quan Value	No Quan Value	No Quan Value
Q8TE85-2	Isoform 2 of Grainyhead-like protein 3 homolog OS=Homo sapiens OX=9606 GN=GRHL3	GRHL3	0.002	5	3	2	No Quan Value	No Quan Value	No Quan Value	No Quan Value	No Quan Value	No Quan Value	No ID	No ID	No ID	No ID	No ID	No ID	No ID	No ID	No ID	No ID	No ID	No ID	36.8	5.8	4.8	9.2	40.2	41	170.1	370.6	195.6	116.4	182.9	294.1
Q09161	Nuclear cap-binding protein subunit 1 OS=Homo sapiens OX=9606 GN=NCBP1 PE=1 SV=1	NCBP1	0	41	26	26	6566.4	5208.6	4428.3	7808.2	9620.7	7335.3	5673.9	3075.3	3670.3	3014.9	5591.4	6477.8	4823.9	3966.5	4167.7	5449	4657.4	3955.5	8351	7368.4	9313.3	10286	8316.7	8105.3	6460	7404.2	8296.5	5524.7	4780.4	6902.1
Q7LGA3	Heparan sulfate 2-O-sulfotransferase 1 OS=Homo sapiens OX=9606 GN=HS2ST1 PE=1 SV=1	HS2ST1	0	31	10	10	1401.9	1558	1526.7	1615.5	1438.9	1002.3	2255.6	1285.7	1563.4	1464	2079.2	1681.9	1894.3	1164.7	1354.9	1924.9	1676.7	1431	2149.3	1883.6	2245.7	1989.4	2461.2	1587.1	3013	2511.6	2208.2	3005.9	3559.2	2231.1
Q96HR3	Mediator of RNA polymerase II transcription subunit 30 OS=Homo sapiens OX=9606 GN=MED30 PE=1 SV=1	MED30	0	25	6	6	147.8	129	154.7	130.7	226.2	135.7	166.4	106.7	153	96	246.9	151.4	No Quan Value	No Quan Value	No Quan Value	No Quan Value	No Quan Value	No Quan Value	1510.9	1206.9	1520.6	1919.7	1582.1	1257.5	No Quan Value	No Quan Value	No Quan Value	No Quan Value	No Quan Value	No Quan Value
Q16831	Uridine phosphorylase 1 OS=Homo sapiens OX=9606 GN=UPP1 PE=1 SV=1	UPP1	0	49	13	13	3299.8	3984	3815.2	1930	4173.8	2797.2	2985.8	2168.1	2521.2	5370.8	2605.1	2833	2307.9	1562	1736.5	2504.1	3816.2	2325.8	3133	3195.9	4836.1	1620.3	1620.3	2645.4	2216.9	2953.3	1366.6	1758.6	1558.8	3498.5
Q8IXU6	Solute carrier family 35 member F2 OS=Homo sapiens OX=9606 GN=SLC35F2 PE=1 SV=1	SLC35F2	0.001	12	3	3	48.4	47	55.1	55.4	55.3	40.6	No ID	No ID	No ID	No ID	No ID	No ID	44.6	38.4	40	88.2	60.2	53.7	No ID	No ID	No ID	No ID	No ID	No ID	60.7	76.2	46.8	52	77.6	55.9
P35556	Fibrillin-2 OS=Homo sapiens OX=9606 GN=FBN2 PE=1 SV=3	FBN2	0	26	65	56	1601.1	939.5	3060.4	871.4	1082.9	831.5	6399.8	3962.5	11855	4784.8	9191.9	8745.7	5788.3	6720.2	5794.5	14306.4	4328.4	3642.7	14582.1	78628.1	7474.3	13746.5	8205.7	9464.1	4817	14910.6	2660.8	3480	6704	3353.5
Q13976	cGMP-dependent protein kinase 1 OS=Homo sapiens OX=9606 GN=PRKG1 PE=1 SV=3	PRKG1	0	45	28	3	132.2	142.1	129.2	74.6	161.8	144.1	776.6	585.3	845.3	597.2	766.3	701.8	No ID	No ID	No ID	No ID	No ID	No ID	377.5	652.1	422.7	332.8	375.7	352.8	No ID	No ID	No ID	No ID	No ID	No ID
P16070	CD44 antigen OS=Homo sapiens OX=9606 GN=CD44 PE=1 SV=3	CD44	0	20	14	14	10491.6	11150	12283.2	7196.5	16034.8	7131	18226.6	12941.1	11311.8	10580.9	11977.6	17591.5	12938.6	7758.3	10389.4	7263.9	11266.1	9958.7	18383.9	26432.9	16267.2	7719	11746.7	19418.5	17593.1	17006.9	13016.4	17935.7	16634.2	6595.4
Q6AZZ1	E3 ubiquitin-protein ligase TRIM68 OS=Homo sapiens OX=9606 GN=TRIM68 PE=1 SV=1	TRIM68	0.001	5	2	1	24.9	30.1	24.4	28.7	36.1	20.8	14.1	18.9	13	14.5	37.9	13.4	14	11.2	16.7	16.5	17.2	12.6	No Quan Value	No Quan Value	No Quan Value	No Quan Value	No Quan Value	No Quan Value	39.7	33.6	20.1	55.5	25.7	27
P09669	Cytochrome c oxidase subunit 6C OS=Homo sapiens OX=9606 GN=COX6C PE=1 SV=2	COX6C	0	52	7	7	6077.7	6516.3	6076.4	6266.1	11254.6	4896.4	7251.5	4324.5	3966.9	3297.3	5580	3403.1	6183.5	11171.3	5347.9	6108.3	5104.4	6037.5	5574.5	3644.5	5978.7	4100	5375	4705.9	12667	12211.8	14040.4	13724	10488.2	13063.7
Q99618	Cell division cycle-associated protein 3 OS=Homo sapiens OX=9606 GN=CDCA3 PE=1 SV=1	CDCA3	0.004	9	2	2	No ID	No ID	No ID	No ID	No ID	No ID	27.1	39.1	34.9	39	74.4	40.9	24.4	30.3	21.1	21.5	33	35.2	No ID	No ID	No ID	No ID	No ID	No ID	89.5	258.5	103.4	91.5	126.9	165.7
Q9H0R6	Glutamyl-tRNA(Gln) amidotransferase subunit A, mitochondrial OS=Homo sapiens OX=9606 GN=QRSL1 PE=1 SV=2	QRSL1	0	37	13	13	718.9	795	635.7	835.1	1110.5	633.2	175.2	115.5	126	123.4	240.2	113.9	252.1	286.7	214.1	193.2	289	198.1	1836.5	1477.2	2369.4	1991.5	2002.4	1535.7	1402.6	1789.7	1272.9	1127.9	1245.2	1675.1
Q5F1R6-2	Isoform 2 of DnaJ homolog subfamily C member 21 OS=Homo sapiens OX=9606 GN=DNAJC21	DNAJC21	0	21	11	11	326.1	292.9	377.2	282.1	536.5	300.8	1165.1	656.3	973	882	1103.7	910.4	1132.4	1052.8	1034.2	934	990.2	945.6	1836	2172.1	2444.9	1841	2478.4	1733.6	1128.4	1345.2	978.7	1032.9	1521.4	948
Q5T3F8	CSC1-like protein 2 OS=Homo sapiens OX=9606 GN=TMEM63B PE=1 SV=1	TMEM63B	0	14	12	12	298.9	292.4	297.8	338.1	393.5	263.1	1399.2	1177.9	1232.2	1178.1	1431.2	1701	1062.6	896.3	893.1	1085.2	874.1	740.9	1652.7	1520.1	2083.4	2087.4	1483.8	2229.9	1555.3	1472.7	1722.1	1375.3	1589.7	1372.5
A0A286YFF8	Protein MON2 homolog OS=Homo sapiens OX=9606 GN=MON2 PE=1 SV=1		0	25	39	39	3224.2	3310.9	3197.9	2578.7	4946.7	3085	2306.2	1575.1	1912.8	1697.8	2523.6	2389.7	2902.9	2570.2	2524.4	3465.2	2861.2	2588.5	6197.8	7365.4	6342	5265.4	7014.3	5935.7	5048.3	4340.5	4664.6	4756.4	5185.4	5531.7
P04275	von Willebrand factor OS=Homo sapiens OX=9606 GN=VWF PE=1 SV=4	VWF	0	40	92	92	16053.5	34813.7	11141.1	11130.6	16898	9947.8	18726.7	19449.6	16177.9	13420.8	16950.5	15948.7	15480.5	23035.5	16867.7	9360.9	13169.6	9427.1	26202.7	16158.9	18976.9	14033.2	19380.5	17204.1	22962.6	14502.1	12005.3	13893.9	20576.6	11179.4
Q15637-2	Isoform 2 of Splicing factor 1 OS=Homo sapiens OX=9606 GN=SF1	SF1	0	37	16	1	203.9	203.9	199.8	220.5	349.5	181	No ID	No ID	No ID	No ID	No ID	No ID	No ID	No ID	No ID	No ID	No ID	No ID	No ID	No ID	No ID	No ID	No ID	No ID	No ID	No ID	No ID	No ID	No ID	No ID
Q9UI14	Prenylated Rab acceptor protein 1 OS=Homo sapiens OX=9606 GN=RABAC1 PE=1 SV=1	RABAC1	0	28	5	5	2117.9	1979.4	2086	2788.3	2749.6	1786.2	653.7	404.4	449.9	364.2	636.6	548.9	3499.1	2814.3	2751.7	2702.6	3015.2	3480.1	3045.9	3278.9	3378.1	3153.3	2577.6	2499.1	1639.2	1072.2	1110	1222.8	1365.6	893.5
Q8IZ73	RNA pseudouridylate synthase domain-containing protein 2 OS=Homo sapiens OX=9606 GN=RPUSD2 PE=1 SV=2	RPUSD2	0	11	6	6	390.7	318.8	248.6	317.6	574.2	521.2	288.6	276.4	293.4	194	304.7	260.1	299.9	307.2	311.7	464.6	445.2	476.2	435.8	397.2	359.8	393	405.8	202.3	375.4	426.7	376.1	442.1	382.4	372.7
Q3T8J9	GON-4-like protein OS=Homo sapiens OX=9606 GN=GON4L PE=1 SV=1	GON4L	0	2	4	1	No ID	No ID	No ID	No ID	No ID	No ID	113.6	97.6	92.4	80	202.9	139	No ID	No ID	No ID	No ID	No ID	No ID	180.4	154	198.3	207.2	264.2	242.5	236.7	237	262	235.9	247.3	342.9
Q96Q15	Serine/threonine-protein kinase SMG1 OS=Homo sapiens OX=9606 GN=SMG1 PE=1 SV=3	SMG1	0	14	39	39	1174.5	1142	1090.8	1057.5	1667	1275	1061.6	541.9	548.3	523.9	964.2	530.8	1070.1	993.7	914.9	1124.6	1389.8	977	1670.8	1859.6	1664.2	1748.1	1938.3	1593.4	1611	1582.3	2180.6	1298.8	1586	1611.1
P82663	28S ribosomal protein S25, mitochondrial OS=Homo sapiens OX=9606 GN=MRPS25 PE=1 SV=1	MRPS25	0	69	11	11	2469.7	2159.8	1959.5	3719.5	4360.9	1988.7	2019.3	1402.1	1501.9	871.4	2470.8	1066.1	1158.3	1485.2	903.8	1045.6	1120.7	1063.9	2313.6	1740.7	2177.5	1917.5	3106.2	1706.3	2671.6	2432.3	2208	1548.7	1889.1	2707.4
Q9NQ89	Protein C12orf4 OS=Homo sapiens OX=9606 GN=C12orf4 PE=2 SV=1	C12orf4	0	16	5	5	No ID	No ID	No ID	No ID	No ID	No ID	143.4	104.2	98.7	95.5	94.6	200.3	No ID	No ID	No ID	No ID	No ID	No ID	151.6	153.5	159.1	101.9	152.5	133.7	467.7	382.4	357.6	408.8	439	384
Q9BQS8-4	Isoform 4 of FYVE and coiled-coil domain-containing protein 1 OS=Homo sapiens OX=9606 GN=FYCO1	FYCO1	0	28	38	37	1727.3	1934.4	1639.8	1293.6	2403.8	1659.8	1425.9	1452.4	1402.6	1064.5	1597	1558.2	1306.9	1221.3	1335.2	1077.1	1474.8	1071.8	5010.3	4985.5	6249.9	5438.5	5008.5	5349.4	1724.1	1311.4	1474.7	1373.5	1393.9	1800.2
P0CAP2	DNA-directed RNA polymerase II subunit GRINL1A OS=Homo sapiens OX=9606 GN=POLR2M PE=1 SV=1	POLR2M	0	20	6	6	66.9	68.5	54.1	60.4	85.4	66.9	No ID	No ID	No ID	No ID	No ID	No ID	237.4	189.7	196.5	161.2	177.2	213.3	1201	1270.7	1180.2	1110.3	1462.1	1048.8	160.8	167.9	169.3	140.1	175.9	171
G3V256	Zinc finger CCCH domain-containing protein 14 OS=Homo sapiens OX=9606 GN=ZC3H14 PE=1 SV=1	ZC3H14	0	56	26	1	No ID	No ID	No ID	No ID	No ID	No ID	No ID	No ID	No ID	No ID	No ID	No ID	8.9	8.5	8.8	15.1	16.7	11	No ID	No ID	No ID	No ID	No ID	No ID	No ID	No ID	No ID	No ID	No ID	No ID
P31689	DnaJ homolog subfamily A member 1 OS=Homo sapiens OX=9606 GN=DNAJA1 PE=1 SV=2	DNAJA1	0	71	26	25	11952.7	12570.2	9758.8	10711.8	15254.8	11805.6	12873.9	7175.6	9104.8	6373.7	14674.1	11755.4	9073.3	10681.1	9526.9	14301.4	9916.4	11859.3	13683.3	14968.5	16347.8	17492.4	14754.1	14151.7	16448	16525.4	17739.3	13617.5	16233.5	19044.6
O94875-7	Isoform 7 of Sorbin and SH3 domain-containing protein 2 OS=Homo sapiens OX=9606 GN=SORBS2	SORBS2	0	22	20	1	No ID	No ID	No ID	No ID	No ID	No ID	No ID	No ID	No ID	No ID	No ID	No ID	144.4	305.1	141.9	91.8	167.9	144.5	No ID	No ID	No ID	No ID	No ID	No ID	No ID	No ID	No ID	No ID	No ID	No ID
P01042	Kininogen-1 OS=Homo sapiens OX=9606 GN=KNG1 PE=1 SV=2	KNG1	0	42	30	7	7624.3	9855.9	9304.1	4236.7	9994.6	5986.4	8781.4	7569	8857.5	16873.6	7438.8	5435.9	10881.2	13507.7	15850.3	12836.3	19165.4	10423.9	17469.6	19233.2	24549.4	14324	14709	13852.6	12511	8470.1	9677	11484.6	10482.7	6534.1
Q15942	Zyxin OS=Homo sapiens OX=9606 GN=ZYX PE=1 SV=1	ZYX	0	60	25	25	8373.8	8543.3	9075.8	5493.8	12308.9	7752.7	11444.5	9131.8	11155.9	8212.7	8875.1	7044.2	11197.3	9812.9	9504.7	7940.3	12310.2	13919.1	15980	28694.4	20793.3	12885.4	17826.9	18493.7	10695.1	10752.4	9311	9684.9	11818.1	5285.8
Q9NYF8	Bcl-2-associated transcription factor 1 OS=Homo sapiens OX=9606 GN=BCLAF1 PE=1 SV=2	BCLAF1	0	38	36	35	13621.3	12529.4	11146.3	14675.4	22303.7	14953.3	12670.5	8690.5	11850.7	5092.1	24032.2	11385.6	9498.2	13113.4	6333.5	12327.9	10198.9	11421	17322.7	15564.3	19764.3	29498	28796.6	18873.7	11324.4	14403.3	16434.9	11890.3	10773.7	18649.7
P35609	Alpha-actinin-2 OS=Homo sapiens OX=9606 GN=ACTN2 PE=1 SV=1	ACTN2	0	58	48	29	No Quan Value	No Quan Value	No Quan Value	No Quan Value	No Quan Value	No Quan Value	No Quan Value	No Quan Value	No Quan Value	No Quan Value	No Quan Value	No Quan Value	3531.6	3186	42530.6	2499.4	3706.7	3173.8	No Quan Value	No Quan Value	No Quan Value	No Quan Value	No Quan Value	No Quan Value	76.2	60.7	52.7	57.4	73.1	47.3
Q04727-3	Isoform 3 of Transducin-like enhancer protein 4 OS=Homo sapiens OX=9606 GN=TLE4	TLE4	0	16	13	1	No ID	No ID	No ID	No ID	No ID	No ID	No ID	No ID	No ID	No ID	No ID	No ID	No ID	No ID	No ID	No ID	No ID	No ID	No ID	No ID	No ID	No ID	No ID	No ID	75.5	86.9	108.5	56.9	71	55.1
Q8TB72-3	Isoform 3 of Pumilio homolog 2 OS=Homo sapiens OX=9606 GN=PUM2	PUM2	0	21	19	12	817.9	718.7	735.1	815	886	798.4	428.1	517.4	407.4	434.8	806.9	368.8	880.3	521.4	725.2	929.2	998.9	591.2	1547.7	1344.8	1529.2	2135	1770.8	1917.9	1272.5	1195.6	1059.3	1053.1	1059.6	753.5
Q9NZC3	Glycerophosphodiester phosphodiesterase 1 OS=Homo sapiens OX=9606 GN=GDE1 PE=1 SV=1	GDE1	0	27	9	9	1881.5	2601.9	1860.8	2421.9	1843.6	1441.9	1469.6	1902.5	1398	1088.6	2191	998.1	876.6	816.6	819.9	684	801.1	776.2	1074.4	1080.5	842.2	1048.2	1181.6	933.5	478.8	398.3	384.8	384.5	370.5	330.2
Q9GZP9	Derlin-2 OS=Homo sapiens OX=9606 GN=DERL2 PE=1 SV=1	DERL2	0	21	3	2	161.1	174.5	169.5	169.4	219.7	147.6	125.9	83.3	91	84.4	141.3	139.5	214.2	156.3	193.3	191.6	195.6	193.2	413.8	438.2	422.7	330.5	648.9	379.4	160.8	153.2	116.8	139.3	143.5	95.9
Q9HCU8	DNA polymerase delta subunit 4 OS=Homo sapiens OX=9606 GN=POLD4 PE=1 SV=1	POLD4	0.001	45	3	3	74.6	94.4	57.6	80.5	123.5	82.4	65.8	101.6	146	63.9	128.3	44	No ID	No ID	No ID	No ID	No ID	No ID	52.1	61.5	48.3	66.6	63.7	54	138.6	223.7	297.8	192.6	209.8	186
P49448	Glutamate dehydrogenase 2, mitochondrial OS=Homo sapiens OX=9606 GN=GLUD2 PE=1 SV=2	GLUD2	0	45	27	2	No ID	No ID	No ID	No ID	No ID	No ID	No ID	No ID	No ID	No ID	No ID	No ID	No ID	No ID	No ID	No ID	No ID	No ID	117.4	124.7	145.5	175.8	197.1	151.3	No ID	No ID	No ID	No ID	No ID	No ID
Q9UBP6	tRNA (guanine-N(7)-)-methyltransferase OS=Homo sapiens OX=9606 GN=METTL1 PE=1 SV=1	METTL1	0	36	8	8	928.8	989.5	778.2	741.3	1502.3	928.5	442.3	467.3	413.9	205.3	577.7	400.7	461	394.2	435.5	831.8	420.3	327	887.5	887.2	1072.4	839.1	831	748.1	209.2	214.3	202.8	169.4	162.9	183.7
B2RUZ4	Small integral membrane protein 1 OS=Homo sapiens OX=9606 GN=SMIM1 PE=1 SV=1	SMIM1	0.002	21	1	1	No ID	No ID	No ID	No ID	No ID	No ID	No ID	No ID	No ID	No ID	No ID	No ID	No ID	No ID	No ID	No ID	No ID	No ID	278.1	234.7	341.5	344.8	292.2	326.6	No ID	No ID	No ID	No ID	No ID	No ID
P23497-4	Isoform Sp100-C of Nuclear autoantigen Sp-100 OS=Homo sapiens OX=9606 GN=SP100	SP100	0	31	29	24	7078.5	6376.8	8400.4	6925.2	8180.1	9639.2	7295.9	5017.9	3389.6	3691.3	6416.1	3715.6	4491.6	4479.6	3521.9	2653.3	4917.7	3425.4	9429.1	10102.1	8420.3	6430.2	10409.1	7644	7590.1	4438.4	5587.9	4247.6	5328	4094.6
Q9P287	BRCA2 and CDKN1A-interacting protein OS=Homo sapiens OX=9606 GN=BCCIP PE=1 SV=1	BCCIP	0	52	14	14	2982.3	2815.4	2412.4	3745.7	4152.7	3394.9	4088.1	2371	3098.2	1853.7	3580	2954.9	2230.2	1468.9	2010	2819.9	2231.6	2166.3	2033.6	1967.2	3923.2	3526.2	2104.4	1655.5	4168.7	4134.8	3421.2	3022.3	2989	3938.8
Q6IBS0	Twinfilin-2 OS=Homo sapiens OX=9606 GN=TWF2 PE=1 SV=2	TWF2	0	65	22	18	4706.4	5192.9	4486	3633.3	7832.4	4196.6	4109.5	2303.5	3198.7	3281.6	3177.5	3124.3	3851.2	4619.7	3792.5	3110.5	4865.2	4910.3	8739	12576.9	12097.8	7407	8298	11272.9	5748.9	6913.6	6014.4	8939	8581.2	4026.2
P20936	Ras GTPase-activating protein 1 OS=Homo sapiens OX=9606 GN=RASA1 PE=1 SV=1	RASA1	0	16	14	14	1672.6	1693.3	1797.7	1277.6	2246	1373.3	451.2	181.1	338.2	248.8	371.1	483.7	527.9	507.4	477	493.2	615.7	448.1	1121.2	1524.6	894.6	1025.9	1242.5	1206.4	1725.5	1591.8	1075.2	1099.9	1576.7	1107.3
O76031	ATP-dependent Clp protease ATP-binding subunit clpX-like, mitochondrial OS=Homo sapiens OX=9606 GN=CLPX PE=1 SV=2	CLPX	0	45	27	27	5679.4	4600.8	4174.1	8291.2	7127.1	5792.4	3234	2073.5	3034.5	1748.3	4746.1	3050.1	3699	2786.8	2922.6	3817.6	3012.5	3696.5	6633	4931.5	5859.8	6975.9	9252.3	5206.9	5594.4	5087.2	4686.5	4646.8	4390.9	7147.4
P46531	Neurogenic locus notch homolog protein 1 OS=Homo sapiens OX=9606 GN=NOTCH1 PE=1 SV=4	NOTCH1	0	4	9	6	No Quan Value	No Quan Value	No Quan Value	No Quan Value	No Quan Value	No Quan Value	75.6	107.4	99.8	65.1	135.9	81.4	No ID	No ID	No ID	No ID	No ID	No ID	695.3	572.9	680.5	1093.3	1562	681.9	55.8	64.8	66.8	66.6	60.1	67.5
Q8IWI9-4	Isoform 4 of MAX gene-associated protein OS=Homo sapiens OX=9606 GN=MGA	MGA	0	5	17	14	131.8	137.9	111.7	173.1	148.4	106.4	310.8	238.4	302.5	174.2	512.6	273.3	179.7	179	133.3	212.8	184.9	177.1	962.9	932.8	1029.4	1444.3	1214.5	864.1	848.7	1102.1	994.6	815.3	988.6	1065
Q92754	Transcription factor AP-2 gamma OS=Homo sapiens OX=9606 GN=TFAP2C PE=1 SV=1	TFAP2C	0	18	6	4	No Quan Value	No Quan Value	No Quan Value	No Quan Value	No Quan Value	No Quan Value	38.3	25.9	28.5	40.4	45	20	No ID	No ID	No ID	No ID	No ID	No ID	No Quan Value	No Quan Value	No Quan Value	No Quan Value	No Quan Value	No Quan Value	188.2	253	225.2	150.2	160.9	193.1
A0A2R8Y891	ATP-dependent 6-phosphofructokinase OS=Homo sapiens OX=9606 GN=PFKM PE=1 SV=1		0	40	29	26	3482.4	3473.4	3192.9	3186.9	4205.7	3626.4	8959.6	5681.6	7878	5619.3	10397.7	10156.4	6676.7	6854.6	4645	4954	7388	5152	10092.3	12471	13595.2	20531	15946.3	12098.1	8791.4	7165.2	8565.7	6197.2	7490.5	7246.2
Q9BTW9-4	Isoform 4 of Tubulin-specific chaperone D OS=Homo sapiens OX=9606 GN=TBCD	TBCD	0	34	35	35	1822.6	1722.1	1408.2	1566.4	2016.5	1328.6	1076.8	990.4	1034.5	855.8	1819.9	1481.6	1354.2	1689.7	1294.4	2291.9	1835.1	1617.5	5151.9	7385.4	5261.4	6713.2	7480.2	4433.2	3021.1	3135.2	2522.8	2447.2	3028.1	2451.4
Q3YEC7	Rab-like protein 6 OS=Homo sapiens OX=9606 GN=RABL6 PE=1 SV=2	RABL6	0	34	20	20	2226.9	2217.7	2242.5	2068.4	3177.4	1807.7	1490.2	1255.5	1193.1	1019.7	1141.6	1331.9	510.2	464.7	518.2	453.6	536.4	516.6	2387	2121	1803.5	1986.1	2428.7	1879	2237.7	2610.2	1906.4	2020.4	2225.3	2278.7
O43292	Glycosylphosphatidylinositol anchor attachment 1 protein OS=Homo sapiens OX=9606 GN=GPAA1 PE=1 SV=3	GPAA1	0	12	8	8	2017.1	2095.6	1668.7	2870.8	2307.6	1692.1	1825.6	1360.3	1488.2	1368.6	2622.1	1605.3	1999.3	1048.2	1592.2	1681.7	1634.3	1505.5	4924.2	4472.7	3371.1	4530.2	4972.6	2954.5	931.9	635.8	692.2	655.8	972	637.7
P0C5Z0	Histone H2A-Bbd type 2/3 OS=Homo sapiens OX=9606 GN=H2AFB2 PE=1 SV=1	H2AFB2; H2AFB3	0.001	30	2	2	No ID	No ID	No ID	No ID	No ID	No ID	64.9	75.8	64.1	73.3	475.2	47.1	No ID	No ID	No ID	No ID	No ID	No ID	No ID	No ID	No ID	No ID	No ID	No ID	No ID	No ID	No ID	No ID	No ID	No ID
Q9P0L0-2	Isoform 2 of Vesicle-associated membrane protein-associated protein A OS=Homo sapiens OX=9606 GN=VAPA	VAPA	0	51	18	1	No ID	No ID	No ID	No ID	No ID	No ID	No ID	No ID	No ID	No ID	No ID	No ID	430.4	167.8	764.6	339.9	309.6	165.3	No ID	No ID	No ID	No ID	No ID	No ID	No ID	No ID	No ID	No ID	No ID	No ID
F6SYF8	Dickkopf-related protein 3 OS=Homo sapiens OX=9606 GN=DKK3 PE=1 SV=1	DKK3	0.001	6	1	1	No ID	No ID	No ID	No ID	No ID	No ID	47.1	48.1	45.7	43.6	63	39.4	77	68.3	43.4	94.6	68.2	59.3	59.7	78	77.1	61	67	71.1	43.1	61.2	35.2	47.1	49.1	39
O75554	WW domain-binding protein 4 OS=Homo sapiens OX=9606 GN=WBP4 PE=1 SV=1	WBP4	0.002	8	3	3	37.2	41.3	31.2	37.7	32	31.8	No Quan Value	No Quan Value	No Quan Value	No Quan Value	No Quan Value	No Quan Value	290.9	264.8	276.9	305	353.6	358	22.5	25.3	22.9	41.8	62.5	29.3	No ID	No ID	No ID	No ID	No ID	No ID
Q8IXT5	RNA-binding protein 12B OS=Homo sapiens OX=9606 GN=RBM12B PE=1 SV=2	RBM12B	0	36	32	32	3626.3	3699.5	2657.8	5057.4	4828.3	3644.4	5347.8	3833.7	3271.6	3029.3	7420.6	4613.8	3985.9	3495.8	2842.6	3410.5	3603.3	3665.9	7298.1	5674.7	8344.8	9546.1	10322.6	5933.8	4494.7	4440.6	4776.2	4243.4	4321.6	4092.7
Q8TAE8	Growth arrest and DNA damage-inducible proteins-interacting protein 1 OS=Homo sapiens OX=9606 GN=GADD45GIP1 PE=1 SV=1	GADD45GIP1	0	50	11	11	1433.8	1763.4	952.2	1940.3	2195.2	1161.6	1510.7	1185.2	1143.8	1319.1	2299	1122.8	1434.6	1194.3	536.3	1006.2	1194.1	1313.6	2171	1846.3	2198.5	1998.2	3172.9	1497	3141.9	3405.8	3391.6	2420.3	3061.6	2852.9
C9JC87	AP-4 complex subunit mu-1 OS=Homo sapiens OX=9606 GN=AP4M1 PE=1 SV=1	AP4M1	0.002	5	3	3	410.3	403.3	338.2	384	563.7	415.5	209.5	190.7	189.4	205.2	243.7	176.1	No ID	No ID	No ID	No ID	No ID	No ID	No ID	No ID	No ID	No ID	No ID	No ID	No ID	No ID	No ID	No ID	No ID	No ID
Q15599-3	Isoform 3 of Na(+)/H(+) exchange regulatory cofactor NHE-RF2 OS=Homo sapiens OX=9606 GN=SLC9A3R2	SLC9A3R2	0	47	10	1	No ID	No ID	No ID	No ID	No ID	No ID	No ID	No ID	No ID	No ID	No ID	No ID	No ID	No ID	No ID	No ID	No ID	No ID	No ID	No ID	No ID	No ID	No ID	No ID	287.7	227.7	226.4	293.5	309.2	254.9
P58317	Zinc finger protein 121 OS=Homo sapiens OX=9606 GN=ZNF121 PE=3 SV=2	ZNF121	0	10	4	1	No ID	No ID	No ID	No ID	No ID	No ID	220.2	337.7	319.5	182.2	478.5	219.3	No ID	No ID	No ID	No ID	No ID	No ID	544.5	885.6	891.2	759	1120.6	452.7	No ID	No ID	No ID	No ID	No ID	No ID
O75438	NADH dehydrogenase [ubiquinone] 1 beta subcomplex subunit 1 OS=Homo sapiens OX=9606 GN=NDUFB1 PE=1 SV=1	NDUFB1	0	36	3	3	1266	1145.5	1083.7	1858.5	2071.5	1176.9	2075.4	1176	1346.4	1001.6	1848.9	918.7	265.9	515.2	230.9	289.9	235	326.1	No ID	No ID	No ID	No ID	No ID	No ID	327.8	348.1	325.6	478.3	390.8	389.3
Q6ZMG9-2	Isoform 2 of Ceramide synthase 6 OS=Homo sapiens OX=9606 GN=CERS6	CERS6	0	9	5	4	595.1	567.2	610.8	709.6	875.2	527	2246.1	1513.2	2603.5	1048.2	2530.2	2103.7	2051.8	2666	1603.7	5320.5	1828.2	2160.9	1855	2883.3	1502.4	1717.8	3948.6	1959.8	1930	2151.5	2261.7	1418.2	2026.4	2592.2
Q8N1W1-6	Isoform 6 of Rho guanine nucleotide exchange factor 28 OS=Homo sapiens OX=9606 GN=ARHGEF28	ARHGEF28	0	2	4	4	No ID	No ID	No ID	No ID	No ID	No ID	58.8	71	52.3	42.4	163.7	89	58.4	63.6	31.7	70.6	69.2	41.7	275.6	245.8	327.3	141.2	295.6	283	No ID	No ID	No ID	No ID	No ID	No ID
P06213	Insulin receptor OS=Homo sapiens OX=9606 GN=INSR PE=1 SV=4	INSR	0	16	23	20	1485.6	1293.3	1576.3	2131.2	1812.7	1037.3	1021.6	620.7	611.6	453.1	958.5	717.7	1324.3	955.4	1161.4	1176.2	1444.6	1118	1877.2	1773	1994.8	2410.2	2141.7	1746.6	879.5	679.3	649.1	908.5	917	651.2
P61129	Zinc finger CCCH domain-containing protein 6 OS=Homo sapiens OX=9606 GN=ZC3H6 PE=1 SV=2	ZC3H6	0.001	3	3	2	35.9	44	28.6	25.8	40.2	34.2	No Quan Value	No Quan Value	No Quan Value	No Quan Value	No Quan Value	No Quan Value	No ID	No ID	No ID	No ID	No ID	No ID	120.7	123.9	134.2	196.6	164.6	150.1	33.7	38.1	30	25.7	28.8	21.9
Q96IU4	Protein ABHD14B OS=Homo sapiens OX=9606 GN=ABHD14B PE=1 SV=1	ABHD14B	0	60	9	9	3891.6	5250.5	3347.7	3388.9	6000.9	2771.1	1752.7	2077.7	1862.3	1759.5	3004.1	1429.7	2384.8	2699.1	2649.8	1911.1	3227.9	2531.9	4668.5	5894.9	7035	4466.8	3450.5	4647.2	1173.6	1277.4	902.9	1031.2	1072.5	676.4
Q9BQP7	Mitochondrial genome maintenance exonuclease 1 OS=Homo sapiens OX=9606 GN=MGME1 PE=1 SV=1	C20orf72; MGME1	0	53	17	17	1351.9	1077.6	1043.3	1760.2	2072	1087.5	2113.9	2477.3	2283.2	1345.2	2366.6	2507.5	1689.5	1949.6	1609.1	1591.6	1336.8	1847	2908.5	3216.4	3389	2296.7	4236.6	2157.5	1427.5	1316.9	1300.7	1195.4	1243.5	1801.4
P17036	Zinc finger protein 3 OS=Homo sapiens OX=9606 GN=ZNF3 PE=1 SV=3	ZNF3	0.002	20	3	1	No ID	No ID	No ID	No ID	No ID	No ID	32	16.7	24	14.3	28.9	30.7	35.4	17.5	12	35.4	26.2	28.3	63.1	43.4	76.7	49.7	93	79	No ID	No ID	No ID	No ID	No ID	No ID
P62263	40S ribosomal protein S14 OS=Homo sapiens OX=9606 GN=RPS14 PE=1 SV=3	RPS14	0	42	9	9	5625.3	7172.3	3475.4	3861.6	5668	7715.1	9091.1	7197.5	9919.3	6371.6	13158.9	8900.4	4653.2	6242.9	2526.1	6896.9	4178.5	6442.7	6131.9	6035.1	7320.8	8771.1	9801.2	5663.8	6000.9	6947.4	5568.1	7620.3	6321.9	7588.3
O94842	TOX high mobility group box family member 4 OS=Homo sapiens OX=9606 GN=TOX4 PE=1 SV=1	TOX4	0	24	12	12	1002.6	881	1077.6	996.3	1352.1	1029.6	961.1	764	717.8	620.7	1167.2	745.1	1619.1	1539.5	1370.5	2136.7	1819.2	2198.6	1455.4	1373.8	1543.6	2156	1702.9	1337.2	368.6	447.7	444.2	394.2	433.9	445.4
Q9BQ39	ATP-dependent RNA helicase DDX50 OS=Homo sapiens OX=9606 GN=DDX50 PE=1 SV=1	DDX50	0	43	31	28	4885	4997.4	3929.2	7015.5	5893.4	4829	4199.1	3437.7	4237.3	2201.7	5147.4	2945	3536.6	3799	2317.3	4554.9	3290.9	4148.5	3056.9	3044.2	3901.4	3746	3466.9	2531.2	4031.3	6553.7	3567.7	2981.3	3247.7	4064.9
Q96CB9	5-methylcytosine rRNA methyltransferase NSUN4 OS=Homo sapiens OX=9606 GN=NSUN4 PE=1 SV=2	NSUN4	0	20	8	8	1407.2	1545.2	1179.4	1633.4	1718.9	1254.3	No Quan Value	No Quan Value	No Quan Value	No Quan Value	No Quan Value	No Quan Value	No Quan Value	No Quan Value	No Quan Value	No Quan Value	No Quan Value	No Quan Value	2715.7	2316.2	3406.9	2912.8	5969.9	1918.4	994.7	763.3	734	673.7	985.6	824.9
P68133	Actin, alpha skeletal muscle OS=Homo sapiens OX=9606 GN=ACTA1 PE=1 SV=1	ACTA1	0	76	32	1	1051.2	1884.1	1080	942.9	1867.6	993.3	917.6	530.2	722.4	879.4	1056.7	647.8	1345.3	1590.6	1687.3	1457	1721.8	1514.1	2075.9	3800.5	3559.2	1696.4	2527.1	4135.4	362.8	304.5	304.3	346.9	340.3	362.7
Q8NI08	Nuclear receptor coactivator 7 OS=Homo sapiens OX=9606 GN=NCOA7 PE=1 SV=2	NCOA7	0	11	8	8	55	66.8	27.7	41.9	80	63.7	416.4	381.1	412.2	638.1	333	417.6	137.7	170	181.7	177.7	192.3	141.4	724.8	958.5	733.1	978	687.3	603.9	333.6	352.7	434.8	330.2	452	313.7
P26368	Splicing factor U2AF 65 kDa subunit OS=Homo sapiens OX=9606 GN=U2AF2 PE=1 SV=4	U2AF2	0	51	17	17	7937.5	7733.7	5841	8959.1	11584.6	9318.9	16690.4	8306.3	11115	7328.3	21568.8	13255.7	7180	7806.5	4840.5	9626.5	6111.3	7286.5	15229.9	13153.3	17189	17815.3	23819.6	14935.1	16049.9	20270.8	20295.1	18845	17246	25745.5
P13726	Tissue factor OS=Homo sapiens OX=9606 GN=F3 PE=1 SV=1	F3	0.002	6	1	1	169.6	139.1	296.4	132	274	108.1	No ID	No ID	No ID	No ID	No ID	No ID	No ID	No ID	No ID	No ID	No ID	No ID	253.5	220.3	917.2	207.5	132.9	132.2	245.6	169.9	153	198.1	435.9	129.5
Q96FE7	Phosphoinositide-3-kinase-interacting protein 1 OS=Homo sapiens OX=9606 GN=PIK3IP1 PE=1 SV=2	PIK3IP1	0.001	13	2	2	No ID	No ID	No ID	No ID	No ID	No ID	31.3	36.6	26.7	28	59	32.3	No ID	No ID	No ID	No ID	No ID	No ID	446.6	585.8	571.6	216.2	529.4	536.1	174	150.7	180.4	205.9	231.7	188.9
Q14181	DNA polymerase alpha subunit B OS=Homo sapiens OX=9606 GN=POLA2 PE=1 SV=2	POLA2	0	7	3	3	70.2	54.6	56.4	50.3	171.7	83	No ID	No ID	No ID	No ID	No ID	No ID	No ID	No ID	No ID	No ID	No ID	No ID	524.3	603	588.4	799.3	556.6	462.4	327.1	508.2	348.5	292.9	484.2	385.5
Q96EU6	Ribosomal RNA processing protein 36 homolog OS=Homo sapiens OX=9606 GN=RRP36 PE=1 SV=1	RRP36	0	29	7	6	147.5	269.2	61.6	166.2	86.8	104.4	1228.5	1164.2	1104.3	611.3	3358.6	1555.9	109.1	225.6	151.9	202.7	158.7	174.3	243.9	610.7	628.7	1059	823	784.1	402.6	823.9	769.2	883.9	736.4	505.5
Q96J84-2	Isoform 2 of Kin of IRRE-like protein 1 OS=Homo sapiens OX=9606 GN=KIRREL1	KIRREL; KIRREL1	0	17	9	9	244.2	339.6	296.9	224.3	302.6	198.3	516.2	498.3	525.8	504.8	736.7	387.3	443.2	468.9	482.3	336.6	412.7	337.6	1290.7	1595.2	1339.8	1270.5	1196.5	1272.7	444.3	562.9	394.2	405.5	403	325.1
Q93096	Protein tyrosine phosphatase type IVA 1 OS=Homo sapiens OX=9606 GN=PTP4A1 PE=1 SV=2	PTP4A1	0	31	5	2	No ID	No ID	No ID	No ID	No ID	No ID	No Quan Value	No Quan Value	No Quan Value	No Quan Value	No Quan Value	No Quan Value	No Quan Value	No Quan Value	No Quan Value	No Quan Value	No Quan Value	No Quan Value	244.9	238.5	285.1	417.1	311.6	166.7	44.1	53.4	54.8	34.1	38.1	69.7
Q16181	Septin-7 OS=Homo sapiens OX=9606 GN=SEPT7 PE=1 SV=2	SEPT7	0	67	34	1	No ID	No ID	No ID	No ID	No ID	No ID	57.9	48.2	58.6	38.8	62.4	67.3	212	235.3	198.5	168.3	254.4	240.7	343	478.5	498.8	206.1	387.3	430.5	No ID	No ID	No ID	No ID	No ID	No ID
Q7Z589-7	Isoform 7 of BRCA2-interacting transcriptional repressor EMSY OS=Homo sapiens OX=9606 GN=EMSY	C11orf30; EMSY	0	10	13	13	218.9	167	192.1	353.2	255.3	180.2	197.4	213.9	149.4	111.7	415	110	178.2	155.1	170.3	152.6	163.9	146.2	421.3	400.7	376.5	359.3	638.1	372	1342.5	1489.8	1485.8	1260.7	1695.5	1482.4
O14920	Inhibitor of nuclear factor kappa-B kinase subunit beta OS=Homo sapiens OX=9606 GN=IKBKB PE=1 SV=1	IKBKB	0	51	31	26	1352.2	1341.7	1447.4	1068	1978.4	1338.6	2674.4	1790.1	2552.1	2238	2231.4	1892.8	1074.8	1032.4	990.9	780.6	1093.8	988.3	5515.4	5234.4	5721.2	5161.6	33864	4869.1	3028.9	2531.4	2738.9	2521.7	2592.3	2322.5
Q9UBR5	Chemokine-like factor OS=Homo sapiens OX=9606 GN=CKLF PE=2 SV=1	CKLF	0.003	11	2	2	173.8	241.8	206	194.4	212.4	152.6	No ID	No ID	No ID	No ID	No ID	No ID	117.9	637.6	458.1	320.8	169.6	559.7	550.9	987.7	1022.2	607.8	678.1	544.4	397.4	690.2	614	972.9	982.8	438.7
P20930	Filaggrin OS=Homo sapiens OX=9606 GN=FLG PE=1 SV=3	FLG	0	13	14	14	360.9	311.3	308.3	311.9	776.1	301.5	12.3	5.6	22.2	11.1	8.6	8.5	78.7	82.3	64	59.6	362.6	104.8	No ID	No ID	No ID	No ID	No ID	No ID	9.6	8.8	9.8	7.4	4.2	43.4
B5MD23	Tetraspanin OS=Homo sapiens OX=9606 GN=TSPAN9 PE=1 SV=1		0	22	4	4	82.9	112.9	89.4	80.2	87.7	63.9	1053.2	731.1	704.1	921.1	491.3	839.2	600.7	416.6	540.2	456.9	644.3	437.9	1109.8	1553.6	1128.7	815.2	955.7	924.8	172.2	121.1	97.6	96.7	135.2	75.2
Q96CU9	FAD-dependent oxidoreductase domain-containing protein 1 OS=Homo sapiens OX=9606 GN=FOXRED1 PE=1 SV=2	FOXRED1	0	27	11	11	1503.6	1583.6	997.3	2344.1	2253.3	1513.1	1621.3	1060.3	931.9	759.2	1990.6	1024.5	1394.1	1018.6	1164.9	1278.2	1206	1302.1	4300.3	3934.3	4245.4	2564.6	5365.7	2468	1361	1280	1133	1173.4	1356.5	1931
Q75N03	E3 ubiquitin-protein ligase Hakai OS=Homo sapiens OX=9606 GN=CBLL1 PE=1 SV=1	CBLL1	0	14	7	6	No ID	No ID	No ID	No ID	No ID	No ID	No ID	No ID	No ID	No ID	No ID	No ID	323.7	324.4	311	299.4	449.1	275.3	420.5	464.2	521.7	799.7	508.7	478.6	1279.5	1096.5	1046.1	941.2	1068	1189.9
P60891	Ribose-phosphate pyrophosphokinase 1 OS=Homo sapiens OX=9606 GN=PRPS1 PE=1 SV=2	PRPS1	0	65	20	8	9514.8	11562.6	7666.4	8727.3	17818.3	8511	13660.1	12099.8	10844.4	9926	16157.2	13651.2	8270.8	6914.7	6355.1	10083.8	8522.7	7816.3	12153.3	14582.3	11834.9	10484.8	15520.6	11633.9	7286.7	7730.2	6135.5	7662.4	7728.7	6858.3
P78563-5	Isoform 5 of Double-stranded RNA-specific editase 1 OS=Homo sapiens OX=9606 GN=ADARB1	ADARB1	0.001	6	5	5	49.1	46.1	74	19	121.6	16.9	751	693.3	648.6	1108.9	791	976.5	241.3	208	417.3	186.2	527.8	169.3	No ID	No ID	No ID	No ID	No ID	No ID	198.9	233.7	189.1	262.1	234.2	181.5
Q8WUA7	TBC1 domain family member 22A OS=Homo sapiens OX=9606 GN=TBC1D22A PE=1 SV=2	TBC1D22A	0	22	9	9	618.6	605.2	581.2	503.3	828.6	631.4	560.4	468.4	255.8	294	350.6	356	285.9	231.3	244.9	200.5	299.8	256.7	780.6	738	728.8	739.2	666.3	657.4	707	678.1	587.6	906.3	740.1	549.1
P29218-3	Isoform 3 of Inositol monophosphatase 1 OS=Homo sapiens OX=9606 GN=IMPA1	IMPA1	0	46	15	15	3477.2	3856.9	3381.7	2483.4	5213.2	2772	2179.4	1319.8	1222.5	1429.6	1278.3	2411.3	1824.9	1756.8	1535	910.4	1698.5	1796.6	5197.1	5105.5	6293.3	4968	5465.2	4583.6	2752.3	2847	2300.7	2451.6	2727.1	1641
P02787	Serotransferrin OS=Homo sapiens OX=9606 GN=TF PE=1 SV=3	TF	0	73	60	53	74842.6	86124.3	80856	37531.1	97511.4	59899.7	89778.4	57219.9	84712.8	85638.5	50187.9	105248	61676.8	83183.7	74758.3	70072.2	77848.4	53845.5	86748.2	87214.7	139901	70513.8	93840.6	52898.2	80675.4	56531	66440.7	77282.3	65079.9	46105.6
Q8IV36	Protein HID1 OS=Homo sapiens OX=9606 GN=HID1 PE=1 SV=1	HID1	0	18	11	11	738.9	704.3	633.7	726.1	893.8	811.5	632.8	482.9	411.6	420.1	934.8	605.9	512.2	612.4	696.4	552.1	493.1	515.9	1596	2160.2	1566.2	1442.6	1902.7	1814.7	499.8	559.6	450.2	572	565.7	436.8
Q6UWP8	Suprabasin OS=Homo sapiens OX=9606 GN=SBSN PE=1 SV=2	SBSN	0	20	4	2	97.8	87	99	83.5	91.9	151.8	No ID	No ID	No ID	No ID	No ID	No ID	63.8	152.4	75.3	76.2	170.7	106.2	603	887	964.4	791	694.7	2115.9	266.6	445.3	286	379.2	316.4	886.8
J3KQV8	Synaptojanin-1 OS=Homo sapiens OX=9606 GN=SYNJ1 PE=1 SV=1	SYNJ1	0	6	9	9	521.8	564.6	500.8	584.5	671.4	413.7	211.5	182.2	175.8	162.1	198	152.9	681	327.1	724.9	276.8	820.9	347.6	163.8	254.3	164.3	111.2	131.1	137.6	351.2	309.1	308.4	326.4	388.5	288.7
Q6ZRP7	Sulfhydryl oxidase 2 OS=Homo sapiens OX=9606 GN=QSOX2 PE=1 SV=3	QSOX2	0	27	17	17	2241.1	1814.8	1759.4	3951.6	2493.9	1501.8	1619.9	1217.3	1195.6	981.7	1762.6	1674.7	1589.6	1264	1818.3	1219.1	1330.7	1244	4735.8	4520.6	4385.1	4248.5	6560.6	3840.9	2567.8	2205.6	1784.3	1798.2	2010.2	2678.7
Q15833	Syntaxin-binding protein 2 OS=Homo sapiens OX=9606 GN=STXBP2 PE=1 SV=2	STXBP2	0	60	32	31	8122.3	9738	7689.2	8195.9	11173	7797.3	10040.2	6605.4	6816.7	11396.1	11037.1	7274.6	6875.3	6295.6	6835.8	5746.4	8295.5	5408.5	12233.9	9866.6	12962.7	8683.7	12957.7	10717.3	11517.1	8773.7	9145.9	9151.8	10076.2	8746.1
A0A096LNH6	Dedicator of cytokinesis protein 1 OS=Homo sapiens OX=9606 GN=DOCK1 PE=1 SV=1		0	21	37	34	2780.6	2952	2494.6	2829.6	3054.1	2724.2	2686.6	2056.2	2373	1751.6	2451	2527.7	1758.5	1606.8	1479.6	1761.9	1885.6	1596.6	5238.9	8017.4	6416.6	6033.5	4090.1	4929	2570.8	1865.1	2065.3	2229.5	2378.1	2167.7
Q9C0C2	182 kDa tankyrase-1-binding protein OS=Homo sapiens OX=9606 GN=TNKS1BP1 PE=1 SV=4	TNKS1BP1	0	67	90	69	13861.6	12504.8	14100	14179.1	14353.7	14221.3	16569.5	14167.7	10916.9	9178.1	18478.5	17606.3	12243.6	7802.9	9826.7	7024.3	13648.9	10332.1	33244.7	49881	36238	50420.3	31402.6	35345.4	19676	17004.6	18268.2	13708	20322.8	19132.5
Q5JSK9	High mobility group nucleosome-binding domain-containing protein 5 (Fragment) OS=Homo sapiens OX=9606 GN=HMGN5 PE=1 SV=1	HMGN5	0	47	9	1	No ID	No ID	No ID	No ID	No ID	No ID	No ID	No ID	No ID	No ID	No ID	No ID	No ID	No ID	No ID	No ID	No ID	No ID	No Quan Value	No Quan Value	No Quan Value	No Quan Value	No Quan Value	No Quan Value	No ID	No ID	No ID	No ID	No ID	No ID
H0YJ03	Proteasome subunit alpha type-3 (Fragment) OS=Homo sapiens OX=9606 GN=PSMA3 PE=1 SV=1		0	37	3	1	128.1	62.9	223.7	111.9	135.7	47.4	No ID	No ID	No ID	No ID	No ID	No ID	568.3	310.4	954.6	61.2	249.3	115.2	999	1247.7	295.6	259.4	152.3	83	No ID	No ID	No ID	No ID	No ID	No ID
P29401-2	Isoform 2 of Transketolase OS=Homo sapiens OX=9606 GN=TKT	TKT	0	66	40	6	55662.7	40356.8	36005.3	50076	61187	72325.7	69201.5	60964.5	40354.1	22483.4	35901.5	80164.4	48755.8	75286.2	27533.7	30264.6	33296.2	40606.6	51795.9	36182.9	48649.4	136410	40628.7	39714	65393.2	72748.6	69211.3	67620.9	33045.5	42477.6
Q9H3H3-3	Isoform 3 of UPF0696 protein C11orf68 OS=Homo sapiens OX=9606 GN=C11orf68	C11orf68	0	16	4	4	493.2	526.8	528.2	301.7	743.1	409.2	176.8	157.6	200.4	139.7	249.3	166.4	1469.6	1187.6	1291.7	1096	1618	1188	598.2	759.5	592.2	431.6	522.3	429.1	644.9	541.3	471.1	538.3	729.6	489.7
Q3KQU3-4	Isoform 4 of MAP7 domain-containing protein 1 OS=Homo sapiens OX=9606 GN=MAP7D1	MAP7D1	0	33	25	1	No ID	No ID	No ID	No ID	No ID	No ID	No ID	No ID	No ID	No ID	No ID	No ID	No ID	No ID	No ID	No ID	No ID	No ID	613.5	970.2	516.8	290.8	253.1	235.8	No ID	No ID	No ID	No ID	No ID	No ID
Q9NX24	H/ACA ribonucleoprotein complex subunit 2 OS=Homo sapiens OX=9606 GN=NHP2 PE=1 SV=1	NHP2	0	80	10	10	4155.8	3494.6	3124.4	5961.5	6223.1	4286.3	1591.6	1106.2	1556.1	1112.3	2011.3	1083.9	1502.6	1697.9	1177.1	2776.4	1350	1775	5749.3	4422.4	7425.3	7938.4	7259.3	5108.6	2808.5	3166.7	2891.2	2729.4	2411.9	3531.3
O43164	E3 ubiquitin-protein ligase Praja-2 OS=Homo sapiens OX=9606 GN=PJA2 PE=1 SV=4	PJA2	0.001	5	3	3	No Quan Value	No Quan Value	No Quan Value	No Quan Value	No Quan Value	No Quan Value	122.1	89.5	106.6	70.3	167.3	65.4	No ID	No ID	No ID	No ID	No ID	No ID	250.5	391.4	386	886.8	373.8	205	206.5	188	219.8	209.8	278.3	215
P12074	Cytochrome c oxidase subunit 6A1, mitochondrial OS=Homo sapiens OX=9606 GN=COX6A1 PE=1 SV=4	COX6A1	0	43	3	3	501.7	502.9	410.1	577.8	806.6	522.1	1169.5	1064.9	1060.4	894	1540.6	861	741.9	1305	1057.2	784.1	869.4	938.5	736.2	669.6	966.6	700.3	908.4	865.9	104	105.6	116.4	119.3	115.8	108.5
A0MZ66	Shootin-1 OS=Homo sapiens OX=9606 GN=SHTN1 PE=1 SV=4	KIAA1598; SHTN1	0	52	32	32	4629.1	5074.2	2972.8	6135.7	5550.8	4115.7	5575.3	3199.9	4401.8	2540.1	4246.9	7171.4	4267.6	4566.9	3350.9	3242.1	4545.3	5363.9	8720.1	6183	9410.5	20389.1	6660.9	7917.6	3896.1	3288	3374.6	2637.1	2783.7	3014.5
Q9BUN8	Derlin-1 OS=Homo sapiens OX=9606 GN=DERL1 PE=1 SV=1	DERL1	0	25	6	6	3229.6	3313.3	3285.6	3538.1	4311	2290.2	2922.7	3834.6	3184.2	3214.6	2734.2	2516.7	2207.1	1504.3	2184.2	1677.6	2019.2	1970	2807.2	2559.4	3068.7	2541	2740.1	2418.4	4821.7	4260.3	3853.8	4719.7	4446.4	3401.1
Q13393	Phospholipase D1 OS=Homo sapiens OX=9606 GN=PLD1 PE=1 SV=1	PLD1	0	31	26	26	2596.6	1808.7	1983.1	2342.3	2858.2	2077	2088.2	1045.5	1313.7	1554.8	2465.5	3333.3	2212.7	1475.8	1949.4	1988.5	2578.9	1268.8	5920.6	5709.4	4532	7185.7	12776.5	7045.1	5017.7	4197.8	4197.7	2759	3989.8	8184.6
Q15388	Mitochondrial import receptor subunit TOM20 homolog OS=Homo sapiens OX=9606 GN=TOMM20 PE=1 SV=1	TOMM20	0	32	4	4	2748	2775.1	1196.8	2876.8	2707.2	3131.6	4029.5	3557.7	4491.2	3292.8	8102.2	4997	1775.5	3763.1	1101	4133	2259	2969.4	942.9	687.3	1175.9	1238.1	1148.8	483.4	1603.2	2206.8	1709.4	2058.3	2026.9	2858.7
J3KPM9	Signal transducer and activator of transcription OS=Homo sapiens OX=9606 GN=STAT1 PE=1 SV=1	STAT1	0	58	41	1	No ID	No ID	No ID	No ID	No ID	No ID	128.7	139	99.6	135.8	197.8	114.4	100.5	76.6	97.1	69.6	187.5	74.1	179.3	118.8	113.2	132.1	128.2	187.2	No ID	No ID	No ID	No ID	No ID	No ID
Q8WWW0	Ras association domain-containing protein 5 OS=Homo sapiens OX=9606 GN=RASSF5 PE=1 SV=1	RASSF5	0	12	5	5	302.3	322	269.5	205	465.3	342.4	No ID	No ID	No ID	No ID	No ID	No ID	51	46.2	44	42.6	61.9	58.6	432.4	371	487.5	260.4	530.2	481.6	474.7	580.2	476.1	476.5	435.2	526.4
Q9Y3F4-2	Isoform 2 of Serine-threonine kinase receptor-associated protein OS=Homo sapiens OX=9606 GN=STRAP	STRAP	0	72	23	23	13036.7	13386.2	12625.7	8050.4	20660.6	14655.4	12769.4	6277.9	10865.3	7871.6	13301.7	10928.3	10256.5	7754.1	9735.2	10003.6	13189.6	9277.4	14308.8	15861.3	18471.9	16980.3	15904.7	13862.8	11881.1	18735.3	8166.4	9416.9	10500.3	15124.3
A0A0G2JJL1	WD repeat-containing protein 46 (Fragment) OS=Homo sapiens OX=9606 GN=WDR46 PE=1 SV=1		0	43	10	1	No ID	No ID	No ID	No ID	No ID	No ID	117.6	219.7	197.4	101	625.2	122	No ID	No ID	No ID	No ID	No ID	No ID	165.5	142.2	151.9	248.1	213.9	106.9	246	473.5	296	374.8	290.9	451.9
Q12974	Protein tyrosine phosphatase type IVA 2 OS=Homo sapiens OX=9606 GN=PTP4A2 PE=1 SV=1	PTP4A2	0	32	6	3	993.3	1080.6	846.8	845.2	1530.2	843.1	359.7	258.5	264.2	310.3	396.9	423.8	856.4	1015.3	697.9	857.8	909.1	899.3	3208.4	3399	4118.9	4333.4	2777	3060.4	323.4	323.3	284.9	273.7	358.6	211.8
P25189-2	Isoform L-MPZ of Myelin protein P0 OS=Homo sapiens OX=9606 GN=MPZ	MPZ	0	28	10	10	No ID	No ID	No ID	No ID	No ID	No ID	No ID	No ID	No ID	No ID	No ID	No ID	1760.7	29053.5	1401.5	1389.3	1748.8	1564.2	No ID	No ID	No ID	No ID	No ID	No ID	No ID	No ID	No ID	No ID	No ID	No ID
Q8WWM7	Ataxin-2-like protein OS=Homo sapiens OX=9606 GN=ATXN2L PE=1 SV=2	ATXN2L	0	33	30	29	6861.4	5493.8	6017.4	5496.3	11922.3	6995.9	6658.6	4698.8	4211.9	3048.1	6224.5	5930.5	6875.3	6010.2	5995.4	6506.2	6825.7	7613.8	6233.6	6431	6015.9	8629.8	9288.2	5156	7761	8416.6	7147.5	7219.8	8568.8	8452
Q562E7	WD repeat-containing protein 81 OS=Homo sapiens OX=9606 GN=WDR81 PE=1 SV=2	WDR81	0	18	25	25	970.3	1102.8	1028.9	599.3	1349.8	929.5	1559.8	1471.1	1480.4	1476.5	1762.5	1534.5	1351.3	1117.5	1381.2	1268.4	1621.7	1215.6	1936.4	2178.2	2400	1692.2	1673.8	1824.2	1256.5	1095.9	1116.8	1181	1178.3	922.3
P13804	Electron transfer flavoprotein subunit alpha, mitochondrial OS=Homo sapiens OX=9606 GN=ETFA PE=1 SV=1	ETFA	0	63	17	17	19103.2	15383.9	10647.6	22871.8	25820.2	20912	32711.9	9593.4	17878.9	14279.1	18968.8	36036.8	14720.7	9873.2	10698.8	20918.6	10814.9	11508.8	22668.2	16823.2	20680	12228.6	10767.9	15902.2	29571.8	21705.3	20681.8	22892.7	10644.8	27140.1
Q8NC42	E3 ubiquitin-protein ligase RNF149 OS=Homo sapiens OX=9606 GN=RNF149 PE=2 SV=2	RNF149	0	21	7	7	193.1	142.9	137.3	170.7	193	164.5	53.6	34.4	28.8	32.4	74.4	72.6	537.7	394.9	575.1	516.1	576.8	483.1	540.4	546.2	609.7	314.7	532.2	516.7	1634.9	1400.4	1760.4	1509.1	1502.7	1734.4
P46777	60S ribosomal protein L5 OS=Homo sapiens OX=9606 GN=RPL5 PE=1 SV=3	RPL5	0	64	21	21	21302.4	25790.4	19098.3	21933.1	30993.6	16847.9	26611.7	21412.1	25816	15307.9	39062.3	19107.8	22834.6	23745.2	19627.6	26265.7	23624.5	25298.2	29850.2	35416.9	37326.6	32197.1	32735.9	18097.8	26003	28214.8	26944.3	30496.8	28883.2	27663.6
Q8WUD1	Ras-related protein Rab-2B OS=Homo sapiens OX=9606 GN=RAB2B PE=1 SV=1	RAB2B	0	65	15	5	471.2	494.4	546.5	444.2	623.8	398.1	451.1	511.2	582.7	666.8	633.2	385.2	951.3	881.6	805.6	911.8	1018.1	874.7	2102.9	2564.8	1919.5	1493	2987.9	1788.7	686.3	954.3	634.2	667.5	704.2	581.7
Q99942	E3 ubiquitin-protein ligase RNF5 OS=Homo sapiens OX=9606 GN=RNF5 PE=1 SV=1	RNF5	0.005	12	2	2	198.7	179.1	144	266.2	179.6	229.5	No ID	No ID	No ID	No ID	No ID	No ID	217.1	153.1	169.2	224.8	168.9	134.5	498.8	431.8	405.5	1160.6	739.7	449.8	94.2	84.7	88	105.1	177.1	102.9
Q96HF1	Secreted frizzled-related protein 2 OS=Homo sapiens OX=9606 GN=SFRP2 PE=1 SV=2	SFRP2	0	38	10	10	1716.9	2180.4	2466.1	1054.4	2115.9	1237.9	4284.9	2337.5	3514.1	8400.6	3751.1	2952.4	1989	3308.1	3027.3	5938	3199.9	3514.5	1571.5	4363.9	3392.9	1578.6	1767.5	2523.5	2062.5	3013.3	1191.5	3852.8	3535.3	1985.9
P06310	Immunoglobulin kappa variable 2-30 OS=Homo sapiens OX=9606 GN=IGKV2-30 PE=3 SV=2	IGKV2-30	0	17	3	2	869.7	1144.1	665.9	358.4	1094.8	1171	1312.9	2414.9	3001.3	4983.9	1921	1098.5	249	537.8	380	358	434.5	378.1	No ID	No ID	No ID	No ID	No ID	No ID	No ID	No ID	No ID	No ID	No ID	No ID
Q5VW32	BRO1 domain-containing protein BROX OS=Homo sapiens OX=9606 GN=BROX PE=1 SV=1	BROX	0	27	10	10	3029.2	2206.2	1775.7	2706.6	3476.8	4957.9	2851.2	1684.2	1644.6	1640.4	2010.2	2968.4	842.5	537.3	530.5	491.3	532.1	634.5	3900.6	3541.8	4693.5	6256.2	4381.1	3077.5	4379.9	3337.1	3429.3	3700.1	3454.1	5081.8
O75718	Cartilage-associated protein OS=Homo sapiens OX=9606 GN=CRTAP PE=1 SV=1	CRTAP	0	43	17	17	6186.1	7193.1	9798.5	4431.4	5936.9	4373.3	5587.9	4170.8	5457.1	3824.9	7870.3	4344.6	7174.6	5551	7711.8	7476.3	7712.3	6148.8	6766.9	11925.8	7744.7	5292.4	8791.4	4597.9	6125.2	5632.7	6481.3	7575	11370.6	5010
P22033	Methylmalonyl-CoA mutase, mitochondrial OS=Homo sapiens OX=9606 GN=MUT PE=1 SV=4	MUT	0	46	33	33	6652.7	6836.2	5052.5	7701.4	9440.9	7117.7	8563	5332.1	5660.4	5162.7	10189.2	6915	6398.4	7363	4562.8	5206.7	4915.6	4591.3	6431.1	5795.9	7454	5685.2	7349.3	7796.4	4964.1	4105.1	3805.6	4258.4	3981.5	3313.7
P35579	Myosin-9 OS=Homo sapiens OX=9606 GN=MYH9 PE=1 SV=4	MYH9	0	76	211	171	293342	373930	368968	234715	349528	240875	390294	299340	424200	376953	457320	261084	295615	265768	283168	291044	302346	295337	368855	783084	378874	238217	462805	345453	440106	384158	382746	520620	544216	267721
Q5JTH9	RRP12-like protein OS=Homo sapiens OX=9606 GN=RRP12 PE=1 SV=2	RRP12	0	43	45	44	9027.9	8895.4	6209.5	15041.8	11509.9	9155.7	7618.9	4581.1	6184.5	3626.2	9900.8	6029.7	6801.9	6126.6	6133	4491	6294	7178.3	14432.6	11656.5	18980.7	23836.6	12178.8	8767.8	4820.9	5248.1	4112.1	3539.9	3384.8	6359.1
A8MW92	PHD finger protein 20-like protein 1 OS=Homo sapiens OX=9606 GN=PHF20L1 PE=1 SV=2	PHF20L1	0	5	6	6	230.3	200.8	271.3	253.2	351.9	206.5	628.8	478.7	737	511.5	884.2	559.3	167.1	431.4	159.8	377.2	156.4	312.1	708.2	549.9	685.2	1159.7	745.7	587.2	1284.4	1331.8	1263	1076.3	1435.8	1172.3
Q9NYM9	BET1-like protein OS=Homo sapiens OX=9606 GN=BET1L PE=1 SV=1	BET1L	0	54	5	5	1035.5	818.5	1105.4	920	1687.4	646.4	289.5	183.9	167.7	220.1	261.2	353.4	98	59.4	76.5	88.1	103.1	86	1238.1	1589.3	1160.8	1137.2	1026.9	869.5	2249.6	1443.9	2032.3	2489.8	2183.3	3055.6
H9KVB4	Trinucleotide repeat-containing gene 18 protein OS=Homo sapiens OX=9606 GN=TNRC18 PE=1 SV=1		0	2	5	5	34.2	33.4	40.3	37.9	55.4	38.7	109.4	80.5	86.7	91	119	85.1	74.5	59.7	72.1	70.1	87.6	70.9	70.4	65.4	70.6	91.2	111.5	50.7	No Quan Value	No Quan Value	No Quan Value	No Quan Value	No Quan Value	No Quan Value
P45984	Mitogen-activated protein kinase 9 OS=Homo sapiens OX=9606 GN=MAPK9 PE=1 SV=2	MAPK9	0	29	11	6	1567.7	1433.3	1147.3	1043.2	2058.2	1439.8	2495.1	1171.7	1573.9	1433.3	1764.7	3717.1	1554.9	1077.1	1604.9	1108.9	1319.9	1068.5	2104.1	2433.5	1884.3	1868.7	1770.5	2012.2	1705.4	1716.3	1230.9	1274.3	1467.9	1231.2
Q96KN3	Homeobox protein PKNOX2 OS=Homo sapiens OX=9606 GN=PKNOX2 PE=2 SV=2	PKNOX2	0.002	2	1	1	160.3	183	124.4	132.5	204.6	165.3	229.7	269	248.6	144.5	461.7	196.6	133.2	147.4	65.1	184.9	145.1	157.3	323	1237.1	313.6	419	500.5	417.6	135.3	147.5	143.5	128.2	158.5	123.2
P36873-2	Isoform 2 of Serine/threonine-protein phosphatase PP1-gamma catalytic subunit OS=Homo sapiens OX=9606 GN=PPP1CC	PPP1CC	0	61	20	3	1851.4	2134.4	1581.3	1234.1	2807	1997.8	1180.3	673.6	887.5	773.8	1155.9	889.2	1172.3	1044.3	745.5	1041.4	1154	1077.7	2711.1	2738.4	3208.7	3103.2	3811.1	2139	1449.1	1303.3	1174.2	1391.3	1320.5	1464.2
Q96RY7	Intraflagellar transport protein 140 homolog OS=Homo sapiens OX=9606 GN=IFT140 PE=1 SV=1	IFT140	0	5	6	6	No ID	No ID	No ID	No ID	No ID	No ID	476.1	479.3	477.3	503.4	516.6	373	No ID	No ID	No ID	No ID	No ID	No ID	483.3	538.9	437.6	585.6	562.1	480	No ID	No ID	No ID	No ID	No ID	No ID
Q9UBY8	Protein CLN8 OS=Homo sapiens OX=9606 GN=CLN8 PE=1 SV=3	CLN8	0.001	12	2	2	89.7	81.1	79.2	133.3	89.7	80.9	102.2	111.9	111.3	100.9	149.4	82.9	116.1	86.4	104.2	82.8	110.3	105.1	12.2	22	14.5	17.7	21	13.6	127.5	98	89.5	101.7	84.3	97
Q8TBA6	Golgin subfamily A member 5 OS=Homo sapiens OX=9606 GN=GOLGA5 PE=1 SV=3	GOLGA5	0	65	41	41	7180.2	6614.9	7208.6	9392	8665.9	6232.2	6297.3	4612.6	3961.5	3609.5	6514.6	4997.7	3862.8	3169.4	2864.5	2667.3	3155.1	2971.1	9113.8	9806.6	9912	7005	7543.8	6516.7	9564	8446.2	7930.5	8943	10456.7	8807.9
P78371	T-complex protein 1 subunit beta OS=Homo sapiens OX=9606 GN=CCT2 PE=1 SV=4	CCT2	0	83	42	42	25951.1	30358.4	21793.6	19651.8	38257.8	25142.3	35997.1	18503.5	31329.1	20205.6	29293.6	34458.3	26337.3	26962	20382.9	27573.8	38494.4	23986	41431.8	38831.7	45363.7	43686.4	62654.1	35805.6	29988.4	39993.6	25547	24312.3	27349.9	26206.1
O75365	Protein tyrosine phosphatase type IVA 3 OS=Homo sapiens OX=9606 GN=PTP4A3 PE=1 SV=2	PTP4A3	0.002	10	2	2	No ID	No ID	No ID	No ID	No ID	No ID	No ID	No ID	No ID	No ID	No ID	No ID	No ID	No ID	No ID	No ID	No ID	No ID	507.9	482.5	661	488.3	445.5	424.5	No ID	No ID	No ID	No ID	No ID	No ID
Q8IZ07	Ankyrin repeat domain-containing protein 13A OS=Homo sapiens OX=9606 GN=ANKRD13A PE=1 SV=3	ANKRD13A	0	29	16	15	1224.1	1359.2	1235.1	1003.5	1929.8	1109.2	503.5	491.4	520.7	599.3	585.4	387.2	492.5	706.1	749.8	436.9	586.9	699.9	1443.5	1473.3	1256.4	1317	1520.3	1325.3	429.3	378.6	339	397.7	456.6	397.1
P54802	Alpha-N-acetylglucosaminidase OS=Homo sapiens OX=9606 GN=NAGLU PE=1 SV=2	NAGLU	0	35	19	18	949.3	1019.9	779.5	1041.8	1355	979.3	908.5	848.9	989.7	561.4	1180.9	610.7	614.6	562.5	453.2	655.7	718.8	573.7	1387.3	1410.9	1110.3	1258.8	1480.4	1078.5	2722	2629.6	1747.5	3403.2	5280.4	2796
Q3SXM5	Inactive hydroxysteroid dehydrogenase-like protein 1 OS=Homo sapiens OX=9606 GN=HSDL1 PE=1 SV=3	HSDL1	0	24	7	7	1584.5	1819.7	1384.8	2298.3	1726.6	1344.4	314.3	227.4	223.3	192.5	432.7	217.4	113.9	170.8	123.1	169.7	159.6	187.1	844.1	719.4	965.4	1298.4	1181.5	625.3	1211.8	1008.2	1013	1009	1071.6	1049.6
Q9P0P0	E3 ubiquitin-protein ligase RNF181 OS=Homo sapiens OX=9606 GN=RNF181 PE=1 SV=1	RNF181	0.001	16	3	3	No Quan Value	No Quan Value	No Quan Value	No Quan Value	No Quan Value	No Quan Value	No ID	No ID	No ID	No ID	No ID	No ID	No Quan Value	No Quan Value	No Quan Value	No Quan Value	No Quan Value	No Quan Value	623.4	631.8	852.6	507.8	833.9	759.3	No ID	No ID	No ID	No ID	No ID	No ID
O60381	HMG box-containing protein 1 OS=Homo sapiens OX=9606 GN=HBP1 PE=1 SV=2	HBP1	0.004	5	2	2	No Quan Value	No Quan Value	No Quan Value	No Quan Value	No Quan Value	No Quan Value	No ID	No ID	No ID	No ID	No ID	No ID	No ID	No ID	No ID	No ID	No ID	No ID	221.9	281.4	261.8	313.5	356.8	224.2	No ID	No ID	No ID	No ID	No ID	No ID
Q9H1U4	Multiple epidermal growth factor-like domains protein 9 OS=Homo sapiens OX=9606 GN=MEGF9 PE=2 SV=3	MEGF9	0.002	5	3	3	No Quan Value	No Quan Value	No Quan Value	No Quan Value	No Quan Value	No Quan Value	No ID	No ID	No ID	No ID	No ID	No ID	50.7	96.6	54	90.8	63.8	66.6	No ID	No ID	No ID	No ID	No ID	No ID	126.5	203.5	185.4	155.5	157	150.6
P09603	Macrophage colony-stimulating factor 1 OS=Homo sapiens OX=9606 GN=CSF1 PE=1 SV=2	CSF1	0.002	3	2	2	65.2	74.5	51.6	90.1	63.9	51.2	No ID	No ID	No ID	No ID	No ID	No ID	56.8	39.9	55.2	53.1	51.8	55.9	No ID	No ID	No ID	No ID	No ID	No ID	90.7	60.6	60.7	80.5	65.4	61.7
Q92581-2	Isoform 2 of Sodium/hydrogen exchanger 6 OS=Homo sapiens OX=9606 GN=SLC9A6	SLC9A6	0	8	5	5	407.6	486	472	426.2	510	401.4	31.1	32.2	30.1	29.3	39.6	25	287.6	238.4	246.1	253.5	378.9	312.2	650.7	605.2	561.1	451.1	495.6	884.8	No Quan Value	No Quan Value	No Quan Value	No Quan Value	No Quan Value	No Quan Value
Q8N357	Solute carrier family 35 member F6 OS=Homo sapiens OX=9606 GN=SLC35F6 PE=1 SV=1	C2orf18; SLC35F6	0	11	4	4	801.6	912.2	623.1	823.6	939.4	832.1	2411.3	1834.1	1774.8	1475.5	2699.3	2395.7	844.2	448	1030.4	609.1	956.7	577.1	1248.8	1132.8	1588	852.2	702.7	2344	1947.1	1409.8	1391.3	1402.8	1295.7	1065.9
Q8IUW5	RELT-like protein 1 OS=Homo sapiens OX=9606 GN=RELL1 PE=1 SV=1	RELL1	0.001	9	2	2	No ID	No ID	No ID	No ID	No ID	No ID	92.7	71.8	232.3	108.6	139.4	100.1	No ID	No ID	No ID	No ID	No ID	No ID	1045.4	1659.8	1140.7	1166	938.2	1195.4	528.2	463.4	510.3	463.8	667.2	340.7
P30536	Translocator protein OS=Homo sapiens OX=9606 GN=TSPO PE=1 SV=3	TSPO	0.001	17	4	4	4395.6	3548.1	4084.8	4105	5842.1	5247.2	6321.9	1528.7	1652.9	3583	3365.4	5130.3	3565.8	2353.7	2384.4	3216	2710.7	2241.2	2254.2	1968.2	1441.2	1195.6	1893.2	2226.3	8487	5848.1	5247.1	6968.7	6189.9	4452.2
Q00796	Sorbitol dehydrogenase OS=Homo sapiens OX=9606 GN=SORD PE=1 SV=4	SORD	0	73	21	21	10233.5	7812	6916.3	11504.6	16134.2	9540.8	15039	5693.7	5718.1	5598.7	8553.2	17970.6	10208.3	5685.4	5480.3	10048.5	7892.2	7388	8383.5	8163.7	6492.9	6498.5	20190.9	3900.9	13622.4	9108.8	9731.2	6195.5	9143.2	11182
A0A2R8YDH4	Tight junction protein ZO-2 OS=Homo sapiens OX=9606 GN=TJP2 PE=3 SV=1		0	47	54	52	12608.4	9778	8364.6	12755.9	15505.5	18129.5	8553.7	6153.1	4790.5	3167.6	9216.7	7386	8486.5	7131	5167	6678.1	5834.9	7950.7	18589.2	10385.8	12405	24187.1	11416.4	20349.9	15890.8	12346.2	13661.4	8586.7	10360.3	20304.7
Q96IF1	LIM domain-containing protein ajuba OS=Homo sapiens OX=9606 GN=AJUBA PE=1 SV=1	AJUBA	0	16	7	7	248.3	228.9	158.8	199.6	412.8	282.2	No ID	No ID	No ID	No ID	No ID	No ID	332.5	327	210.3	418.2	589.6	375.9	690.9	924.9	559.2	572.5	915	553.1	39.3	49.9	57.8	25.4	73.1	65.6
P62701	40S ribosomal protein S4, X isoform OS=Homo sapiens OX=9606 GN=RPS4X PE=1 SV=2	RPS4X	0	68	24	14	22683	35868.2	16859	19023	31100.2	19471.4	33356.1	27733.6	36378.5	22538.9	52713.4	28195.6	22409	23168.8	16442	27224.5	24187.8	24090.6	21638.6	24235	29722.5	31133	29372.8	14892.1	23875.3	33622.4	23774.4	30438.6	26926.4	32581.4
Q9Y5W7	Sorting nexin-14 OS=Homo sapiens OX=9606 GN=SNX14 PE=1 SV=3	SNX14	0	13	12	12	169.9	169.5	145	205.6	243.7	160.4	329.7	198.3	205.1	250.4	416.5	382.2	568.3	465.4	614.4	276.5	551.8	304.1	797.3	881.4	731.5	453	479.3	517.7	514.2	331.7	408.1	390.2	493.4	291.8
Q9P2D0	Inhibitor of Bruton tyrosine kinase OS=Homo sapiens OX=9606 GN=IBTK PE=1 SV=3	IBTK	0	6	6	6	32.8	28.4	29.4	40	36.2	31	No Quan Value	No Quan Value	No Quan Value	No Quan Value	No Quan Value	No Quan Value	53.2	42.3	46.5	59.4	50.2	50.1	454.8	541.3	380.6	550.1	506.4	460	19.7	16.3	16.7	14.8	21.2	19.7
Q9BTT4	Mediator of RNA polymerase II transcription subunit 10 OS=Homo sapiens OX=9606 GN=MED10 PE=1 SV=1	MED10	0	36	4	4	363.2	341.5	247.4	338.1	498.4	424.2	21.3	10	20.2	11.5	21.5	18.5	160.2	149.3	86.6	168.7	164.6	154.5	150.3	84.5	86.6	75.5	119.3	86.7	285.4	304.1	277.1	216.6	265.9	294.7
E9PCR7	2-oxoglutarate dehydrogenase, mitochondrial OS=Homo sapiens OX=9606 GN=OGDH PE=1 SV=1	OGDH	0	56	60	1	26095.3	31023.8	20448.3	34676.2	32237.7	22660.6	27496.4	15454.1	18199.1	13766	28814.9	21883.9	26256.4	23317.4	22713.3	19049.8	29631.4	23943.9	44044.2	46898.2	37657.8	25167.3	42879.8	40821.4	29578.2	23667.5	22143.8	22726.8	22928.8	24899.2
P42771-4	Isoform 5 of Cyclin-dependent kinase inhibitor 2A OS=Homo sapiens OX=9606 GN=CDKN2A	CDKN2A	0	36	5	2	85	91.1	87.3	69.2	135.2	122.3	27.9	32.6	27.2	24.1	55.7	24.3	No ID	No ID	No ID	No ID	No ID	No ID	422.9	506.1	1757.7	427.7	409.1	389	No ID	No ID	No ID	No ID	No ID	No ID
A0A0A0MTR7	E3 ubiquitin-protein ligase RNF213 OS=Homo sapiens OX=9606 GN=RNF213 PE=1 SV=1	RNF213	0	47	226	224	39984	38931.9	41363.3	41011.7	56088.8	37055.6	37452.1	30910.1	24987.3	26104	50527.2	29430.6	35498.7	30883.4	31136.6	24365.1	36092.6	31384	74050	72712.7	73862.6	113211	64711.1	86585.5	39819.7	30922.3	35993.5	28570.2	30549	36078.5
O95452	Gap junction beta-6 protein OS=Homo sapiens OX=9606 GN=GJB6 PE=1 SV=2	GJB6	0.009	11	2	2	115.9	81.3	83.7	31.4	102.3	133.4	72.7	95.8	52.2	48	132.5	172.7	21.4	21.7	20.1	9.5	70.7	26	No ID	No ID	No ID	No ID	No ID	No ID	No ID	No ID	No ID	No ID	No ID	No ID
Q86WJ1	Chromodomain-helicase-DNA-binding protein 1-like OS=Homo sapiens OX=9606 GN=CHD1L PE=1 SV=3	CHD1L; LOC101060601	0	15	14	14	327.6	402.6	283.7	250.8	395.4	461.3	666	738.1	722.4	470.8	1253	552.2	418	711.6	483.6	692.8	413.6	767.2	674.8	704.5	1011.4	1000.5	870	897.5	461.7	657.5	403.7	329.7	456.6	775.8
O14841	5-oxoprolinase OS=Homo sapiens OX=9606 GN=OPLAH PE=1 SV=3	OPLAH	0	30	32	32	4581.6	4987.1	3075.2	4696.6	6456.2	5459.9	2536.9	1968.8	1978.6	2221.8	3710.3	2113.6	3578.6	2704.1	1896.6	2744.5	2713.1	3606.2	5246.6	6262.7	4342.3	4593.7	5060.8	3607.2	5224.5	5146.2	4533.5	4662.3	5237	8016.9
B4DYU2	Conserved oligomeric Golgi complex subunit 8 OS=Homo sapiens OX=9606 GN=COG8 PE=2 SV=1	COG8	0	36	19	19	1126.2	1208.6	1095.5	977.5	1563.4	1203.5	1621.9	1403.8	1498.1	1245.8	1945.5	1659.8	650.8	652.1	622.3	568.6	718.6	613.8	4814.9	5552	5359.1	6892.5	5472.8	5345.8	1675.5	1798	1840.5	1892.3	2288.8	1881.5
O14715	RANBP2-like and GRIP domain-containing protein 8 OS=Homo sapiens OX=9606 GN=RGPD8 PE=1 SV=2	RGPD8	0	24	47	4	No ID	No ID	No ID	No ID	No ID	No ID	297	293	256.7	274.2	835.2	372.7	189.4	102.9	123.3	269.8	157.3	134.8	No ID	No ID	No ID	No ID	No ID	No ID	166.3	151.9	131	146.8	126.8	163.2
P08514	Integrin alpha-IIb OS=Homo sapiens OX=9606 GN=ITGA2B PE=1 SV=3	ITGA2B	0	6	6	6	455	441.7	587.1	640.8	432	333.4	248.3	310.3	293.8	268.5	455.3	209.9	245	165.7	331	242.2	401.2	229.8	814.6	449.3	581.8	692	392.6	365.7	No ID	No ID	No ID	No ID	No ID	No ID
Q07954	Prolow-density lipoprotein receptor-related protein 1 OS=Homo sapiens OX=9606 GN=LRP1 PE=1 SV=2	LRP1	0	40	154	153	44667.3	66840.5	43956.9	36978.9	51574.9	38510.4	47195.6	40330.9	48961.4	38488.3	50632.3	35803.3	36201.2	31079.9	38670.3	28193.2	34843.5	30996.8	63838.7	100851	64563.8	55348.5	66489.9	72987.1	35424.1	28700.5	31444.1	36662.1	41509.9	17101.1
Q15149-6	Isoform 6 of Plectin OS=Homo sapiens OX=9606 GN=PLEC	PLEC	0	76	403	1	No ID	No ID	No ID	No ID	No ID	No ID	No ID	No ID	No ID	No ID	No ID	No ID	No ID	No ID	No ID	No ID	No ID	No ID	228.1	591	250.3	239.5	226.3	354.6	No ID	No ID	No ID	No ID	No ID	No ID
P37198	Nuclear pore glycoprotein p62 OS=Homo sapiens OX=9606 GN=NUP62 PE=1 SV=3	NUP62	0	27	12	12	4905	4631	4533.2	5605.9	5124.2	5426.6	4396.3	3723.8	4945.5	2843.4	6165.1	3497.6	4124.5	4192.9	3664.8	5769.4	4020	4687.1	6436.5	6882.6	8801.4	7380.8	10540.3	6330.6	5056.1	5638.6	6014.5	5580.6	5802.2	6503.6
P53350	Serine/threonine-protein kinase PLK1 OS=Homo sapiens OX=9606 GN=PLK1 PE=1 SV=1	PLK1	0.002	5	3	3	106.9	82.3	95	159.6	119.2	97	No ID	No ID	No ID	No ID	No ID	No ID	89.5	100.8	50.3	94	128.7	137.8	No ID	No ID	No ID	No ID	No ID	No ID	No Quan Value	No Quan Value	No Quan Value	No Quan Value	No Quan Value	No Quan Value
A0A0C4DFZ2	Arylsulfatase A OS=Homo sapiens OX=9606 GN=ARSA PE=1 SV=1	ARSA	0	29	11	10	1887.1	1547.9	2297.8	1677.4	2678.3	1500.6	1410.3	1124.4	1096.1	1376.4	1518.3	1634.7	719.9	723.4	624.8	401	659.4	610.8	4512.9	4535.8	4823.9	3145.3	13296.3	3317.4	849.8	813.4	769.2	755	953.2	509.7
P16403	Histone H1.2 OS=Homo sapiens OX=9606 GN=HIST1H1C PE=1 SV=2	HIST1H1C	0	46	23	10	48083	94170.3	32255.6	62256.1	45088.2	23746.5	86427.4	75945.3	140332	69546.1	137416	66345.5	57699.1	86139.1	77870.1	75953.2	74421.5	128888	51820.8	104147	87352.4	84000.3	130085	27438.8	56996.9	134471	119462	122366	109484	89042.6
Q9BYJ9	YTH domain-containing family protein 1 OS=Homo sapiens OX=9606 GN=YTHDF1 PE=1 SV=1	YTHDF1	0	21	12	6	557	576.4	556.6	610	728.1	622	417	417.2	369.1	363.7	568.2	225.1	591.3	615.4	693.7	576.6	599.1	611.3	449.5	613.2	769.5	517.4	796	419	1630.3	1474.1	1394.1	1654.8	1568.9	1105.3
Q9Y6D6	Brefeldin A-inhibited guanine nucleotide-exchange protein 1 OS=Homo sapiens OX=9606 GN=ARFGEF1 PE=1 SV=2	ARFGEF1	0	36	60	42	8204	9177	6976	6146.4	13902.1	7377.8	9905.3	6468.4	6717.9	6792.5	11225.2	8823.1	9503.7	8154.8	7119.9	6787.7	8770.1	9620.3	14695.8	16075.5	16603.7	12640	13969.3	9902.4	10626.2	10457.3	8709.2	8518.1	9043.7	8060.5
Q16540	39S ribosomal protein L23, mitochondrial OS=Homo sapiens OX=9606 GN=MRPL23 PE=1 SV=1	MRPL23	0	53	6	6	1185.9	1170.2	931.9	1746.8	1912.5	951.9	630.7	574	599.2	436.4	1306.5	396.1	591.4	675.3	374.2	579	585.7	578.5	710.1	556	366.2	829	1190.1	752.6	403.7	445.2	331.6	352.2	367.8	428.6
Q15051	IQ calmodulin-binding motif-containing protein 1 OS=Homo sapiens OX=9606 GN=IQCB1 PE=1 SV=1	IQCB1	0.001	6	3	3	No ID	No ID	No ID	No ID	No ID	No ID	No Quan Value	No Quan Value	No Quan Value	No Quan Value	No Quan Value	No Quan Value	27.8	23	16.6	36.1	47.4	23	79	61.3	58.8	118.6	162.6	60.5	109.5	119.6	112.7	118.4	147.1	108.2
O14497	AT-rich interactive domain-containing protein 1A OS=Homo sapiens OX=9606 GN=ARID1A PE=1 SV=3	ARID1A	0	21	37	35	4178.8	4178.3	3528.3	3453.5	7056.6	4431	3610.3	2772.9	3196	2136.4	4365.9	2657.6	4255.4	4505.5	3274.3	3901.9	3717.2	4143.2	4355.6	3879.3	4309.6	3682.6	4998	4646	4830.9	4524.2	5128.9	4258	4893.1	4354.8
Q15172	Serine/threonine-protein phosphatase 2A 56 kDa regulatory subunit alpha isoform OS=Homo sapiens OX=9606 GN=PPP2R5A PE=1 SV=1	PPP2R5A	0	36	17	16	5395.4	3603.1	3086	4575	6414.3	5866.9	11431.3	4027.2	6180.3	5362	7175.1	15916.6	9457.7	7247.7	8142.2	6864.8	8419.3	7633	4115.8	3883.5	3934.9	3545.7	4333.1	2863.5	10292.9	12007.3	7792.5	6313.5	6628.4	5674.6
Q9BPX7-2	Isoform 2 of UPF0415 protein C7orf25 OS=Homo sapiens OX=9606 GN=C7orf25	C7orf25	0	9	4	4	95.1	93	84.7	103.6	119.7	107.5	245.6	89.1	134.4	146.2	209.2	202.4	647.3	562.8	2360.6	616	636.9	551.7	155.9	173.9	239.9	185.1	172.6	219.2	379.1	577.2	545.3	522.7	589	448.2
Q9NTJ5	Phosphatidylinositide phosphatase SAC1 OS=Homo sapiens OX=9606 GN=SACM1L PE=1 SV=2	SACM1L	0	53	29	29	15614.9	17522.7	13815.8	15461.7	20087	11669.7	12430.5	8957	9013	9363.3	13792	12835.1	9707.7	8659.5	9143.5	7906.3	8683.3	8457.2	12533.2	11574.2	12015.1	9799.5	12985.4	12551.7	14837	11063.3	12041.6	12769.5	12120.8	12029.7
Q9Y5B6	PAX3- and PAX7-binding protein 1 OS=Homo sapiens OX=9606 GN=PAXBP1 PE=1 SV=2	GCFC1; PAXBP1	0	29	24	24	1670	1403.2	1319.9	2031.7	2138.4	1977.5	994.2	749.9	1026.4	786.8	1487.3	1014	1464.3	1401.2	1288.6	2174.7	1451.2	1501.5	2073.8	1925.7	2178.9	2574	2240.8	1949.8	2119.8	2044.8	2054.8	1779.8	1857.2	1967.7
O14678	ATP-binding cassette sub-family D member 4 OS=Homo sapiens OX=9606 GN=ABCD4 PE=1 SV=1	ABCD4	0	17	9	8	138.7	215.1	111.3	165.6	176.8	130.2	81.6	102.6	86.2	79.7	137	81.5	445.7	281.6	365.2	344	412.8	328.8	121	100.9	113	113.8	115.4	115.3	308.6	205.4	160.7	207.7	214.1	142.8
Q15746-6	Isoform Del-1790 of Myosin light chain kinase, smooth muscle OS=Homo sapiens OX=9606 GN=MYLK	MYLK	0	44	76	3	84.2	159.4	82	69	87.6	58	147.3	49.4	59.4	73.8	66.3	135.1	No ID	No ID	No ID	No ID	No ID	No ID	420.9	416.1	430.3	381.1	425.3	524.7	292.5	281.1	335	262	322.4	73.4
A0A2U3TZE7	Cochlin OS=Homo sapiens OX=9606 GN=COCH PE=1 SV=1		0	8	5	5	68	68.8	52.7	58.9	102.6	108.8	187.6	170.1	805.3	191.2	408.8	166.9	166.3	201.9	164.2	255.8	180	167.4	No ID	No ID	No ID	No ID	No ID	No ID	579.8	640	627.5	782.3	495.5	574.1
Q5C9Z4	Nucleolar MIF4G domain-containing protein 1 OS=Homo sapiens OX=9606 GN=NOM1 PE=1 SV=1	NOM1	0	17	14	14	568.8	394.2	397.9	902.9	884.8	435	1242.8	1172.8	1377.6	655.3	2194.5	1445.2	768.3	714.1	649.9	1095.4	1026.3	845	824	609.4	986.4	1437.9	837.1	605.5	1395.6	2064.1	1373.8	1258.8	1315	2152.8
P36639	7,8-dihydro-8-oxoguanine triphosphatase OS=Homo sapiens OX=9606 GN=NUDT1 PE=1 SV=3	NUDT1	0	27	5	5	876.2	756.6	609.8	636.2	1665	806.1	699.8	692.8	697.9	552.6	1115.3	633	699.6	677.7	709.1	883.9	853.3	541.6	962.5	946.9	830.6	1044.7	1557.9	763.4	412.1	757.9	365.9	362.2	392.5	460.6
Q8NI22	Multiple coagulation factor deficiency protein 2 OS=Homo sapiens OX=9606 GN=MCFD2 PE=1 SV=1	MCFD2	0	68	6	6	1462.3	1485.8	1595.9	1481.3	1458.4	1067.6	602.7	189.5	502.2	471.3	399.6	615.4	1334.9	1556.2	1568.4	1808.7	1448.5	1693	2813.1	3336.5	3612.8	2417.3	3985.4	3697.4	1418.6	958.3	896.1	745.6	863.9	616.4
O00622	Protein CYR61 OS=Homo sapiens OX=9606 GN=CYR61 PE=1 SV=1	CYR61	0	15	6	6	113.5	160.3	135.7	71.3	100.3	77.2	129.8	112.9	105	168.6	134.4	136.9	414	321.5	586.1	523	481.4	723.1	510.6	869.5	1710.3	641.8	439.9	532.8	154.3	148.3	159.3	209.4	181	101
O95760	Interleukin-33 OS=Homo sapiens OX=9606 GN=IL33 PE=1 SV=1	IL33	0.004	12	2	2	31.4	44.8	21.6	34.9	37.4	23.6	139.1	240.8	130.5	119.3	159.1	107.6	305.9	259.1	431.6	222.7	340.5	259.2	No ID	No ID	No ID	No ID	No ID	No ID	272.5	224.6	212.3	205.3	255.1	175.2
Q969J3	BLOC-1-related complex subunit 5 OS=Homo sapiens OX=9606 GN=BORCS5 PE=1 SV=1	LOH12CR1; BORCS5	0	46	7	7	822.6	910.8	833.5	689.4	990.7	779.4	472.8	281.4	346	329.4	404.2	376.8	288.5	240.8	195.7	216.5	294.8	275.9	1907.9	1772.4	1958.8	1916.1	1928.9	1711.6	1274.4	1098.6	1136.3	1298.9	1255.6	1399.1
Q69YN2	CWF19-like protein 1 OS=Homo sapiens OX=9606 GN=CWF19L1 PE=1 SV=2	CWF19L1	0	41	18	18	2777.8	2877.7	2370.5	3064.5	3883	3468.2	2239.3	1615.1	1622.4	1634.2	2016	1146	821.9	805.6	640.3	849.1	934.9	808.5	4131.5	3430	5567.4	4541.8	4402.7	3903.5	2478.5	2320.3	2108.5	1715.1	1969.4	2543.7
Q86VS8	Protein Hook homolog 3 OS=Homo sapiens OX=9606 GN=HOOK3 PE=1 SV=2	HOOK3	0	52	36	35	4201.6	4509.9	4365.6	4144.8	5345.1	3889.2	3318.6	2412.9	3148.1	2465.8	3391	2458.2	1704.3	1904.5	1834.2	1398.7	1963.3	1804.1	6859.6	10341.3	7927	6293.8	9778	6097.9	5639.4	5890.8	5516.2	5013.4	5530.1	4576.3
Q2M1Z3	Rho GTPase-activating protein 31 OS=Homo sapiens OX=9606 GN=ARHGAP31 PE=1 SV=2	ARHGAP31	0	4	5	4	136.6	149.2	269.9	118.6	140.8	110.5	89	74.8	69.8	59.6	65.5	45.2	No ID	No ID	No ID	No ID	No ID	No ID	127.3	205.2	156	178.9	155.3	164.2	No Quan Value	No Quan Value	No Quan Value	No Quan Value	No Quan Value	No Quan Value
Q05469	Hormone-sensitive lipase OS=Homo sapiens OX=9606 GN=LIPE PE=1 SV=4	LIPE	0.002	3	2	2	No ID	No ID	No ID	No ID	No ID	No ID	32	31.5	30.2	40.1	53.2	30.5	No Quan Value	No Quan Value	No Quan Value	No Quan Value	No Quan Value	No Quan Value	No ID	No ID	No ID	No ID	No ID	No ID	No ID	No ID	No ID	No ID	No ID	No ID
Q9NSK7	Protein C19orf12 OS=Homo sapiens OX=9606 GN=C19orf12 PE=1 SV=3	C19orf12	0.01	7	1	1	No ID	No ID	No ID	No ID	No ID	No ID	No Quan Value	No Quan Value	No Quan Value	No Quan Value	No Quan Value	No Quan Value	137.4	93.8	116.5	110.5	148	90.4	No ID	No ID	No ID	No ID	No ID	No ID	No ID	No ID	No ID	No ID	No ID	No ID
Q9NPL8	Complex I assembly factor TIMMDC1, mitochondrial OS=Homo sapiens OX=9606 GN=TIMMDC1 PE=1 SV=2	TIMMDC1	0	44	15	15	4874.2	3872.3	3665.3	5827.9	6140.1	5329.9	1877	966.7	1097.4	819.9	1753.7	1768.4	3248.4	4638.5	3990.4	2318.9	2552.9	2616.8	5584.2	4827.3	4671.7	6616.3	13013.4	4974.8	2929.4	3200	2178.1	3651.2	2821.5	3353
P46778	60S ribosomal protein L21 OS=Homo sapiens OX=9606 GN=RPL21 PE=1 SV=2	RPL21	0	46	10	10	10888.5	11592.2	8948.8	10321.8	13837.4	9358.1	12935	7146.4	12143	7381.2	14001.3	11749.2	9380.5	6077.9	7854.3	9232.8	8957.4	8968	11788.7	12182.8	14265.1	13851.2	16246.1	6948.9	12396.7	14187.4	11941.5	12162.7	12938.8	12036.9
P35268	60S ribosomal protein L22 OS=Homo sapiens OX=9606 GN=RPL22 PE=1 SV=2	RPL22	0	57	6	6	2502.5	3277.8	1429.8	1823.5	3157.3	2744.7	4229.6	2727.1	3990.7	2757.2	4973.6	4195.5	1596.7	2725.6	1209.9	2343.3	1875.7	2108.6	5067.7	4880.3	5939.8	7027.7	6907.8	3945.6	6141.7	7754.8	6549.9	7817.4	6872.8	7431.1
O94901-9	Isoform 9 of SUN domain-containing protein 1 OS=Homo sapiens OX=9606 GN=SUN1	SUN1	0	47	36	35	6473.3	8038.4	5096	6729.5	5794.2	6406.2	14776.8	10487.3	12622.6	8620.8	29519.7	13492.2	6822.3	6062.2	5340	13130.7	8883	6653.5	12913.6	15643.8	9282.8	11614	16937.9	12688.2	11925.1	13445.5	10263.9	12212.9	10921.8	13136.5
Q9Y336-2	Isoform 2 of Sialic acid-binding Ig-like lectin 9 OS=Homo sapiens OX=9606 GN=SIGLEC9	SIGLEC9	0	10	3	3	200.9	80.5	162.9	247.1	67.9	177.2	No ID	No ID	No ID	No ID	No ID	No ID	41.8	39.4	64.8	31.2	46.9	39.3	72.4	76.4	72.4	60.3	81.1	53.1	No ID	No ID	No ID	No ID	No ID	No ID
A6NC48	ADP-ribosyl cyclase/cyclic ADP-ribose hydrolase 2 OS=Homo sapiens OX=9606 GN=BST1 PE=1 SV=1		0	33	10	10	1205.9	1498.4	1383.3	1331.1	2212.5	681.7	2867.6	2748.8	2474.5	6992.5	6621.9	1665	1841	1760.5	2829.6	1672.2	1532.5	1950.8	2522.7	2674.8	3294.5	2069.5	2724.3	2228.7	1456.9	1474.8	1075.7	1033.4	1230.1	783.1
Q71RG4	Transmembrane and ubiquitin-like domain-containing protein 2 OS=Homo sapiens OX=9606 GN=TMUB2 PE=1 SV=2	TMUB2	0	27	6	6	181.3	135.1	165.9	265.1	121.2	223.7	298.2	132.2	148.2	114.1	220.8	307.9	233.5	231.9	318.5	195.7	241.9	187.1	63.1	91.7	77.7	97.5	72	66	269.7	202.1	209.2	379.1	302.3	299.9
Q9ULX6	A-kinase anchor protein 8-like OS=Homo sapiens OX=9606 GN=AKAP8L PE=1 SV=4	AKAP8L	0	37	18	18	3233.6	2910.7	2446.6	4040.4	4470.7	2777.1	1337	1104.9	1208.3	725.7	2379.5	1324.6	2953.4	2715.8	2003.2	2966.9	2611.6	2441.6	3040.2	2699.4	2902.6	3263.9	4463.3	2528.2	3400.2	3980.3	3423.9	3309.7	3013.8	3355.8
P52597	Heterogeneous nuclear ribonucleoprotein F OS=Homo sapiens OX=9606 GN=HNRNPF PE=1 SV=3	HNRNPF	0	61	20	18	14155.7	13243.8	9955.9	13425.9	22859.3	19246.6	17845.3	14274.4	12934.3	11023.1	38181.6	12653.9	8775.5	9860.2	6214.2	10906.9	8727	11290.7	19861.4	23564	29058.6	25708	20841.9	23195.1	17353.4	28465	13403.8	14756.8	13998.2	24201.4
Q14194-2	Isoform LCRMP-1 of Dihydropyrimidinase-related protein 1 OS=Homo sapiens OX=9606 GN=CRMP1	CRMP1	0	19	12	8	No ID	No ID	No ID	No ID	No ID	No ID	563	360	1835.1	363.9	1096	827.6	444.9	584.2	348.8	503.8	406.8	376.1	908.4	631.1	892.1	1110.9	762.9	475.5	1171.3	3223.8	1386.4	1021.2	1133.9	890.3
Q9H772	Gremlin-2 OS=Homo sapiens OX=9606 GN=GREM2 PE=1 SV=1	GREM2	0.001	24	3	2	176	730.3	53.8	45.7	75.1	36.2	No ID	No ID	No ID	No ID	No ID	No ID	No ID	No ID	No ID	No ID	No ID	No ID	No ID	No ID	No ID	No ID	No ID	No ID	No Quan Value	No Quan Value	No Quan Value	No Quan Value	No Quan Value	No Quan Value
Q9BZK3	Putative nascent polypeptide-associated complex subunit alpha-like protein OS=Homo sapiens OX=9606 GN=NACA4P PE=5 SV=1	NACAP1	0	13	2	1	345	327.2	376.6	348.9	365.5	325.3	No ID	No ID	No ID	No ID	No ID	No ID	No ID	No ID	No ID	No ID	No ID	No ID	No ID	No ID	No ID	No ID	No ID	No ID	No ID	No ID	No ID	No ID	No ID	No ID
Q5T8D3-3	Isoform 3 of Acyl-CoA-binding domain-containing protein 5 OS=Homo sapiens OX=9606 GN=ACBD5	ACBD5	0	30	16	16	2804.2	2339.2	1774.7	6218.2	2972.5	2485.7	2241.3	2317.4	1440.2	1414.6	2960.2	1922.5	1431.3	925.6	1143.3	1054	1306.3	1571.9	1189.4	931.7	1153	1388.5	817.4	1270.5	1614.1	1066.8	1123.1	1125.3	1175.7	1269.6
Q14761	Protein tyrosine phosphatase receptor type C-associated protein OS=Homo sapiens OX=9606 GN=PTPRCAP PE=1 SV=1	PTPRCAP	0.001	13	3	3	No ID	No ID	No ID	No ID	No ID	No ID	627.8	825	369.2	538.2	555.5	619.8	1101.2	1376.3	1237.4	604.2	1384.3	1335.9	No ID	No ID	No ID	No ID	No ID	No ID	No ID	No ID	No ID	No ID	No ID	No ID
P09493	Tropomyosin alpha-1 chain OS=Homo sapiens OX=9606 GN=TPM1 PE=1 SV=2	TPM1	0	81	48	0	221.3	242.8	294.5	157.1	263.4	165	36.7	29.1	28.6	28.3	39	34.4	421	409.6	5747	391.2	417.2	429.6	63	77.1	86.1	165.3	83.1	96	No ID	No ID	No ID	No ID	No ID	No ID
Q9BVM2	Protein DPCD OS=Homo sapiens OX=9606 GN=DPCD PE=1 SV=2	DPCD	0	27	7	7	920.4	1058.4	1042.2	922.3	1054.2	871	178.4	173.9	165.3	160.1	259.3	138.3	121.7	96.4	89.9	110.8	122.2	81.4	954	1110	1067.8	2157.7	1174.8	613.4	298.5	289.9	296	321.2	471.1	203.2
Q9NV70	Exocyst complex component 1 OS=Homo sapiens OX=9606 GN=EXOC1 PE=1 SV=4	EXOC1	0	41	33	33	3897.6	3967.8	2996	2640.5	4943.4	5789.8	4513	2714.3	3355.2	2977.8	4118.2	3675.7	3604.1	3158.3	2954.7	2523.8	3266.7	2992.3	4751.6	5159	4523	4066.9	5159.1	5224.1	5744.6	4741.1	4258.7	4543.4	5273.4	4525.7
Q8N2W9	E3 SUMO-protein ligase PIAS4 OS=Homo sapiens OX=9606 GN=PIAS4 PE=1 SV=1	PIAS4	0.01	5	1	1	No ID	No ID	No ID	No ID	No ID	No ID	No ID	No ID	No ID	No ID	No ID	No ID	No ID	No ID	No ID	No ID	No ID	No ID	22.6	27	19.8	26.4	28.8	23.9	No ID	No ID	No ID	No ID	No ID	No ID
Q9UBW7	Zinc finger MYM-type protein 2 OS=Homo sapiens OX=9606 GN=ZMYM2 PE=1 SV=1	ZMYM2	0	17	20	19	693.7	800.7	700.8	621.6	788.6	663.7	536.1	547.6	648.7	387	1369.5	492.3	530.7	379.7	335.7	599.2	446.5	431.9	2265.5	2774.3	2845.6	5710.1	4084.7	2295.6	1117.6	1698.6	1298.3	1177.6	1500.5	610.2
Q96QR1	Secretoglobin family 3A member 1 OS=Homo sapiens OX=9606 GN=SCGB3A1 PE=1 SV=2	SCGB3A1	0.003	18	1	1	No ID	No ID	No ID	No ID	No ID	No ID	No ID	No ID	No ID	No ID	No ID	No ID	68.7	621	24.6	114.8	52.2	59.2	No ID	No ID	No ID	No ID	No ID	No ID	No ID	No ID	No ID	No ID	No ID	No ID
Q9NUX5	Protection of telomeres protein 1 OS=Homo sapiens OX=9606 GN=POT1 PE=1 SV=1	POT1	0.001	5	2	2	129.4	135.1	140.2	125.9	151.4	141.2	No ID	No ID	No ID	No ID	No ID	No ID	12.5	13.9	15.2	12.1	14	11.3	20	23.7	25.4	17	28.6	24.8	No ID	No ID	No ID	No ID	No ID	No ID
P48595	Serpin B10 OS=Homo sapiens OX=9606 GN=SERPINB10 PE=1 SV=1	SERPINB10	0	18	6	6	59	77.4	56.6	47.5	66.4	42.9	700.4	642	562.1	1506.1	1256.9	523.4	150	60	249.9	94.7	158.3	97.8	No Quan Value	No Quan Value	No Quan Value	No Quan Value	No Quan Value	No Quan Value	265.5	174.9	257.1	232.9	201.5	259.1
E5RGW4	Nucleophosmin (Fragment) OS=Homo sapiens OX=9606 GN=NPM1 PE=1 SV=1		0	59	3	1	92.2	105.6	76.7	82	126.1	83.2	No ID	No ID	No ID	No ID	No ID	No ID	No ID	No ID	No ID	No ID	No ID	No ID	No ID	No ID	No ID	No ID	No ID	No ID	No ID	No ID	No ID	No ID	No ID	No ID
P53992	Protein transport protein Sec24C OS=Homo sapiens OX=9606 GN=SEC24C PE=1 SV=3	SEC24C	0	45	41	38	11668.4	12720.3	10625.2	13951.9	15333.9	10079.3	16657.8	11188.9	10336.9	11005.5	12303.8	14936.5	11191.3	9711.4	9426.7	8680.6	9859	9922	15455.3	17482.6	24168.7	16593.5	13797.1	14590.6	14377.1	17084.4	13583.4	13082	13134	10817.3
P29400-2	Isoform 2 of Collagen alpha-5(IV) chain OS=Homo sapiens OX=9606 GN=COL4A5	COL4A5	0	5	6	4	149.4	304.3	113.5	108.4	183.6	127	262.5	434.9	263.4	170.6	299.5	111.5	617	494.1	286.3	347.6	232.7	857.3	841.5	609.9	673.3	749.3	762.8	535.5	No ID	No ID	No ID	No ID	No ID	No ID
P12956	X-ray repair cross-complementing protein 6 OS=Homo sapiens OX=9606 GN=XRCC6 PE=1 SV=2	XRCC6	0	67	53	51	43446.7	47885.6	32056	37425.6	61482.5	51524	44204.5	30497.9	31740.3	21495.4	40208.2	35036	38869.3	42752.5	25580	44882.6	36878.8	39021.2	52458.3	55379	69812	92601.9	92966.7	48117.2	34185.2	42009.6	31533.3	29715.2	33540.8	29960.3
Q15853	Upstream stimulatory factor 2 OS=Homo sapiens OX=9606 GN=USF2 PE=1 SV=1	USF2	0	17	7	4	325.2	305.7	299.2	335.6	464.3	369	341.2	689	387.1	288.2	1191.3	242.9	684.9	458.6	706.2	461.6	595.3	556.7	554.7	569.4	548.9	450.6	468.6	369.4	109.1	102.6	93.8	90.7	128.8	82.1
P41240	Tyrosine-protein kinase CSK OS=Homo sapiens OX=9606 GN=CSK PE=1 SV=1	CSK	0	58	21	21	7971.1	7238.1	7807.4	5595.7	13404.2	8095	7479.2	4249.2	5646.4	6339.9	6627.8	6267	7412.5	6158.7	6945.4	8555.5	8695.2	7743.1	10614.4	10897.4	14027.6	9461.5	15657.9	12473	9165.1	8729	8204.8	8007.7	7427	5871.7
A6NIH7	Protein unc-119 homolog B OS=Homo sapiens OX=9606 GN=UNC119B PE=1 SV=1	UNC119B	0	45	8	7	801.2	879.6	730.2	579.7	1044.2	854.1	1182.9	1185.1	1315.5	1007.9	2512.9	1309.1	461.7	560.3	364	577.3	493.3	547.9	1422	2130.3	1560.1	2067.5	2115.8	1654.2	254.5	274.8	246.8	273.4	365.7	326.1
Q6Y288	Beta-1,3-glucosyltransferase OS=Homo sapiens OX=9606 GN=B3GLCT PE=1 SV=2	B3GALTL; B3GLCT	0	15	7	7	779.5	960.3	860.9	608.7	914.3	611.5	171.5	119.5	160.2	142.1	167.3	170	80.9	51.5	94.2	89.4	96.1	83.2	1787.1	2844.5	1778.4	1928.4	1984.2	1518.9	622.8	606.5	708.6	784.7	1023.8	548.9
O60437	Periplakin OS=Homo sapiens OX=9606 GN=PPL PE=1 SV=4	PPL	0	72	143	142	57432.7	42906.5	35142.3	117437	48505.2	73101.6	62118.5	33849.9	15978.7	17102.4	32761.6	45490.2	34095.6	28905.2	11534.2	15122.7	19119.6	26220.9	91697.7	67942	39355.2	48421.8	111044	92470.5	73759.2	55018.6	63063.3	35121.4	40155.1	121470
P78347	General transcription factor II-I OS=Homo sapiens OX=9606 GN=GTF2I PE=1 SV=2	GTF2I	0	52	50	50	17221	24076.3	12401.4	12395.6	26694.8	17849.2	22359.8	10950.9	12126.6	6094.2	15736	15699.7	17053.1	11912	8360.2	16847.9	11115.5	17392.9	27113.1	24433.1	38415.7	22731.5	29187.8	27383.7	19590	30442	19350	16205.5	18917.4	26904.7
Q6YN16	Hydroxysteroid dehydrogenase-like protein 2 OS=Homo sapiens OX=9606 GN=HSDL2 PE=1 SV=1	HSDL2	0	76	32	32	10979.9	15230.1	5610.9	15435.6	14255.1	7282.9	8093.7	3625.7	4279.5	3590	6173	7465.5	9827.4	7894.9	7363.6	5476.4	6714.6	7074.7	16451.4	11985.2	15637	12382.3	8925.1	12004.3	14486.2	9610.2	7539	11471.7	8487.2	16278.4
Q13370	cGMP-inhibited 3',5'-cyclic phosphodiesterase B OS=Homo sapiens OX=9606 GN=PDE3B PE=1 SV=2	PDE3B	0.004	3	2	1	No ID	No ID	No ID	No ID	No ID	No ID	No ID	No ID	No ID	No ID	No ID	No ID	No Quan Value	No Quan Value	No Quan Value	No Quan Value	No Quan Value	No Quan Value	66.6	51.2	56.8	47.4	56.8	40.9	27	22.4	24.1	20.9	22.2	25.7
H0Y5F3	Filamin-A (Fragment) OS=Homo sapiens OX=9606 GN=FLNA PE=1 SV=1		0	69	15	1	No ID	No ID	No ID	No ID	No ID	No ID	No ID	No ID	No ID	No ID	No ID	No ID	32.1	45.6	38.2	19.2	59	37.3	85.7	155.3	126.3	90.1	106	141.2	No ID	No ID	No ID	No ID	No ID	No ID
O15397	Importin-8 OS=Homo sapiens OX=9606 GN=IPO8 PE=1 SV=2	IPO8	0	18	14	13	620.7	648.3	631.9	544.5	1024.1	542.8	317.5	264.6	288.6	319.8	379.5	300.5	174.9	146.7	146.6	161.9	206	159.7	328.9	421.1	462.5	493.4	382.5	355.6	1287.9	1551	1648.2	1218.9	1479.2	1700.5
Q6UWS5	Protein PET117 homolog, mitochondrial OS=Homo sapiens OX=9606 GN=PET117 PE=3 SV=1	PET117	0.001	31	3	3	No Quan Value	No Quan Value	No Quan Value	No Quan Value	No Quan Value	No Quan Value	No Quan Value	No Quan Value	No Quan Value	No Quan Value	No Quan Value	No Quan Value	No Quan Value	No Quan Value	No Quan Value	No Quan Value	No Quan Value	No Quan Value	No ID	No ID	No ID	No ID	No ID	No ID	No ID	No ID	No ID	No ID	No ID	No ID
P18074	General transcription and DNA repair factor IIH helicase subunit XPD OS=Homo sapiens OX=9606 GN=ERCC2 PE=1 SV=1	ERCC2	0	27	16	16	545.6	561.1	446.4	414.3	678.8	749	343.3	280.6	277.4	266.7	424.9	258.9	242.8	224	196.2	339.3	233.2	223.1	1949.2	1990.3	2281.9	2291.9	2282.8	1620.3	1828.7	1969	1664.3	1725.8	1851.1	1753.2
F2Z2W7	tRNA (uracil-5-)-methyltransferase homolog A OS=Homo sapiens OX=9606 GN=TRMT2A PE=1 SV=1	TRMT2A	0	29	14	14	1219.1	1825.7	938	968.3	1527.5	1165.5	699.3	450.4	507.2	433.7	764.4	604.3	717.2	770.2	641.5	1071.4	503.6	1047.9	1524.6	1360.2	1185.9	1323.7	1717.5	1249.9	1290.5	1287.1	1043.1	1091.9	1299.4	1138.8
Q13444	Disintegrin and metalloproteinase domain-containing protein 15 OS=Homo sapiens OX=9606 GN=ADAM15 PE=1 SV=4	ADAM15	0	23	17	17	1991.1	1620.8	1527.8	3257	1690	1929.1	597.6	516.2	369.4	359.3	840.8	516.1	179.3	150.1	209	105.3	145.7	208.5	1390.1	1117.6	1062.3	2307	1040.1	1387.9	1017.7	737.6	814.8	480.4	871.7	1002.7
Q8WU67	Phospholipase ABHD3 OS=Homo sapiens OX=9606 GN=ABHD3 PE=1 SV=2	ABHD3	0	17	5	5	424.1	496.4	329	462.7	483.2	438.2	292.3	248.6	251.2	242.8	488.4	389.3	206.5	257.6	218.9	386.6	253	282.3	No ID	No ID	No ID	No ID	No ID	No ID	No Quan Value	No Quan Value	No Quan Value	No Quan Value	No Quan Value	No Quan Value
Q96NW4	Ankyrin repeat domain-containing protein 27 OS=Homo sapiens OX=9606 GN=ANKRD27 PE=1 SV=2	ANKRD27	0	12	10	10	68.8	57.6	49	54.1	63.7	72.5	433.6	232	265.2	223.3	355.7	604.4	365.6	237.1	354.1	322.7	288.9	259.7	1318.2	1156.6	1642.3	1361.6	1222.6	1255.3	710.2	699	577	471.2	709.5	625.5
Q9H900	Protein zwilch homolog OS=Homo sapiens OX=9606 GN=ZWILCH PE=1 SV=2	ZWILCH	0	13	6	6	No ID	No ID	No ID	No ID	No ID	No ID	No ID	No ID	No ID	No ID	No ID	No ID	No ID	No ID	No ID	No ID	No ID	No ID	732.4	670.8	718.9	826.5	1124.9	658.4	No ID	No ID	No ID	No ID	No ID	No ID
P35269	General transcription factor IIF subunit 1 OS=Homo sapiens OX=9606 GN=GTF2F1 PE=1 SV=2	GTF2F1	0	36	21	21	2386	3106.9	2317	1788.7	2706.7	2347.3	984.8	1213.6	1078.8	658.1	1382.6	1002	1564	1938.8	1307.8	1662.9	2079.3	1876.8	6648.1	8783.8	9484.2	12576.1	14635.9	6979	2428.7	3188.3	3043.4	2625.4	2911.2	4008.6
Q96KN1	Protein FAM84B OS=Homo sapiens OX=9606 GN=FAM84B PE=1 SV=1	FAM84B	0	32	6	6	71.9	76.2	61.1	54.5	121	71.6	260	257.8	232	173.2	367.5	305.3	331	480.4	218.6	476.1	316.9	281.9	319.7	260.3	344.1	327.1	195.8	175.7	304.6	321.3	244.9	275.7	331.4	361.5
Q53FT3	Protein Hikeshi OS=Homo sapiens OX=9606 GN=HIKESHI PE=1 SV=2	C11orf73; HIKESHI	0	23	4	4	615.8	447.7	611	492.6	1001.5	655.8	105	72.3	67.9	76.4	106.3	106.3	360.4	196.5	258.5	209.1	292.8	214	2176.3	2465.7	2518.7	2119.5	2513.1	1683.1	116.8	131.9	123.5	92.2	102.3	79.8
Q9BRQ8	Apoptosis-inducing factor 2 OS=Homo sapiens OX=9606 GN=AIFM2 PE=1 SV=1	AIFM2	0	30	8	8	1694.4	1674	1284	2822.8	2126.5	1123.6	634.3	1209	732.4	738.5	1402.9	562	418.1	278.9	387.1	272.6	375.6	285.3	413.6	459.2	357.5	549.2	200.7	359.9	1216	1132.7	790.5	1023	1026.4	705.7
A0A087WVI4	Transmembrane channel-like protein OS=Homo sapiens OX=9606 GN=TMC4 PE=1 SV=1	TMC4	0	7	4	4	504.3	421.7	325	517.3	372.9	855.7	435.2	184.8	144.4	147.4	339.6	382	350.7	225.6	98.8	295.4	129.2	199.5	314.1	209.5	436.5	201.6	197.5	268.6	363.4	86.6	170	187.7	131.8	228.4
B4DL54	Protein farnesyltransferase subunit beta OS=Homo sapiens OX=9606 GN=CHURC1-FNTB PE=2 SV=1	CHURC1-FNTB	0	17	9	3	952.5	869.2	1027	522.2	1755.6	996	1182.1	623.4	632.8	657.3	838.5	747.4	1225.1	697.2	1124.4	934	1412.3	802.1	1440.8	1717.9	1446.2	1054	2050.3	1090	2821.2	2550.7	2501	1903.9	2354.3	2072.1
Q8WVN8	Ubiquitin-conjugating enzyme E2 Q2 OS=Homo sapiens OX=9606 GN=UBE2Q2 PE=1 SV=1	UBE2Q2	0.001	4	2	1	No ID	No ID	No ID	No ID	No ID	No ID	No ID	No ID	No ID	No ID	No ID	No ID	No ID	No ID	No ID	No ID	No ID	No ID	117.5	193.3	169.9	107.3	149.1	98.7	No ID	No ID	No ID	No ID	No ID	No ID
A0A087WVP1	Protocadherin Fat 1 OS=Homo sapiens OX=9606 GN=FAT1 PE=1 SV=1		0	13	51	51	4202.7	3724.7	4090.9	8146.2	3523.5	3192.7	1904	1122.3	1307.6	1694.8	1474.3	1323.3	1170.3	839.5	862.4	654	649.5	863.7	5635.6	7449.3	4200.9	9976.4	3958.2	5369.8	2096.5	1755.4	1859.4	1362.1	1682.6	1179.5
G3V3D1	NPC intracellular cholesterol transporter 2 (Fragment) OS=Homo sapiens OX=9606 GN=NPC2 PE=1 SV=1		0	39	8	8	10030.1	17964.6	9159.4	6940.8	15330.6	5562.1	11319.6	4297.2	4761.6	3852.3	3807.2	6830.7	15199.4	6643.3	12296.1	4885.9	14560.7	14237.3	18481.5	14816.3	41433.9	10504.5	14009.6	17879.3	10776.3	9681.6	8056.8	9900.8	7133.6	4885.4
Q86U06	Probable RNA-binding protein 23 OS=Homo sapiens OX=9606 GN=RBM23 PE=1 SV=1	RBM23	0	15	6	3	31.4	26.7	30.6	30.5	38.6	28.6	No ID	No ID	No ID	No ID	No ID	No ID	26.2	24.5	18.2	42.4	19.7	25.7	622.1	397	388	313.5	531.8	391.4	433.1	461.7	513.3	361.4	441.8	447.6
P62310	U6 snRNA-associated Sm-like protein LSm3 OS=Homo sapiens OX=9606 GN=LSM3 PE=1 SV=2	LSM3	0	20	2	2	841.9	953.7	786.8	763.4	1161.4	808	2272.6	2794.8	2183.5	1471.1	5044.6	2733.5	1708.3	1532.6	1106.4	1374.8	1790.7	1608.5	687.2	524	651.3	607.6	520.1	621.4	1966.4	2656.1	1925.1	1969.8	2018.7	2021.7
O75420	GRB10-interacting GYF protein 1 OS=Homo sapiens OX=9606 GN=GIGYF1 PE=1 SV=2	GIGYF1	0	9	8	8	93	104.1	65.6	90.2	90	109.4	81.5	58.7	68.3	53	180.2	140.2	36.7	68.8	70.5	61.8	91.2	70.2	181	350.3	480.1	347.9	302.7	400.2	536.2	584.3	578.4	539.1	652.7	500
Q9H074	Polyadenylate-binding protein-interacting protein 1 OS=Homo sapiens OX=9606 GN=PAIP1 PE=1 SV=1	PAIP1	0	34	15	15	4567.5	4938.8	4512.8	3083.5	6587.5	4995.8	1738.2	882.4	1137.8	934.6	1307.2	1383.4	3896.3	3162.7	2452.1	4152.7	3326.8	4056.5	4977	6622.8	6335.1	8922	8624.9	3719.2	3962.4	3935	3987.4	4014.9	4087.2	4550.5
Q02318	Sterol 26-hydroxylase, mitochondrial OS=Homo sapiens OX=9606 GN=CYP27A1 PE=1 SV=1	CYP27A1	0	38	19	19	4087	6078.4	3041	2268.3	5950.2	3222	6313.9	4284.7	4800.3	3204.6	5489.7	7118	2633.4	1951.5	3746.7	1189.7	3588.5	2511.7	4755.2	3131.6	4808.7	2442.3	4863.5	3637.3	4571.7	4561.7	3519	6654.6	2969.4	1955.5
Q9HCE3	Zinc finger protein 532 OS=Homo sapiens OX=9606 GN=ZNF532 PE=1 SV=2	ZNF532	0.002	2	3	2	No ID	No ID	No ID	No ID	No ID	No ID	No ID	No ID	No ID	No ID	No ID	No ID	No ID	No ID	No ID	No ID	No ID	No ID	176.9	220.5	365.5	335	234.6	108.3	287.9	156.5	206.5	200.9	210.9	153.7
F8WBA3	Serine/threonine-protein kinase OS=Homo sapiens OX=9606 GN=PRKD1 PE=1 SV=1	PRKD1	0	11	8	2	33.4	47.2	36.1	24.2	49.2	39.4	93	98.4	123.6	108.8	157.7	100.5	31.6	26.7	33.2	36.9	38.7	31.5	272	368.6	250.4	301.7	278.9	214.5	159.9	170	175.8	208.2	244.1	145.4
Q8IXQ4	GPALPP motifs-containing protein 1 OS=Homo sapiens OX=9606 GN=GPALPP1 PE=1 SV=1	GPALPP1; KIAA1704	0.001	13	3	3	No ID	No ID	No ID	No ID	No ID	No ID	175	133.9	126.8	81.4	169.4	183.4	370.6	247	76.5	80.3	84.7	150.6	373	437.7	580.6	678.8	613.5	459.9	406.3	461.3	436.8	327.2	456	357.2
Q9NUM3	Zinc transporter ZIP9 OS=Homo sapiens OX=9606 GN=SLC39A9 PE=2 SV=2	SLC39A9	0.001	5	1	1	12.4	25.1	3.5	16.4	29.3	9.5	160.3	134.8	143.8	133.3	430	195.8	88.8	42.9	54.1	105.4	79	87.4	No ID	No ID	No ID	No ID	No ID	No ID	No ID	No ID	No ID	No ID	No ID	No ID
A0A3B3ISV4	Vitamin K epoxide reductase complex subunit 1-like protein 1 OS=Homo sapiens OX=9606 GN=VKORC1L1 PE=4 SV=1		0	33	8	8	881.2	1101.9	662.3	1052	806.8	700.7	3099.8	1858.2	2137.3	1336.9	3225.6	4636.8	2104.5	1421.6	1384.2	2058.4	1433.7	1650.5	1771	1527.8	1946.8	1047.1	1385.2	1709.1	2310.6	1612.1	1629.8	1715.7	1788.9	2245.4
P82987	ADAMTS-like protein 3 OS=Homo sapiens OX=9606 GN=ADAMTSL3 PE=1 SV=4	ADAMTSL3	0.002	1	2	2	No ID	No ID	No ID	No ID	No ID	No ID	22.3	25	17.9	15.7	18.2	19.5	No ID	No ID	No ID	No ID	No ID	No ID	49.8	71.5	56.6	32.8	98	34.7	No ID	No ID	No ID	No ID	No ID	No ID
E9PGV9	ATP-binding cassette sub-family G member 1 OS=Homo sapiens OX=9606 GN=ABCG1 PE=1 SV=1		0.001	3	2	2	53	45.8	49.3	72.4	73.8	38.1	45.1	15.6	23.3	25.4	24.5	32	No ID	No ID	No ID	No ID	No ID	No ID	No Quan Value	No Quan Value	No Quan Value	No Quan Value	No Quan Value	No Quan Value	No ID	No ID	No ID	No ID	No ID	No ID
P05937	Calbindin OS=Homo sapiens OX=9606 GN=CALB1 PE=1 SV=2	CALB1	0	33	7	6	38.2	86.2	17.1	24.8	45.6	48.9	No ID	No ID	No ID	No ID	No ID	No ID	No ID	No ID	No ID	No ID	No ID	No ID	1092.3	1006.3	838.5	14105.1	810.2	828.7	No ID	No ID	No ID	No ID	No ID	No ID
P49754	Vacuolar protein sorting-associated protein 41 homolog OS=Homo sapiens OX=9606 GN=VPS41 PE=1 SV=3	VPS41	0	39	27	27	2722.9	2664	2526.4	2220.7	3832.1	2976.2	2658.5	1674.1	1954.2	1604.6	2991.6	2600.8	2265.4	1873.6	2197.6	2138.2	2392.2	1948.5	3818	3807.4	3810.4	3400	3936.6	3427.8	2268.9	1951.8	1911.5	1933.1	2027.3	2142.7
Q9BQC3	2-(3-amino-3-carboxypropyl)histidine synthase subunit 2 OS=Homo sapiens OX=9606 GN=DPH2 PE=1 SV=1	DPH2	0	16	5	5	147.2	147.7	121	109.8	185.4	150.9	21.4	13.7	16.4	16	23.8	13.9	No Quan Value	No Quan Value	No Quan Value	No Quan Value	No Quan Value	No Quan Value	597.7	548.5	872	840.6	881.8	486	15.5	15.5	9.7	21.7	20.8	17.3
Q52LR7	Enhancer of polycomb homolog 2 OS=Homo sapiens OX=9606 GN=EPC2 PE=1 SV=2	EPC2	0	9	6	5	127.5	146.5	118.4	135.9	211.7	127.5	24.9	31.6	38	21.4	58.6	25.9	No ID	No ID	No ID	No ID	No ID	No ID	158.5	251.2	102.7	163.5	163.7	150.5	No ID	No ID	No ID	No ID	No ID	No ID
Q9H7F4	Transmembrane protein 185B OS=Homo sapiens OX=9606 GN=TMEM185B PE=1 SV=2	TMEM185B	0.006	5	2	2	No Quan Value	No Quan Value	No Quan Value	No Quan Value	No Quan Value	No Quan Value	569.4	235.8	303.8	189.1	732.1	712.1	No ID	No ID	No ID	No ID	No ID	No ID	No ID	No ID	No ID	No ID	No ID	No ID	177.5	169.2	183	180	179.5	171.6
O95433	Activator of 90 kDa heat shock protein ATPase homolog 1 OS=Homo sapiens OX=9606 GN=AHSA1 PE=1 SV=1	AHSA1	0	67	21	21	7106.9	6794.2	5442.1	5571.6	13812.8	6894.1	7905.8	6234.6	5185.2	4315.8	7134.8	5808.4	7883	4669.8	4767.1	9051.2	10304.2	7266.8	13171.9	13146.1	16167.5	12501.6	12849.5	8495.7	3518.6	3589.1	2718.4	3597.2	3574.9	2705
Q9Y2Z0	Protein SGT1 homolog OS=Homo sapiens OX=9606 GN=SUGT1 PE=1 SV=3	SUGT1	0	61	18	18	4358	5702.9	4384	3359	5339.7	2860.9	5025.7	2763.7	3995.6	3841.1	5749.2	5232.4	4023	4387.1	4410.8	3128.8	4635.4	5369.5	7137.5	8729.3	7649.6	9558.5	5882.2	7327	4475	4833.9	3681.3	3174.2	3954.4	2538.7
Q9Y6I9	Testis-expressed protein 264 OS=Homo sapiens OX=9606 GN=TEX264 PE=1 SV=1	TEX264	0	48	13	13	1167.2	1177.2	1219.1	1347.5	2055.2	945.9	2857.4	2311.3	2529.3	1750	2917	1532.5	837.3	658.3	756	730.8	776.6	792.1	3028.3	2359.4	2676.2	1709.3	2429.4	2592	2968.1	2742.8	2561.6	2489.9	2893.8	3638.7
Q5VWC4	26S proteasome non-ATPase regulatory subunit 4 OS=Homo sapiens OX=9606 GN=PSMD4 PE=1 SV=1	PSMD4	0	48	15	1	No ID	No ID	No ID	No ID	No ID	No ID	No ID	No ID	No ID	No ID	No ID	No ID	No ID	No ID	No ID	No ID	No ID	No ID	No ID	No ID	No ID	No ID	No ID	No ID	202.4	174.6	150.8	143.1	126.4	176.7
Q8N6S5	ADP-ribosylation factor-like protein 6-interacting protein 6 OS=Homo sapiens OX=9606 GN=ARL6IP6 PE=1 SV=1	ARL6IP6	0.002	5	1	1	395.8	512.5	524.8	348.3	439.4	333	No ID	No ID	No ID	No ID	No ID	No ID	140	77.2	115.5	116.4	207.7	109.9	81.1	134.3	88.9	89.7	128.8	112.6	No ID	No ID	No ID	No ID	No ID	No ID
P08243	Asparagine synthetase [glutamine-hydrolyzing] OS=Homo sapiens OX=9606 GN=ASNS PE=1 SV=4	ASNS	0	47	22	22	3335.3	7298	2951	2286.3	3827.7	2385.4	3725.4	1842.2	3718	2232.1	3867.4	2220.8	4387.9	3857.4	2600.3	13186.8	5662.4	2903.2	5872.9	3471.9	2758.8	6896.2	3206.9	2728.8	4685.4	4850.1	3229.9	4108.7	2741	6041.7
Q13822-2	Isoform 2 of Ectonucleotide pyrophosphatase/phosphodiesterase family member 2 OS=Homo sapiens OX=9606 GN=ENPP2	ENPP2	0	7	5	5	225.3	191.9	303.2	146.1	313.5	164	204.3	143.1	181.3	106.2	102.5	204.4	No ID	No ID	No ID	No ID	No ID	No ID	498.8	588	644.3	340.7	559.4	570.8	No Quan Value	No Quan Value	No Quan Value	No Quan Value	No Quan Value	No Quan Value
Q9BSU1	UPF0183 protein C16orf70 OS=Homo sapiens OX=9606 GN=C16orf70 PE=1 SV=1	C16orf70	0.001	8	3	3	169.7	161.4	182.8	132.1	208.1	168.6	401.6	502.1	383.7	320.6	657	353.3	No ID	No ID	No ID	No ID	No ID	No ID	No Quan Value	No Quan Value	No Quan Value	No Quan Value	No Quan Value	No Quan Value	No ID	No ID	No ID	No ID	No ID	No ID
Q5Y7A7	HLA class II histocompatibility antigen, DRB1-13 beta chain OS=Homo sapiens OX=9606 GN=HLA-DRB1 PE=1 SV=1	HLA-DRB1; HLA-DRB4	0	48	12	1	No ID	No ID	No ID	No ID	No ID	No ID	236.8	504.9	476.7	251.9	309.4	231.1	No ID	No ID	No ID	No ID	No ID	No ID	No ID	No ID	No ID	No ID	No ID	No ID	149.5	223.4	1053.4	146.4	374.2	125.1
Q9NS00	Glycoprotein-N-acetylgalactosamine 3-beta-galactosyltransferase 1 OS=Homo sapiens OX=9606 GN=C1GALT1 PE=1 SV=1	C1GALT1	0	21	8	8	1001.9	907.6	889.8	970.7	1356.8	819.4	389.8	319.3	302.6	397.8	588.3	374.2	1187.8	1200.7	1205.2	886.1	1258.1	884.6	271.5	206	210.6	168	244.5	247.4	812.9	639.6	690.1	840.6	974.8	822.8
Q9BXW9-1	Isoform 1 of Fanconi anemia group D2 protein OS=Homo sapiens OX=9606 GN=FANCD2	FANCD2	0	4	6	6	No ID	No ID	No ID	No ID	No ID	No ID	33.5	23.3	19.1	5.9	17.3	38.7	180.5	235.5	159.8	274.3	241.8	207.8	No ID	No ID	No ID	No ID	No ID	No ID	245	266.1	294.7	329.7	225.1	245.6
Q9NPA0	ER membrane protein complex subunit 7 OS=Homo sapiens OX=9606 GN=EMC7 PE=1 SV=1	EMC7	0	45	7	7	2487.6	2532.3	2455.7	3434.3	2628.2	2223.5	1975.6	1269	1562.5	1141.8	2201.3	1667.2	894.1	641.7	784.9	769.8	878.7	752.1	2061.7	1908.2	1902.9	1702.6	2071.7	1271.5	2323.3	2022.5	2092	2889.9	2069.7	2094.6
P01042-2	Isoform LMW of Kininogen-1 OS=Homo sapiens OX=9606 GN=KNG1	KNG1	0	52	27	4	1067.3	1244.5	1715.2	522.9	1521.9	884.1	1188.8	2755.2	2397.3	2514.1	1666.6	643	65.8	109.1	115.4	66.9	184.7	71	1366.4	666.9	2174.2	720.8	875.4	1828.4	1488.2	1208.6	1585.2	2914.3	1852.7	1182.7
Q14534	Squalene monooxygenase OS=Homo sapiens OX=9606 GN=SQLE PE=1 SV=3	SQLE	0	35	15	15	2136.5	1470.3	1547.7	2437.9	2416.1	1312.9	2498.8	1331.8	1709.4	1364.3	2321.5	4381.4	1136.9	950.6	757.5	1337.6	1796.5	1455.3	3716.5	3590.9	2570.2	2060.9	2708.8	2297.2	2677.5	4148.1	1896.8	2184.5	2663.7	4735.8
P49795	Regulator of G-protein signaling 19 OS=Homo sapiens OX=9606 GN=RGS19 PE=1 SV=1	RGS19	0	24	3	3	564.8	767.1	647.1	568.2	739.5	320.7	226	110.2	146.7	386.5	242.8	144.4	329.4	219.8	458.7	240.2	408.7	265	1686.4	1721	2181.3	1116.8	1254.2	1702.8	621.9	534	564.6	524.8	591.1	359
P50591	Tumor necrosis factor ligand superfamily member 10 OS=Homo sapiens OX=9606 GN=TNFSF10 PE=1 SV=1	TNFSF10	0	27	7	7	699.7	977.1	744.1	673.3	906	630.7	411.7	249.1	263.3	336.1	299.7	325	No ID	No ID	No ID	No ID	No ID	No ID	1793.9	1471.4	1595.6	1584.1	4681.8	2290.2	322.2	162.6	164.4	179.3	304.7	205.1
Q9UHC7	E3 ubiquitin-protein ligase makorin-1 OS=Homo sapiens OX=9606 GN=MKRN1 PE=1 SV=3	MKRN1	0	7	3	3	490.5	347.7	396.7	439.2	740.5	498.6	No ID	No ID	No ID	No ID	No ID	No ID	235	186.1	248.8	273	211.3	227.4	941.5	1048.1	942.3	1935.6	1213.4	956	256.9	193.2	200.4	206.5	218.5	167.8
Q9UJA5	tRNA (adenine(58)-N(1))-methyltransferase non-catalytic subunit TRM6 OS=Homo sapiens OX=9606 GN=TRMT6 PE=1 SV=1	TRMT6	0	45	26	26	1395.4	1366.2	1058.9	1135.5	2127.2	1506	3342.2	4659.2	3793	2648	8585	2984.7	2812.6	2467.2	2111.2	5009.8	2510.2	2964.7	7571.4	6731.7	13882.2	10374.7	10150.6	5942.7	3198.3	4086	3101.3	3730.6	2994.8	3748.7
A0A0J9YVY3	Immunoglobulin heavy variable 7-4-1 OS=Homo sapiens OX=9606 GN=IGHV7-4-1 PE=3 SV=1	IGHV7-4-1	0	28	3	1	No ID	No ID	No ID	No ID	No ID	No ID	No ID	No ID	No ID	No ID	No ID	No ID	25.5	50.5	31.6	23	32.2	26.8	No ID	No ID	No ID	No ID	No ID	No ID	No ID	No ID	No ID	No ID	No ID	No ID
Q8IW45	ATP-dependent (S)-NAD(P)H-hydrate dehydratase OS=Homo sapiens OX=9606 GN=NAXD PE=1 SV=1	CARKD; NAXD	0	59	14	14	2038.4	2080.1	1519.4	1640.5	2396.2	1665.4	1618.5	1142.1	1276.1	1424	1655.7	2266.3	2021.8	2057.6	1979.2	1542.6	1693	8409	3808.1	5531.6	3891.8	2615.2	4382.4	3597.9	1671.1	1503.6	1399.5	1313.1	1652.1	1091.7
Q8N3X1-2	Isoform 2 of Formin-binding protein 4 OS=Homo sapiens OX=9606 GN=FNBP4	FNBP4	0	16	14	14	772.2	769	717.2	770.7	1148.9	707.2	322.7	301.6	291	263.9	366.2	337	551	523.9	486.6	674.2	608.7	537.6	2298.4	2154.9	2260.1	3782.4	2730.5	2862.1	3003.1	4245.8	3250.8	2712.2	3011.3	3224.1
Q9NYG2-2	Isoform 2 of Palmitoyltransferase ZDHHC3 OS=Homo sapiens OX=9606 GN=ZDHHC3	ZDHHC3	0	16	6	6	589	741.8	427.5	624.5	877	459.6	920.9	460.8	821.1	471.9	1377.5	1063.4	435	384.5	586.8	567.7	450.1	431.7	733.8	604.4	577.8	723	752.8	503.7	524.5	450.5	462.6	494.4	509.4	452.1
Q16769	Glutaminyl-peptide cyclotransferase OS=Homo sapiens OX=9606 GN=QPCT PE=1 SV=1	QPCT	0	13	4	4	62.2	67.1	57	51.4	73.7	54	76.8	64.2	60.8	103.2	97.8	60.9	321	247	371.2	277.7	423.1	440.9	233.8	301.2	404.6	239.9	129.9	432.1	No ID	No ID	No ID	No ID	No ID	No ID
Q8IVB4	Sodium/hydrogen exchanger 9 OS=Homo sapiens OX=9606 GN=SLC9A9 PE=1 SV=1	SLC9A9	0	12	5	5	637.2	593.1	587.7	574.9	997.7	475.7	476.9	389.7	367.1	299.6	760.4	360.2	106.1	93.4	128.4	78.9	111.4	91.1	854.3	732.9	727	565.8	677.8	973.3	749.3	1018	849.4	707.3	863.3	760.8
O95999	B-cell lymphoma/leukemia 10 OS=Homo sapiens OX=9606 GN=BCL10 PE=1 SV=1	BCL10	0	24	7	7	1511.4	1297.4	1532.4	918.3	2605.3	1795.4	1252.2	520.6	841.2	841.9	827.7	961.1	1699.7	823.7	1064.7	926.1	1398.6	1101	1420.9	1652.2	2024.2	1540.1	1575.7	1447.5	2506.6	2400.7	2037.7	1899	2501	1709.5
Q969H4	Connector enhancer of kinase suppressor of ras 1 OS=Homo sapiens OX=9606 GN=CNKSR1 PE=1 SV=1	CNKSR1	0.001	5	2	2	61.5	61.3	58.5	40.7	79.2	54.6	No Quan Value	No Quan Value	No Quan Value	No Quan Value	No Quan Value	No Quan Value	No ID	No ID	No ID	No ID	No ID	No ID	59.1	60.2	60.2	77.7	68.7	56.6	No ID	No ID	No ID	No ID	No ID	No ID
P54886-2	Isoform Short of Delta-1-pyrroline-5-carboxylate synthase OS=Homo sapiens OX=9606 GN=ALDH18A1	ALDH18A1	0	60	46	1	17390.6	21122.3	15251.1	22714.1	24361.4	15619.1	15765.3	13175.9	15572.5	9949.9	20338.5	10025.3	14597.4	19403.4	12326.1	16552.9	12874.7	13958.1	17631.8	22037.7	24265.2	19575	23434.6	15599.1	15515.5	14530.2	7911.9	14409.9	15727.9	11302
Q9NYU1	UDP-glucose:glycoprotein glucosyltransferase 2 OS=Homo sapiens OX=9606 GN=UGGT2 PE=1 SV=4	UGGT2	0	14	21	18	489.1	643.7	747.1	438.6	380.9	350	604.4	390.3	560.6	491.3	875.6	712.4	87.4	104.7	109.6	91.2	109.5	86	3550.3	4091.2	3132.2	2950.6	3631.8	3585.3	1087.8	839.3	862.1	859.5	1115	711.8
Q9P0K7	Ankycorbin OS=Homo sapiens OX=9606 GN=RAI14 PE=1 SV=2	RAI14	0	66	63	1	14075.4	18524.7	16527.3	10271.9	17009.3	9630	15454.8	9079.1	16555.6	9758.7	14102.6	14527.1	7513.7	6414.9	6043	8589.8	7200.7	7251.5	21810.4	35589.5	30398.9	24847.2	28138	23792.1	13965	12111.1	12312.3	17319.3	16164.2	9073.9
O95218	Zinc finger Ran-binding domain-containing protein 2 OS=Homo sapiens OX=9606 GN=ZRANB2 PE=1 SV=2	ZRANB2	0	45	14	14	2450.6	2601.5	1951.4	1593.3	3190.5	2439.7	2030.5	1585.4	1929.2	1002	2207	1862.9	2052.3	2257.8	1436.2	1702.7	2536.6	2580.5	4801.8	5015.7	6051.5	9275.9	8017.3	6528.1	1020.7	1180.9	1173.1	1027.3	977.4	968.4
P36871	Phosphoglucomutase-1 OS=Homo sapiens OX=9606 GN=PGM1 PE=1 SV=3	PGM1	0	57	30	30	12804.6	15840.6	13981.7	8984.5	14763.4	10619.8	14052.9	8212.5	9022	18256.4	9692.5	13870.3	18790.1	13337	16338.8	11627.6	20505.9	15321.8	28107.7	44291.4	40634	26447.2	23345.5	32414.3	15094.8	12398.8	11209.8	14288	15483.4	6639.1
Q8N5M1	ATP synthase mitochondrial F1 complex assembly factor 2 OS=Homo sapiens OX=9606 GN=ATPAF2 PE=1 SV=1	ATPAF2	0	24	5	5	209.3	168.9	183.4	250.5	455.6	206.4	191	86.5	103.4	83.9	167.1	151.3	884.7	617	778.3	711.9	833.4	600.2	406.1	301.1	356.7	226.8	460.9	287.9	582.5	540.7	458.6	485.7	468.2	435.2
Q86UD5	Sodium/hydrogen exchanger 9B2 OS=Homo sapiens OX=9606 GN=SLC9B2 PE=1 SV=2	SLC9B2	0.006	4	2	2	1103.8	364.9	2735.7	1122.5	1015.3	239.8	2020.4	106.4	108.3	120.6	291	358.7	396.5	103.7	668.1	115.3	177.2	118.9	No Quan Value	No Quan Value	No Quan Value	No Quan Value	No Quan Value	No Quan Value	588.3	119	220.9	145.5	246.2	154.5
Q86YH6	Decaprenyl-diphosphate synthase subunit 2 OS=Homo sapiens OX=9606 GN=PDSS2 PE=1 SV=2	PDSS2	0	13	5	5	23.6	30.6	18.5	22.5	29	24.2	No ID	No ID	No ID	No ID	No ID	No ID	238.7	281.4	144.3	180.8	279.5	207.9	624.6	484	615.8	659.5	692.4	465.3	184.3	159.8	151.8	165.7	242	200.7
Q9HCE9	Anoctamin-8 OS=Homo sapiens OX=9606 GN=ANO8 PE=1 SV=3	ANO8	0.002	2	3	2	No ID	No ID	No ID	No ID	No ID	No ID	No ID	No ID	No ID	No ID	No ID	No ID	213.7	183	193.5	262.7	274.5	219.2	No ID	No ID	No ID	No ID	No ID	No ID	No ID	No ID	No ID	No ID	No ID	No ID
Q7Z591	AT-hook-containing transcription factor OS=Homo sapiens OX=9606 GN=AKNA PE=1 SV=2	AKNA	0	5	5	5	No Quan Value	No Quan Value	No Quan Value	No Quan Value	No Quan Value	No Quan Value	10.9	8.6	10.2	8.1	11.1	12.7	15.5	29.5	10.4	15.3	30.7	27.7	632.2	604	420.7	564.4	738.3	443.8	32.2	30	29.1	36.3	46.5	18.4
Q8TCB0	Interferon-induced protein 44 OS=Homo sapiens OX=9606 GN=IFI44 PE=2 SV=2	IFI44	0	30	12	12	1540	1152.1	2101.6	985.5	1143.5	2908.3	713	629.8	197.3	267.6	640.4	92.1	376.3	164.2	87.1	61.7	192.3	133.1	471.9	504	308.3	289	403.8	496.2	528.6	226.8	406.7	237.2	263.5	623.7
A0A1B0GVU9	Glutamine--tRNA ligase (Fragment) OS=Homo sapiens OX=9606 GN=QARS PE=1 SV=1		0	62	43	2	354.1	289.3	503.3	571.6	548.2	170.4	171.4	244.6	170.2	126.7	206.1	89.9	3723.6	1520	4764.6	1501.2	3707.6	4197.8	1219.2	5848.6	593.5	1072.7	958	844.2	3485.5	4111.9	4317.6	2967.5	3966	3268.6
Q9P246-2	Isoform 2 of Stromal interaction molecule 2 OS=Homo sapiens OX=9606 GN=STIM2	STIM2	0	16	11	10	1610.9	1600.2	1990.2	1404.6	1995.7	1444.2	163.1	160.9	139.6	136.6	188.1	130.3	No ID	No ID	No ID	No ID	No ID	No ID	2029.6	3198.4	1555	1443	2450.1	1490.7	905	707.4	701.1	631.4	807.7	758.7
Q6PI98	INO80 complex subunit C OS=Homo sapiens OX=9606 GN=INO80C PE=1 SV=1	INO80C	0.001	28	3	3	No ID	No ID	No ID	No ID	No ID	No ID	No ID	No ID	No ID	No ID	No ID	No ID	No ID	No ID	No ID	No ID	No ID	No ID	No Quan Value	No Quan Value	No Quan Value	No Quan Value	No Quan Value	No Quan Value	210.4	223.2	213.6	225	243.7	266.3
Q01664	Transcription factor AP-4 OS=Homo sapiens OX=9606 GN=TFAP4 PE=1 SV=2	TFAP4	0	32	8	8	No Quan Value	No Quan Value	No Quan Value	No Quan Value	No Quan Value	No Quan Value	32.6	24.8	30.2	21.9	41.7	24.3	142.1	145.9	112.8	182.2	136.2	165.8	860.3	751.5	716.9	1698.1	942.9	838.1	39.8	51.3	38.9	36.3	43.8	46.4
Q9NWW6	Nicotinamide riboside kinase 1 OS=Homo sapiens OX=9606 GN=NMRK1 PE=1 SV=1	NMRK1	0	40	5	5	161.1	145	108.6	112.6	239.8	208.3	181	94	94.4	880.8	297.6	119.7	300.8	198.2	265.8	284.3	380.8	200.7	513.8	552.3	469.8	391.3	355.3	489	No ID	No ID	No ID	No ID	No ID	No ID
Q16352	Alpha-internexin OS=Homo sapiens OX=9606 GN=INA PE=1 SV=2	INA	0	22	11	7	82.1	67.7	63.8	141.2	62.2	73.6	686.1	1433.6	630	553.3	664.8	700.7	182.5	812	188.6	107.5	181.6	118.2	97.7	86.9	82	120.8	90.6	81.9	No ID	No ID	No ID	No ID	No ID	No ID
Q9NSY2	StAR-related lipid transfer protein 5 OS=Homo sapiens OX=9606 GN=STARD5 PE=1 SV=2	STARD5	0	17	3	3	893.2	550.3	1192.2	543.9	1027.5	836	367.4	490.1	289.9	325.8	456.5	593.8	221.1	139	111.6	123.1	177.5	188.1	No Quan Value	No Quan Value	No Quan Value	No Quan Value	No Quan Value	No Quan Value	90.7	63.1	71.9	68.6	87.4	142.4
H0YIN9	Keratin, type II cytoskeletal 5 (Fragment) OS=Homo sapiens OX=9606 GN=KRT5 PE=1 SV=1		0	63	21	1	No ID	No ID	No ID	No ID	No ID	No ID	No ID	No ID	No ID	No ID	No ID	No ID	449	205.1	359.8	248.8	546	230.4	581.6	516.9	234.8	422.4	294.9	1013.1	No ID	No ID	No ID	No ID	No ID	No ID
P02545-3	Isoform ADelta10 of Prelamin-A/C OS=Homo sapiens OX=9606 GN=LMNA	LMNA	0	78	60	1	No ID	No ID	No ID	No ID	No ID	No ID	47.8	60.9	48.5	52.5	313.5	34.8	No ID	No ID	No ID	No ID	No ID	No ID	No ID	No ID	No ID	No ID	No ID	No ID	No ID	No ID	No ID	No ID	No ID	No ID
Q8WVP7-3	Isoform 3 of Limb region 1 protein homolog OS=Homo sapiens OX=9606 GN=LMBR1	LMBR1	0.002	5	3	3	No ID	No ID	No ID	No ID	No ID	No ID	134.8	76	89.2	84.5	150.2	213.2	No Quan Value	No Quan Value	No Quan Value	No Quan Value	No Quan Value	No Quan Value	No ID	No ID	No ID	No ID	No ID	No ID	195	224.8	123.1	104.5	137.2	220.5
Q9UJ70-2	Isoform 2 of N-acetyl-D-glucosamine kinase OS=Homo sapiens OX=9606 GN=NAGK	NAGK	0	60	18	8	5589.7	5775.9	5344.2	3098.2	11495.8	5858	10998	6382.1	7229.3	6273.7	11174.5	8904.6	9096.8	6364.7	7713.5	6418.5	10660.6	6674.8	9530.6	12849.2	11385.3	6798.6	13101.3	14360.8	9016.7	8524.6	6940.6	8653	8091.2	6804.5
E9PSI1	Transmembrane 9 superfamily member OS=Homo sapiens OX=9606 PE=3 SV=1		0	26	20	11	5158.7	5841.1	4110.8	6225.8	6960	4243.6	7185.6	4475.4	4029.5	4324.6	7650.9	5335.6	2203.3	2562.5	1753.9	2163.1	2832.5	2771.7	11593.4	11964.1	9292.8	6105.5	13791.5	8428.2	6724.1	6599.7	6562.8	5574.7	7248.5	8060.7
O75396	Vesicle-trafficking protein SEC22b OS=Homo sapiens OX=9606 GN=SEC22B PE=1 SV=4	SEC22B	0	48	12	12	7951.4	8860.4	7759.3	8321.2	11862.4	5471.7	13697.2	8588.4	8753.6	7211.8	12940.1	10667	11367.8	8003.4	9415.6	6046.5	10025.7	9729.6	14688.1	15275.4	15758.6	10932.4	19789.4	14453.1	8047.4	7196.3	6595.5	8874.8	10146.4	6643.5
P14598	Neutrophil cytosol factor 1 OS=Homo sapiens OX=9606 GN=NCF1 PE=1 SV=4		0	63	23	23	6409.1	8202.2	8659.9	4791.8	10604.8	3678.4	6071.4	4388.7	4494.8	25905.8	12156.1	3172	2295.5	1806.2	2391.2	2550.5	3475.4	1543	7871.8	7950.8	8923	5077.9	5687.7	7898.3	5641.8	5875.1	5859.6	7713.4	5247.1	4641.1
Q8IWP9	Coiled-coil domain-containing protein 28A OS=Homo sapiens OX=9606 GN=CCDC28A PE=1 SV=1	CCDC28A	0	14	3	3	573.9	793.8	404.7	663.8	753	439.8	No ID	No ID	No ID	No ID	No ID	No ID	402.5	394.7	388.2	340.3	394.6	371.9	127.1	130.1	155.4	167.8	174.3	125	234.3	268.8	215.8	208.7	261.2	155.3
Q9NZT1	Calmodulin-like protein 5 OS=Homo sapiens OX=9606 GN=CALML5 PE=1 SV=2	CALML5	0	81	10	10	2939.5	932.7	1355	751	16149.5	1121.6	2133.8	556.6	601.2	739	1196.7	535	2426.4	845.1	607.3	609.8	1076.6	710.8	4386.6	3313.8	2383.7	3037.9	2432.1	57852	3190.6	2218.2	1033.9	1163.7	7904.9	1453.4
Q9UQB3	Catenin delta-2 OS=Homo sapiens OX=9606 GN=CTNND2 PE=1 SV=3	CTNND2	0.003	1	2	1	No ID	No ID	No ID	No ID	No ID	No ID	No ID	No ID	No ID	No ID	No ID	No ID	No Quan Value	No Quan Value	No Quan Value	No Quan Value	No Quan Value	No Quan Value	No ID	No ID	No ID	No ID	No ID	No ID	No ID	No ID	No ID	No ID	No ID	No ID
P51790	H(+)/Cl(-) exchange transporter 3 OS=Homo sapiens OX=9606 GN=CLCN3 PE=1 SV=2	CLCN3	0	12	11	10	2082.4	2073.7	1990.1	2729.9	2235.5	1474	1528.5	835.7	862.1	790.6	1952.8	1561.6	603.5	429.5	495.9	668.8	625.8	632.3	2069.1	1573.1	1707.7	2388.4	2264.9	1443.9	1172.3	1077.9	1121.5	898.8	1331.3	1149.8
Q9UMY1	Nucleolar protein 7 OS=Homo sapiens OX=9606 GN=NOL7 PE=1 SV=2	NOL7	0	25	6	6	1807.2	1772.6	1123	2851.7	1943.7	1442.6	2046.3	1240.4	1648	988.5	2624.1	1918.2	1480.8	993.3	1075.2	1787.6	1484.6	1374.2	1779.4	1332	2516.2	1906.4	1693.1	1215.9	2952.9	4037.3	3130.2	2810.2	2468.3	3886.7
Q92619	Rho GTPase-activating protein 45 OS=Homo sapiens OX=9606 GN=ARHGAP45 PE=1 SV=2	HMHA1; ARHGAP45	0	30	30	29	4957.2	5962.2	5349.6	4227	7635.8	3716.1	3745	2831.6	3094.6	5547.4	3849.9	2322.6	4926.7	6328.6	5472.3	3800.4	6031.7	5419.8	4612.7	4970.5	7117.1	3398.7	5200.9	5828.8	4343.3	3808.4	4102.3	3676.7	4125.1	2111.3
Q12770	Sterol regulatory element-binding protein cleavage-activating protein OS=Homo sapiens OX=9606 GN=SCAP PE=1 SV=4	SCAP	0.001	4	4	4	45.9	42.3	36.7	44.7	53.2	35.2	108.8	109.8	100.5	124.2	199.5	165	90.6	69.9	79.9	142.7	97.4	138.8	60.8	50.9	52.1	78.2	65.7	50.7	No ID	No ID	No ID	No ID	No ID	No ID
Q8IYB8	ATP-dependent RNA helicase SUPV3L1, mitochondrial OS=Homo sapiens OX=9606 GN=SUPV3L1 PE=1 SV=1	SUPV3L1	0	39	26	26	1891.7	1486.4	1463.5	3002	2207.6	2245.2	2269.5	1522.9	1541.7	1026.6	2003.4	1674.4	2669.9	2482.7	2230.7	3045.7	2655.5	2650.4	4100.5	3807.8	4231.5	4437.2	5040.3	3692.2	2768.3	3498.6	2289.4	2034.5	2183.7	2644.2
O15027	Protein transport protein Sec16A OS=Homo sapiens OX=9606 GN=SEC16A PE=1 SV=4		0	36	62	62	4798.8	4284.4	3915.2	6492.6	6669.7	4216.8	7016.7	6729.9	5046.7	4315.2	9265.5	6666.9	7975.7	6038.8	5080.6	8075	6354.6	5859.5	16230.8	16414.2	16406.9	18473.9	16398.2	14370.4	10642.6	10856	9726.3	11285.7	10501.4	11426.2
Q9NYI0	PH and SEC7 domain-containing protein 3 OS=Homo sapiens OX=9606 GN=PSD3 PE=1 SV=2	PSD3	0	7	7	7	363.2	358.1	289	272.2	378.2	472	No ID	No ID	No ID	No ID	No ID	No ID	178.3	126.8	147.9	189	174	162.1	220.8	264.7	205.4	249	231.2	191	32.1	34.9	33.6	32.4	30.8	29.7
Q9Y2K1	Zinc finger and BTB domain-containing protein 1 OS=Homo sapiens OX=9606 GN=ZBTB1 PE=1 SV=3	ZBTB1	0	9	4	4	60.6	68.8	76.6	61	66.8	57.2	No ID	No ID	No ID	No ID	No ID	No ID	39.5	40.7	51	38.2	51.9	40.9	483.3	546.7	501.5	407.6	577.7	541.5	81.8	81.8	118.3	187.1	149.3	81.8
P08519	Apolipoprotein(a) OS=Homo sapiens OX=9606 GN=LPA PE=1 SV=1	LPA	0	26	5	4	751	1336.9	1255.2	501.7	502.8	449.5	1123.3	2926.1	872	853.8	1035.7	670.9	526.3	763.3	468	299	230.8	208.6	356.8	228.9	345.2	178.8	232.6	129.1	384.2	194	167.1	233.7	199.1	168
P15559	NAD(P)H dehydrogenase [quinone] 1 OS=Homo sapiens OX=9606 GN=NQO1 PE=1 SV=1	NQO1	0	43	16	16	4997	3006.9	1833.2	10478.6	3306.1	10408.5	4736.2	1097.1	2171.4	1180.8	3581	1294.1	269.7	105.6	86.8	100.9	199.3	170.5	6360.3	4112.6	2498.8	50438.5	1906.3	2295.3	3618.6	14466.8	1953.7	5727.3	2339.3	2631.9
P35611-3	Isoform 3 of Alpha-adducin OS=Homo sapiens OX=9606 GN=ADD1	ADD1	0	39	25	24	7860.5	9064.7	7296.1	5808.9	10674.3	6604.2	8738.8	8968.3	9695.5	5743.5	9752.8	8944.7	4878.7	4709.9	3516.4	3874.1	4378.7	4464.2	10368.2	12772	10299.4	9592.6	10182.9	8397.5	8848.1	8001.3	7545.6	7367.2	8995.5	6299.3
Q9Y5V3-2	Isoform 2 of Melanoma-associated antigen D1 OS=Homo sapiens OX=9606 GN=MAGED1	MAGED1	0	14	10	7	637	671.6	609.6	287.1	1493	494	525.5	410.5	415.1	325.4	908.7	330.7	67.2	49.5	47	35	46.7	43.2	1222.4	1421.3	1285.7	1658	1546.5	608.5	547.2	476.5	380.6	398.2	716.2	482.5
P49427	Ubiquitin-conjugating enzyme E2 R1 OS=Homo sapiens OX=9606 GN=CDC34 PE=1 SV=2	CDC34	0.002	10	3	2	303.8	317.1	287.4	244.8	586	299.4	588.2	71.4	89.2	94.2	139.4	205.7	141.3	112.5	112	124.6	209.4	132.1	No Quan Value	No Quan Value	No Quan Value	No Quan Value	No Quan Value	No Quan Value	1400.1	355.1	455.3	327.2	431.3	342.2
Q4ADV7	RAB6A-GEF complex partner protein 1 OS=Homo sapiens OX=9606 GN=RIC1 PE=1 SV=2	KIAA1432; RIC1	0	4	7	7	80.2	107.7	78.6	73.1	89.1	82.1	132.2	149.4	113.7	102.6	126.4	168.2	137.8	139.7	129.1	128	181.7	137	283.6	301	353.9	230.7	266.2	373.9	154.3	189.7	204.5	216.5	192.9	260.2
A8K2U0	Alpha-2-macroglobulin-like protein 1 OS=Homo sapiens OX=9606 GN=A2ML1 PE=1 SV=3	A2ML1	0	43	51	51	8664.9	3246.1	5888.7	2044.4	6376.5	8588	13517.9	3639.2	3837.3	3873.9	5430	31653.7	5548.3	3461.6	1681.1	2206.3	7555.6	1815.2	15463.8	14995.5	6994.4	6896	19016.6	67674.2	15447.1	17446.4	9730.9	7926.6	12952.9	84066.7
Q5VV42	Threonylcarbamoyladenosine tRNA methylthiotransferase OS=Homo sapiens OX=9606 GN=CDKAL1 PE=1 SV=1	CDKAL1	0	29	15	15	294.3	281.7	304.3	274.7	374.3	303	781.1	424.1	640.8	434.2	777.2	594.8	561	451.4	547.6	675.9	652	585.4	1312.8	1332.7	1497.9	1665	2697.1	1758.5	343	417.1	500	395.4	522.8	476.6
P63092-3	Isoform 3 of Guanine nucleotide-binding protein G(s) subunit alpha isoforms short OS=Homo sapiens OX=9606 GN=GNAS	GNAS	0	56	19	18	7660.1	9324.2	7248.9	7438.6	10226.7	5411.9	8682.3	8264.2	7552.1	7015.3	9942.9	9287.1	4774.3	4448.6	5148.2	7409.1	5088.6	5049.4	9532.3	10324.8	11466.9	8313.8	10740	10426.2	6095.2	7886.5	5461.3	6434.5	6927.2	4288.3
Q8N3V7-2	Isoform 2 of Synaptopodin OS=Homo sapiens OX=9606 GN=SYNPO	SYNPO	0	36	28	8	1547.5	1792.4	1646.2	1068.3	1648.7	957.4	3491.3	5281.3	5383.4	2428	3203	3605.7	2315.3	2925.2	2856.9	1912.6	3110.9	2941.9	4648.5	5624.3	6309.2	4642.7	4455.7	6934.2	3779.7	2604.1	3319.2	3448.1	3164.6	3316
Q8TE68	Epidermal growth factor receptor kinase substrate 8-like protein 1 OS=Homo sapiens OX=9606 GN=EPS8L1 PE=1 SV=3	EPS8L1	0	18	12	12	1341.8	1390.7	1095.8	985.4	1759.6	1575.6	No ID	No ID	No ID	No ID	No ID	No ID	917.7	451.9	313.3	442.2	349.6	580.4	703.1	596.6	707.4	534.8	345	819.3	No ID	No ID	No ID	No ID	No ID	No ID
Q5VV89	Microsomal glutathione S-transferase 3 OS=Homo sapiens OX=9606 GN=MGST3 PE=1 SV=1	MGST3	0	36	6	6	3260.9	3083.5	1886.4	4258.6	2439.2	2073.4	6111.9	2394.2	2801.4	2476.2	6195.3	11902.8	3679.8	3103.5	4494.8	2134.8	2594.2	3088	3574.6	3176	3758.6	2020.9	4999.6	5368.1	4905.6	3635.5	3249.4	3621.4	3988.8	1158.7
O75923-8	Isoform 8 of Dysferlin OS=Homo sapiens OX=9606 GN=DYSF	DYSF	0	45	78	73	8178	13592.1	7089.6	10143.2	7953.5	5398.1	9966.2	8517.5	6470.4	15095.2	13267.4	7953.1	10508.4	6436.1	15507.2	8348.4	10997.8	8793.8	12714	12439.1	13834.8	9137	8960.1	9200.7	9718	7846.9	7008.4	7477.5	7878.9	6017
Q13162	Peroxiredoxin-4 OS=Homo sapiens OX=9606 GN=PRDX4 PE=1 SV=1	PRDX4	0	65	18	14	9357.2	11814.1	9193.9	13200	16833.1	6398.8	12887	6048.4	8594.1	7714.3	14191.4	8524.1	9568.2	8008.6	11834.1	6254.9	8332.7	8875.3	12372.8	15244.2	12411.2	9375.3	20075.9	11540.8	7932.7	7203.1	5370.9	7743.2	10148	3623.3
Q99650	Oncostatin-M-specific receptor subunit beta OS=Homo sapiens OX=9606 GN=OSMR PE=1 SV=1	OSMR	0	9	8	8	103.5	103.4	131.4	95.1	88.3	72.5	237.7	243.3	220.3	214.4	254.8	230	555.1	317	508.4	318.3	528.1	505	429.6	441	480.4	332	237.4	308.1	465.6	283.3	356.6	344.6	408.5	324
O14493	Claudin-4 OS=Homo sapiens OX=9606 GN=CLDN4 PE=1 SV=1	CLDN4	0	17	3	2	385.5	425.8	185.7	703.8	304.9	557.7	1686.1	520.6	406.1	332.4	2044.7	1949.2	1622.9	980.5	468.2	4599.4	648.2	4312.2	723.5	305.4	525.1	924.3	318	1100.9	1222.2	1786	1181.9	2200.3	1045.7	3911.7
Q9UG01	Intraflagellar transport protein 172 homolog OS=Homo sapiens OX=9606 GN=IFT172 PE=1 SV=2	IFT172	0	3	4	4	155	185	124.3	187.8	141.9	136.7	No ID	No ID	No ID	No ID	No ID	No ID	No ID	No ID	No ID	No ID	No ID	No ID	513.7	625.2	562.7	690.2	569.5	418.6	No ID	No ID	No ID	No ID	No ID	No ID
P01743	Immunoglobulin heavy variable 1-46 OS=Homo sapiens OX=9606 GN=IGHV1-46 PE=1 SV=2	IGHV1-46	0	50	4	2	124.6	192.3	170.6	66	106.7	135.7	73.2	104.4	75	114.3	77.9	51.9	240.3	230	181.4	194.1	206.8	213.7	58.1	62	59.7	44.3	149.7	107.8	No ID	No ID	No ID	No ID	No ID	No ID
Q9Y2D9	Zinc finger protein 652 OS=Homo sapiens OX=9606 GN=ZNF652 PE=1 SV=3	ZNF652	0	7	5	5	No ID	No ID	No ID	No ID	No ID	No ID	No ID	No ID	No ID	No ID	No ID	No ID	41.7	48.9	34.1	59.6	42.8	59.7	401.7	405.8	357	576.4	381.8	411.5	78.7	77.3	61	69.9	81.8	69.4
Q96AP7	Endothelial cell-selective adhesion molecule OS=Homo sapiens OX=9606 GN=ESAM PE=1 SV=1	ESAM	0	16	5	5	839.3	1495.5	601.6	868	752.9	558.8	No Quan Value	No Quan Value	No Quan Value	No Quan Value	No Quan Value	No Quan Value	402.5	308.3	405.8	205.8	285.8	265.1	967.5	527.2	852.6	632.7	622.2	516.8	310.3	261.9	291.1	240.1	386.1	224.2
P16050	Arachidonate 15-lipoxygenase OS=Homo sapiens OX=9606 GN=ALOX15 PE=1 SV=3	ALOX15	0	26	14	14	1035.6	756.9	979.5	814.6	3316.8	560.5	936.8	321.5	794	315.4	424.5	245.2	1050.7	470.9	490.6	400.8	549.7	533.2	4918.6	5651.3	2608.1	1843.9	7538.3	1593.3	2647.8	1196.7	2011.5	1851.1	4933.7	704.2
P62256	Ubiquitin-conjugating enzyme E2 H OS=Homo sapiens OX=9606 GN=UBE2H PE=1 SV=1	UBE2H	0	28	6	6	1075.4	978.1	1066.3	684.6	1612	1137.6	2829.1	1391.5	1227.4	931.8	1442.9	2440.9	580.3	478.9	473	656	428.3	527.6	2106.6	1969.7	2179.9	2839.6	1501.3	1077.4	3647.4	4825.5	3052.7	2141.4	2603.4	3628.3
Q9NUE0	Palmitoyltransferase ZDHHC18 OS=Homo sapiens OX=9606 GN=ZDHHC18 PE=1 SV=2	ZDHHC18	0.002	10	2	2	No ID	No ID	No ID	No ID	No ID	No ID	147.4	155.6	123	136.3	226.1	103.2	No ID	No ID	No ID	No ID	No ID	No ID	51.9	65.1	87.9	92.1	109.6	55.3	No ID	No ID	No ID	No ID	No ID	No ID
P53567	CCAAT/enhancer-binding protein gamma OS=Homo sapiens OX=9606 GN=CEBPG PE=1 SV=1	CEBPG	0.001	21	1	1	No Quan Value	No Quan Value	No Quan Value	No Quan Value	No Quan Value	No Quan Value	No ID	No ID	No ID	No ID	No ID	No ID	No Quan Value	No Quan Value	No Quan Value	No Quan Value	No Quan Value	No Quan Value	No ID	No ID	No ID	No ID	No ID	No ID	12.8	13.6	11.8	16.7	14.9	13.3
Q92747	Actin-related protein 2/3 complex subunit 1A OS=Homo sapiens OX=9606 GN=ARPC1A PE=2 SV=2	ARPC1A	0	50	17	15	8352.3	5978.5	7120.2	5015.9	17022.7	10409.5	10018.8	7506.4	6765.8	5890.3	7659.8	6722.1	6623.2	4716.8	4655.4	3630.7	5416.6	5355.4	10637.8	11409.3	10357.7	12420.4	14181.9	12326.6	7816.4	9785.8	6901.5	7397.4	8543.8	7058.2
Q9NU19	TBC1 domain family member 22B OS=Homo sapiens OX=9606 GN=TBC1D22B PE=1 SV=3	TBC1D22B	0.001	8	3	3	No ID	No ID	No ID	No ID	No ID	No ID	No ID	No ID	No ID	No ID	No ID	No ID	No ID	No ID	No ID	No ID	No ID	No ID	131.3	123.3	166.2	170.9	119	118.5	146.7	106.2	93.5	109.7	106.1	82.1
J3QTA2	BAG family molecular chaperone regulator 1 OS=Homo sapiens OX=9606 GN=BAG1 PE=1 SV=1		0	38	12	12	797.4	740.2	637.6	832.3	1216.2	674.8	1317.1	617.7	635.3	582.1	1025.9	1288.5	1888.9	1970.9	1612.5	2208.8	1892.8	2111.4	2627.1	3616.2	3128.1	5253.2	2482.5	3223.7	2790.2	1998.4	2629.6	2919.4	2638.2	3251.8
P12883	Myosin-7 OS=Homo sapiens OX=9606 GN=MYH7 PE=1 SV=5	MYH7	0	48	94	20	No ID	No ID	No ID	No ID	No ID	No ID	No ID	No ID	No ID	No ID	No ID	No ID	1928.4	1651	27375.1	1433.7	2084.4	1565.3	No ID	No ID	No ID	No ID	No ID	No ID	No ID	No ID	No ID	No ID	No ID	No ID
Q86U90	YrdC domain-containing protein, mitochondrial OS=Homo sapiens OX=9606 GN=YRDC PE=1 SV=1	YRDC	0	16	3	3	111.4	104.4	86.1	136.1	150.6	132.8	No ID	No ID	No ID	No ID	No ID	No ID	No ID	No ID	No ID	No ID	No ID	No ID	518.2	516.7	633.9	546.2	515.9	417.4	93.6	87.5	90.6	96.2	111.9	117
Q9P2D3	HEAT repeat-containing protein 5B OS=Homo sapiens OX=9606 GN=HEATR5B PE=1 SV=2	HEATR5B	0	26	45	45	3703.3	3156	3377.2	2695.1	4401.2	5210.5	1013.1	711.3	830	753.3	1479.6	990.2	1979.1	1509.4	1795.2	2072.6	1899.6	1557.8	4183.1	3630.1	4159.4	3533.8	5470.5	4105.5	1243.8	1168.9	1087.8	1044.1	1178.4	1109.8
Q9C0B5	Palmitoyltransferase ZDHHC5 OS=Homo sapiens OX=9606 GN=ZDHHC5 PE=1 SV=2	ZDHHC5	0	22	15	15	1005.3	918.5	876.6	1230.6	1167.3	980.1	455.7	444.4	362.9	351.2	586.9	399.6	1514.4	948.8	1381.1	1039.5	1287.1	1071.9	2158.5	2090.6	1897.1	2456.4	1959.5	2168.2	2014.8	2143	1907.8	1331.1	1485.7	2310.7
P06858	Lipoprotein lipase OS=Homo sapiens OX=9606 GN=LPL PE=1 SV=1	LPL	0.001	8	3	3	272.7	120.3	484.3	326.1	313.6	138.8	No ID	No ID	No ID	No ID	No ID	No ID	38.3	39.9	37.1	39.6	39.2	36	107.3	123.7	89.4	99	107.4	173.2	No ID	No ID	No ID	No ID	No ID	No ID
Q9H3R5	Centromere protein H OS=Homo sapiens OX=9606 GN=CENPH PE=1 SV=1	CENPH	0.002	8	2	2	53.3	54.1	43.4	74.4	81.3	55	No Quan Value	No Quan Value	No Quan Value	No Quan Value	No Quan Value	No Quan Value	173.2	262.9	140.5	190.2	163.9	214.8	No ID	No ID	No ID	No ID	No ID	No ID	53.4	83.7	60.9	56.2	73.4	89.4
Q9H0V1	Transmembrane protein 168 OS=Homo sapiens OX=9606 GN=TMEM168 PE=2 SV=2	TMEM168	0	13	8	8	76.5	78.9	66.3	99.1	94.1	73.9	1201.5	689.9	832	616.8	1224.2	1485.8	1205.6	1036.5	1059.8	986.2	864.7	973.4	2584	2525.3	1750.9	2213.4	3277.6	2049.8	2357.3	1677.9	1697.1	1894.2	2223.1	2123.2
Q8IVF2	Protein AHNAK2 OS=Homo sapiens OX=9606 GN=AHNAK2 PE=1 SV=2	AHNAK2	0	60	181	179	28980.3	21533	31497.8	11474.7	22364.3	31460	36042.1	16639.7	13805.3	15866.3	29470.1	61362.4	26411.4	12615.3	12392	15512.3	37122.5	20260.5	66126.7	138110	58677.9	37640.3	26654.9	73368.9	45490.1	24874	36865.7	30586.4	49573.3	44649.6
Q86YL7-3	Isoform 3 of Podoplanin OS=Homo sapiens OX=9606 GN=PDPN	PDPN	0.007	5	1	1	No ID	No ID	No ID	No ID	No ID	No ID	No ID	No ID	No ID	No ID	No ID	No ID	100.5	138.8	152.8	91.2	157.2	109	571.7	407	444.9	712.3	219.6	300.1	No ID	No ID	No ID	No ID	No ID	No ID
Q9UQ88-2	Isoform SV1 of Cyclin-dependent kinase 11A OS=Homo sapiens OX=9606 GN=CDK11A	CDK11A	0	37	33	2	No ID	No ID	No ID	No ID	No ID	No ID	9.2	14.2	19.5	5.7	33.2	17	No ID	No ID	No ID	No ID	No ID	No ID	No ID	No ID	No ID	No ID	No ID	No ID	444	373	262.8	181.8	369.4	387.5
P04843	Dolichyl-diphosphooligosaccharide--protein glycosyltransferase subunit 1 OS=Homo sapiens OX=9606 GN=RPN1 PE=1 SV=1	RPN1	0	70	41	41	37471.4	44246.5	35375.9	44635.1	46622.9	31597.7	43596.9	30515.8	33258.4	31349.2	49341.3	30906.9	37775.8	36261.6	35420	26560.1	33399.6	33714.6	46313.4	52455.3	51037.3	47719.6	67429.4	41203.2	34311.3	32750	29231.2	32962.9	37720.3	23202.5
O15514	DNA-directed RNA polymerase II subunit RPB4 OS=Homo sapiens OX=9606 GN=POLR2D PE=1 SV=1	POLR2D	0	73	7	7	1034.7	892	852.3	1324.9	1442.8	950	603.8	411.4	472.2	298	675.9	479	632.2	640.7	701.8	584.2	612.6	594.6	917.3	816.4	1043.7	935.1	1075.4	1053.2	1136.9	1310.7	1286.1	1039.7	1254.9	1216
Q96P48	Arf-GAP with Rho-GAP domain, ANK repeat and PH domain-containing protein 1 OS=Homo sapiens OX=9606 GN=ARAP1 PE=1 SV=3	ARAP1	0	32	36	36	2727.9	3243.5	2954.6	2181.7	3518.3	2521.2	2451.4	2016	2170.3	3001.3	3420.4	1878.9	2076.8	1714.9	2230.5	2001.5	2620.9	2108.6	5000.3	5519.8	5486.9	4337.3	6060.2	4913.7	1481.3	1429.7	1289.4	1367.9	1441.2	1070.4
Q9GZT8	NIF3-like protein 1 OS=Homo sapiens OX=9606 GN=NIF3L1 PE=1 SV=2	NIF3L1	0	39	15	15	3993.9	3844.6	2852.7	3594.2	5553	4066.2	1684.5	1110	918.8	896.9	1410.4	1950.4	2362.1	2538	2025.7	1547.5	2428.2	2058.4	5774.3	6577.8	5471.4	9250.8	11543.5	6758.7	5176.6	4439.9	4597.6	4168.4	4536.5	2839.4
Q9NX07	tRNA selenocysteine 1-associated protein 1 OS=Homo sapiens OX=9606 GN=TRNAU1AP PE=1 SV=1	TRNAU1AP	0.001	11	2	2	No Quan Value	No Quan Value	No Quan Value	No Quan Value	No Quan Value	No Quan Value	No ID	No ID	No ID	No ID	No ID	No ID	171.1	157.3	118.5	201.6	177.5	184	78.1	80.4	76.5	91.6	104.3	76.7	No ID	No ID	No ID	No ID	No ID	No ID
A0A0C4DGB9	Inorganic pyrophosphatase 2, mitochondrial OS=Homo sapiens OX=9606 GN=PPA2 PE=1 SV=1	PPA2	0	54	3	1	No ID	No ID	No ID	No ID	No ID	No ID	430.5	240.6	265.3	258.7	331.9	352.4	216.2	152.5	181.7	121.5	189.5	168.3	No Quan Value	No Quan Value	No Quan Value	No Quan Value	No Quan Value	No Quan Value	352.1	319.4	271.4	284	322.5	268
O95363	Phenylalanine--tRNA ligase, mitochondrial OS=Homo sapiens OX=9606 GN=FARS2 PE=1 SV=1	FARS2	0	22	10	10	364.1	377.6	346.9	386.4	472.3	328.2	202.2	194.1	292.3	255	265.4	196.7	617	524	519.5	458.1	623.8	452.7	1178.7	1139.7	1449.2	1148.2	1639.7	1157.2	1023.2	796.6	834.5	648.3	1033.5	535.3
P55011	Solute carrier family 12 member 2 OS=Homo sapiens OX=9606 GN=SLC12A2 PE=1 SV=1	SLC12A2	0	31	30	30	5059.8	4654.7	3971.5	4226.3	14778.3	2866.1	3724	1720.5	1981.9	1615.8	2893.6	2057.5	4480.7	7251.6	2911.4	2573.9	3220.4	3286.6	6407.4	5506	4978.9	5519.8	4225	3747.6	5848.7	3868.7	4004.9	3582.8	6068.1	3599
Q13615	Myotubularin-related protein 3 OS=Homo sapiens OX=9606 GN=MTMR3 PE=1 SV=3	MTMR3	0	10	10	8	491.3	515.5	481.2	448.6	738.8	569.7	157.2	89.3	92.3	153.8	165.2	121.3	201.3	136.5	182.9	207.3	198.7	142.5	2026.4	2086.6	1853.1	2189.1	2346.3	1681	227.4	187.8	158	167.4	226.9	191.5
Q13164	Mitogen-activated protein kinase 7 OS=Homo sapiens OX=9606 GN=MAPK7 PE=1 SV=2	MAPK7	0	11	7	7	251.8	283.8	230.5	170.4	319.1	254.4	No Quan Value	No Quan Value	No Quan Value	No Quan Value	No Quan Value	No Quan Value	63.6	53.6	49	50	58.1	49.5	592.1	1025.9	609.9	697.6	665.6	455.9	No Quan Value	No Quan Value	No Quan Value	No Quan Value	No Quan Value	No Quan Value
Q8NI51-7	Isoform 7 of Transcriptional repressor CTCFL OS=Homo sapiens OX=9606 GN=CTCFL	CTCFL	0	4	4	1	761.8	424.6	1487.7	705.2	1077.7	649.8	No ID	No ID	No ID	No ID	No ID	No ID	426.5	183.5	874.8	157.6	180.8	152.2	1307.3	1266.8	429.2	269.6	754.1	253	No ID	No ID	No ID	No ID	No ID	No ID
Q13127	RE1-silencing transcription factor OS=Homo sapiens OX=9606 GN=REST PE=1 SV=3	REST	0.002	2	2	1	No ID	No ID	No ID	No ID	No ID	No ID	No ID	No ID	No ID	No ID	No ID	No ID	No ID	No ID	No ID	No ID	No ID	No ID	No ID	No ID	No ID	No ID	No ID	No ID	159.2	161.3	156.6	165.4	225.2	136.4
Q16678	Cytochrome P450 1B1 OS=Homo sapiens OX=9606 GN=CYP1B1 PE=1 SV=2	CYP1B1	0	40	22	22	5180.6	8258.5	7973.9	2843	7196.5	2616.4	5357.5	3911.9	4078.5	4659.3	3467.4	2487.7	3846.6	2915.8	4933.5	2407	3815.7	4156.2	3791.4	3620.5	4104.7	3378.9	3839.3	2999.8	3513.6	2791.4	2305.5	5268.1	3894.8	1511.2
Q9NZN5	Rho guanine nucleotide exchange factor 12 OS=Homo sapiens OX=9606 GN=ARHGEF12 PE=1 SV=1	ARHGEF12	0	22	32	32	2684.7	2753.8	2494.6	2406	3364.1	3090.4	1338.5	1508.2	1156.4	932.6	1756.2	1245.4	1396.6	1186.1	1146.7	1302.1	1523.2	1031.3	3915	5317.4	4247.6	3526	4741.6	3562.8	3787.2	4437.8	3490.1	3187.6	4236.1	3767.7
Q9NR12-2	Isoform 2 of PDZ and LIM domain protein 7 OS=Homo sapiens OX=9606 GN=PDLIM7	PDLIM7	0	73	27	18	11616	14453.3	14051.7	7936	16664.6	9738.3	12897	13444.4	25623.7	12169.9	15665.7	7962.5	8496.7	10143.4	10948.2	8200.6	11735.9	10136.9	15375	40969.7	21426.7	13145.4	21522.8	27305.1	9421.4	10203.8	10252.8	13420.7	15745	4089.6
P61073-2	Isoform 2 of C-X-C chemokine receptor type 4 OS=Homo sapiens OX=9606 GN=CXCR4	CXCR4	0.005	4	2	1	152.8	122	203.4	196.3	217.9	100	No ID	No ID	No ID	No ID	No ID	No ID	No ID	No ID	No ID	No ID	No ID	No ID	371.1	315.8	486.3	432.6	388.9	612.8	224.2	256.8	185.8	189.7	189.6	103.2
A0A286YES5	Immunoglobulin heavy constant epsilon (Fragment) OS=Homo sapiens OX=9606 GN=IGHE PE=1 SV=1		0.002	9	3	3	No Quan Value	No Quan Value	No Quan Value	No Quan Value	No Quan Value	No Quan Value	74	68.7	61.7	79.3	100.9	78.6	No ID	No ID	No ID	No ID	No ID	No ID	No ID	No ID	No ID	No ID	No ID	No ID	55.7	51.7	62.1	86.3	72	34.6
Q13505	Metaxin-1 OS=Homo sapiens OX=9606 GN=MTX1 PE=1 SV=3		0	29	13	13	1816.7	1558.2	1616.8	2721.7	2174.1	1612.9	5488.2	4565.4	3926.1	2883.6	8728.3	4498.7	2727.5	1864.8	2508.7	2297.9	2159.9	2220.5	2983.8	2689	2928.9	2862.1	3719.5	2820.2	3855.6	3118	2988	2798.7	3054	3729.8
O94768	Serine/threonine-protein kinase 17B OS=Homo sapiens OX=9606 GN=STK17B PE=1 SV=1	STK17B	0	18	6	6	227.5	304.1	171.6	144.8	402.3	225	730.8	506.2	515.7	828	973.2	468.6	115.7	115	76.7	87.4	172.2	141.8	691	1076.4	1170.3	747.9	989.9	991.2	594.6	639.4	688.8	571.3	774.2	432.5
P30453	HLA class I histocompatibility antigen, A-34 alpha chain OS=Homo sapiens OX=9606 GN=HLA-A PE=1 SV=1	HLA-A	0	65	27	1	3450.1	2817.9	2444.8	9828.5	3724.8	2242.9	4945.8	2659	1041.7	2385	2800.5	964.6	4222.8	3892.8	1530.4	1569.7	1640.8	6828.9	5976.1	9741.8	2825.4	23989.7	12089.6	4048.4	4973.5	5165	3649.6	1580	1487.5	1519.3
Q9NUQ9	Protein FAM49B OS=Homo sapiens OX=9606 GN=FAM49B PE=1 SV=1	FAM49B	0	74	20	18	5945.9	6531.5	5495.8	5203.4	9318.5	5620.9	10946.9	5961.1	6523.3	5471.4	6369.9	7335.5	6027.9	5005.2	6305.1	4552.9	6865.2	6136.5	10913.8	12028.5	15420.4	9528	10806.5	9992.5	9269.9	9284.5	9486.9	9349.5	9865.1	6486.6
O75792	Ribonuclease H2 subunit A OS=Homo sapiens OX=9606 GN=RNASEH2A PE=1 SV=2	RNASEH2A	0	44	12	12	No ID	No ID	No ID	No ID	No ID	No ID	855.1	708.6	1044.3	895.6	1879.2	773.8	640.4	668.2	573.1	666.4	704.4	673.2	3032.7	2989.7	2891.1	2172.1	5243.2	2604	2737.4	2760.8	2207.1	2232.7	2595.8	1873.8
P22897	Macrophage mannose receptor 1 OS=Homo sapiens OX=9606 GN=MRC1 PE=1 SV=1	MRC1	0	43	62	62	16493.7	20791	21023.6	11886.3	25377.5	10278.3	11341.6	7843.8	9892.3	14250.6	7668.3	4892.5	14303.7	11732.2	16864.2	7563.5	11051.2	17709.7	27575.5	24447.5	19443.6	15156.7	27713.5	11610	9147.5	6675.2	4906.4	8868.9	11958.4	3190.7
Q9UL54-2	Isoform 2 of Serine/threonine-protein kinase TAO2 OS=Homo sapiens OX=9606 GN=TAOK2	TAOK2	0	18	19	3	83.2	123.5	80.3	83	119.4	70.8	110.7	142.8	133.7	102.7	209.6	111.4	No ID	No ID	No ID	No ID	No ID	No ID	67.7	63.5	48.1	63.8	52.5	44.7	No ID	No ID	No ID	No ID	No ID	No ID
Q8WWN8	Arf-GAP with Rho-GAP domain, ANK repeat and PH domain-containing protein 3 OS=Homo sapiens OX=9606 GN=ARAP3 PE=1 SV=1	ARAP3	0	5	6	6	205.6	232.9	237.6	189.1	267	183.6	58.5	38.7	41.3	56.8	95.1	48.5	12.2	9.5	16.2	11.5	14.2	9.1	666	644.5	558.4	784.3	630.2	489.5	No ID	No ID	No ID	No ID	No ID	No ID
O15247	Chloride intracellular channel protein 2 OS=Homo sapiens OX=9606 GN=CLIC2 PE=1 SV=3	CLIC2	0	63	14	14	2542	4179.8	1915.4	1691.1	3600.8	1659.7	4413.5	2480.6	2159.9	2237.7	2392.5	3296.8	2915.4	2765.3	2647	2161.1	2874.9	2262	6153.5	4154.4	6381.3	3885.5	4892.7	10610.9	4497.6	3071.1	2716.5	2972.8	2949.4	1750.3
Q9P2Y5	UV radiation resistance-associated gene protein OS=Homo sapiens OX=9606 GN=UVRAG PE=1 SV=1	UVRAG	0	6	5	5	No ID	No ID	No ID	No ID	No ID	No ID	368	236.7	250.7	300.9	477.5	274.2	511.4	564.4	544.7	547.5	658.3	519.1	No ID	No ID	No ID	No ID	No ID	No ID	545.3	298.1	482.5	316.1	528.2	255.7
Q9NPC6	Myozenin-2 OS=Homo sapiens OX=9606 GN=MYOZ2 PE=1 SV=1	MYOZ2	0.001	12	3	3	No ID	No ID	No ID	No ID	No ID	No ID	No ID	No ID	No ID	No ID	No ID	No ID	528.3	361.2	5658.4	413.8	494.8	495.2	No ID	No ID	No ID	No ID	No ID	No ID	No ID	No ID	No ID	No ID	No ID	No ID
P42858	Huntingtin OS=Homo sapiens OX=9606 GN=HTT PE=1 SV=2	HTT	0	26	63	63	5867.2	6291.4	5352.8	4228.3	7925	6934.4	3770.5	2469.2	2845.7	2410.3	3836.1	4753.1	3467.2	2824.2	3442.7	2622.5	3359.4	3045.8	7213	8095	7091.2	8438.6	6908.2	6505.5	3201.5	2826.9	2320.3	2424.4	3067.1	2121.1
P46459	Vesicle-fusing ATPase OS=Homo sapiens OX=9606 GN=NSF PE=1 SV=3	NSF	0	64	47	46	29626.3	25551	20672.5	36930.6	34759.1	23669.5	34212.3	14955.4	20426	17902.5	34349.6	46212.7	27756.4	16809.3	19877.7	25823.2	21612.3	21200.9	40894.8	26729.8	30985.8	28428.1	28870.2	29507.6	38328.7	29610.2	29012.3	31260.5	36478.3	31195.7
O95817	BAG family molecular chaperone regulator 3 OS=Homo sapiens OX=9606 GN=BAG3 PE=1 SV=3	BAG3	0	80	33	33	9220.4	9342.1	6216.2	11026.5	14600.8	8137.7	9991	6860.2	6043.8	4757.8	8106.2	8462.7	8537	7282	4708.9	3353.3	6101.8	6711.9	15849.8	16282.5	14868	15848.7	9807.2	12798.1	15272	13141.9	9954.9	8302.5	11261	24376.3
Q9NZ43	Vesicle transport protein USE1 OS=Homo sapiens OX=9606 GN=USE1 PE=1 SV=2	USE1	0	57	16	16	1894.5	2151.9	1840.7	2518.7	2407.2	1540.9	1520	1092.9	1296	874.3	2373.7	1325.3	1578.7	1423.6	1300.5	1601.2	1709.9	1353.3	4638.2	4427.8	4748.2	3522.2	4540.7	3980.6	1044.3	1419.7	1414.8	1364.7	1431.1	968.3
A0A3B3ITT5	60S ribosomal protein L29 OS=Homo sapiens OX=9606 GN=RPL29 PE=4 SV=1		0	23	5	5	6465.8	9799.2	2993.6	4588.7	6505.3	6985.6	6077.5	6444.9	8868.8	4430.8	9937	6578.6	4390.1	3680.8	2758.2	4222.8	5726.5	6124	4366.4	10469.5	10893.9	8440.6	18019.4	3609.8	5665.3	10464.9	8496.4	8739	8246.1	8763.5
Q9UGT4	Sushi domain-containing protein 2 OS=Homo sapiens OX=9606 GN=SUSD2 PE=1 SV=1	SUSD2	0	27	14	14	1724	4140.7	1279.1	845.4	2103.7	772	2303.9	3738.4	2821.7	1228.5	2981.3	1484.7	1583.7	1879.7	1450.6	1076.2	1375.1	1075.5	2037	1483	2346.7	1229.4	2118	2456.2	2124.6	955.5	815.7	1522	1271.7	845.5
Q6ZSZ5	Rho guanine nucleotide exchange factor 18 OS=Homo sapiens OX=9606 GN=ARHGEF18 PE=1 SV=4		0	19	19	18	976.4	1016.6	1165.8	792.8	1450.2	915.8	869.8	639	602.5	728.7	1101.3	626.7	966.8	877.3	726	672.3	1098.4	745.6	2183.2	2278.2	1872.9	1597.7	2385.2	1481.2	633.7	585.1	628.5	586.9	734.7	544.3
P04080	Cystatin-B OS=Homo sapiens OX=9606 GN=CSTB PE=1 SV=2	CSTB	0	86	8	8	9215.3	6579.5	5690.8	2180.9	16484.6	15617.7	9175.5	1870.4	2919.4	2124.7	3003.3	6939.3	9876.8	5918.3	5545.4	4281	10920.3	8605.3	14073.3	9172.1	13542.8	7921.8	5935.6	13216.1	15793.1	11613.3	9240.3	12676.1	8426.4	7000.4
H0UI80	Negative elongation factor C/D OS=Homo sapiens OX=9606 GN=NELFCD PE=1 SV=1	NELFCD; TH1L	0	27	15	15	1412.1	1243.7	1172.3	1210.9	2048.7	1870.9	1347.5	674.2	958.5	601.6	1293.1	1425.2	1378.1	1422.3	1145.4	1780.9	1303.7	1429.6	3687.4	3778.7	3799.3	4735.7	3877.7	3899.5	2551.4	2852.3	2082.5	2051.5	2154.2	2244
Q96L92	Sorting nexin-27 OS=Homo sapiens OX=9606 GN=SNX27 PE=1 SV=2	SNX27	0	39	19	18	4514.6	4002.7	4112	4625.2	4871	4406.2	3282.7	2753.7	2930.1	2978.2	5140.4	3022.2	3021.6	2613.7	2359.9	3642.9	2996.8	2887.8	6674.3	6389.7	7018.6	10841.2	7063.7	7121.1	4672.6	4283.2	4125.3	4334	4390.8	4299.9
Q4L180	Filamin A-interacting protein 1-like OS=Homo sapiens OX=9606 GN=FILIP1L PE=1 SV=2	FILIP1L	0	23	27	27	2471.2	2742.7	3235.2	1826.6	3169.4	2143.5	2200	2040	3122.5	2526.4	3162.5	1678.8	1247.2	1211.2	1692.7	1267.1	1468.6	1577.7	4714.3	9698.1	5547	4664.8	6918.6	4214.5	4811.7	6280.2	5432.7	6245.7	8192	2752
Q96HE7	ERO1-like protein alpha OS=Homo sapiens OX=9606 GN=ERO1A PE=1 SV=2	ERO1L; ERO1A	0	66	26	25	18121.5	15001.9	22004.3	18920.7	19378.9	13282.9	12541.3	8120.3	5553.2	9839.4	14674	12901.5	13323.4	4300.7	7907.2	19941.8	16895.4	9955.1	27629	23986.8	19077.5	12267.1	13052.4	31534.3	12278.6	7246.9	8880.7	12036.4	12664.8	5646.3
A0A075B6Q5	Immunoglobulin heavy variable 3-64 OS=Homo sapiens OX=9606 GN=IGHV3-64 PE=3 SV=1	LOC100291056; IGHV3-64	0.001	19	2	2	187.4	127.5	275.2	76.1	156.6	343.4	No ID	No ID	No ID	No ID	No ID	No ID	466.5	1100.9	1008.4	756.9	808.8	323.6	No ID	No ID	No ID	No ID	No ID	No ID	No ID	No ID	No ID	No ID	No ID	No ID
P48382	DNA-binding protein RFX5 OS=Homo sapiens OX=9606 GN=RFX5 PE=1 SV=1	RFX5	0	29	14	14	97.4	112.3	97.1	96.8	133.1	89.7	314.1	237.5	259.6	226.1	625.4	271.9	53.9	62.9	52.7	57.9	56.9	87.5	2689.7	2451.2	2713.9	4327.8	3408.6	2750.7	632.4	544.5	640.8	553.2	574.7	506.4
Q86VP3-3	Isoform 3 of Phosphofurin acidic cluster sorting protein 2 OS=Homo sapiens OX=9606 GN=PACS2	PACS2	0.001	6	4	4	153.6	139.3	139.4	109.4	239	124.1	No ID	No ID	No ID	No ID	No ID	No ID	42.2	65	65.5	44.8	87.1	65.9	102.8	502.5	322.6	282.7	254.3	173.4	No ID	No ID	No ID	No ID	No ID	No ID
P98082	Disabled homolog 2 OS=Homo sapiens OX=9606 GN=DAB2 PE=1 SV=3	DAB2	0	27	17	17	4140.2	5802.4	4172.3	3103.4	5178.1	3602.6	3309.5	2327.1	3762.2	2880.2	2939.6	2783.6	2908.3	2405.3	2965.1	1698.1	3312.4	2611	4465.4	6655.7	5009.4	4234.9	5880	4100.8	4209.4	4342.4	3659.6	4644.8	5557.5	2137.3
A8TX70	Collagen alpha-5(VI) chain OS=Homo sapiens OX=9606 GN=COL6A5 PE=1 SV=1	COL6A5	0	17	40	35	4977.4	13364.6	2578.5	2882.9	5667.7	3348.3	279.7	136.2	224.4	253.9	191.2	150	420.5	113.7	110.8	80.7	160.6	234.3	3532.7	1606.8	3373.7	2453.3	3490.2	2465.4	645.3	437.1	394.6	359.1	503.5	270
P24386	Rab proteins geranylgeranyltransferase component A 1 OS=Homo sapiens OX=9606 GN=CHM PE=1 SV=3	CHM	0	17	9	9	581.8	615.3	454	621.8	763.7	521.8	236.1	170.9	157.2	200.2	214.7	257.8	No Quan Value	No Quan Value	No Quan Value	No Quan Value	No Quan Value	No Quan Value	27.2	26.2	26.9	27.2	27.9	24.1	1280.3	1057.8	936.1	919.7	1046.7	828.6
Q99986	Serine/threonine-protein kinase VRK1 OS=Homo sapiens OX=9606 GN=VRK1 PE=1 SV=1	VRK1	0	56	19	19	4161.5	5034.3	3037.1	5303.8	7597	3000.6	4009.2	3379.8	3506.3	3572.5	8538.2	2353.4	4611.9	3171.4	2856.2	5273	4547.7	3807.8	3799.6	2725.8	4074.2	3451.6	4908.6	2544.5	8114.6	13219.2	9655.4	6508.6	8275	11002.2
A0A2R8YFA9	[F-actin]-monooxygenase MICAL2 OS=Homo sapiens OX=9606 GN=MICAL2 PE=1 SV=1		0	14	21	18	499.4	665	657.2	280.1	563.9	416.8	168.6	176.3	238.1	144.8	156.5	122	331.5	292.7	315.4	249.7	316.7	252.6	1861.8	2751.9	2083.7	2031.2	1926.2	2165.7	681.3	563.2	498.5	761.8	724.9	420.4
Q96LD8	Sentrin-specific protease 8 OS=Homo sapiens OX=9606 GN=SENP8 PE=1 SV=1	SENP8	0	15	3	3	1270.9	1276.5	1466.6	1307.1	1201.5	1159.9	138.2	60.5	98.9	133.3	84.3	119.5	63.7	65.4	43.9	90	52	63.8	460.6	525.5	648	770.4	583.4	334.1	162	148.1	141.1	151.9	149.1	144.9
P31937	3-hydroxyisobutyrate dehydrogenase, mitochondrial OS=Homo sapiens OX=9606 GN=HIBADH PE=1 SV=2	HIBADH	0	58	13	13	5418	5056.9	3466.3	5965.9	5780.7	5605.7	9302.7	4105.8	4226.4	5527	6927.2	12374.3	4986	4786.7	3592.6	5600.9	4094	4609	9288.2	8196.7	8170.3	5587.6	9049.3	8896.6	7622.1	5415.2	4957.4	5451.7	5346.3	5921.3
P32320	Cytidine deaminase OS=Homo sapiens OX=9606 GN=CDA PE=1 SV=2	CDA	0	60	6	6	394.4	445.5	701.8	318	542.2	177.7	2097.6	1404.6	1482.4	13573.3	3797.3	1249.2	980.7	368.5	1856.7	1746.6	2954.7	1070	199.7	248.3	303.4	509.6	162.7	140.2	458.1	418.1	421.4	442	444.6	547.9
P61812-2	Isoform B of Transforming growth factor beta-2 proprotein OS=Homo sapiens OX=9606 GN=TGFB2	TGFB2	0.001	6	3	3	No Quan Value	No Quan Value	No Quan Value	No Quan Value	No Quan Value	No Quan Value	No ID	No ID	No ID	No ID	No ID	No ID	No ID	No ID	No ID	No ID	No ID	No ID	488.9	1273.3	490.8	495.1	560.6	740.2	No ID	No ID	No ID	No ID	No ID	No ID
K7EMV4	Transcription elongation factor 1 homolog OS=Homo sapiens OX=9606 GN=ELOF1 PE=1 SV=1		0	16	2	2	No ID	No ID	No ID	No ID	No ID	No ID	295.3	199.6	213	184.3	307.1	226.6	66.1	73.5	42.9	75.1	82.1	72.1	220.5	203.9	241	137.7	257.4	225.1	461.3	419.4	393	389.6	372.4	408.8
P05154	Plasma serine protease inhibitor OS=Homo sapiens OX=9606 GN=SERPINA5 PE=1 SV=3	SERPINA5	0.001	9	3	3	41.3	49.2	41.9	37.5	58.1	40.7	32.6	50.4	44.9	52.5	45.2	24	23.6	30.5	26.4	23	34.2	26.1	No ID	No ID	No ID	No ID	No ID	No ID	206.1	179.3	167.6	195.1	292.8	155
E9PDY6	Mucin-4 OS=Homo sapiens OX=9606 GN=MUC4 PE=1 SV=1	MUC4	0	8	32	1	4602	3084.4	2547	15992.9	4499.9	2270.5	1229.8	388.5	326.9	444.2	521.4	509.6	1394	1713.6	483.8	472.4	550.2	732.3	1430.2	338.8	345.2	263.9	457.4	291.4	1637.2	656.9	664	705.1	2120.3	633.8
Q96QR8	Transcriptional activator protein Pur-beta OS=Homo sapiens OX=9606 GN=PURB PE=1 SV=3	PURB	0	67	14	13	6075.1	5327.9	3843	4223.1	6498	9073.6	8266.7	6090	6724.9	5229.6	8058.2	8601.4	5612.9	6016.2	3522.8	7129.1	5443.8	5403.2	4966.4	5237.8	6706.4	5772.7	4077.9	4926.7	3362.7	3325.6	3796.7	3096	2861.2	3999.4
G5E9Q6	Profilin OS=Homo sapiens OX=9606 GN=PFN2 PE=1 SV=1	PFN2	0	38	9	5	7206.7	4623.1	5793.1	5819.6	7199.1	8459.2	10216.8	3336.1	6257.4	5361.4	10481.8	12882.8	10289	23904.9	3854.7	17542.8	4025.6	6358.9	13099	12941.2	8817.7	19110.7	8117.4	5029	9571.7	4643.6	6282.8	4796.4	10832.1	11718
P14866	Heterogeneous nuclear ribonucleoprotein L OS=Homo sapiens OX=9606 GN=HNRNPL PE=1 SV=2	HNRNPL	0	63	29	5	21373.9	16718.6	15772.3	18854.9	30271.4	26061.6	28449.9	17579.4	20446.7	13976.2	40670.1	29582.2	24859.4	31133	17626.8	36822.7	24434.9	26086.3	38965.6	37071.4	43479.1	47061.3	54105.9	43560.6	26688.1	32722.9	27944.1	28491.6	23781.3	33685.5
Q9UBU8	Mortality factor 4-like protein 1 OS=Homo sapiens OX=9606 GN=MORF4L1 PE=1 SV=2	MORF4L1	0	23	8	8	962.1	1139.1	847.2	1286.8	1298.9	801.6	793.8	512.9	532.9	422.7	814.2	585.4	386.5	269.6	178.9	280	310.4	431.6	2014.2	2405.6	1980.5	3662.5	2790.2	1760.6	837.8	832	838.3	845	867.4	790.1
Q5XPI4-2	Isoform 2 of E3 ubiquitin-protein ligase RNF123 OS=Homo sapiens OX=9606 GN=RNF123	RNF123	0	9	12	11	513.3	544	442.9	368.9	706.2	427.9	727.4	507.8	615	584.8	1021.6	777.5	146.6	122.8	141.5	145.1	158	113.8	1011.3	1067.5	1098.8	962.4	908.8	988.5	564	514.3	461.4	508.6	531	490.4
R4GMU1	GDH/6PGL endoplasmic bifunctional protein OS=Homo sapiens OX=9606 GN=H6PD PE=1 SV=1	H6PD	0	52	36	36	8332.7	9479.1	8402.4	7737.4	10578.1	6416.3	7878.2	5178.9	5421.1	6341.4	5664.6	7896	7047.9	6190.9	5944	5643	7714.2	6336.3	8998.1	8215.7	7509.3	8746	10426.1	11040.4	6528.8	5032.9	4026.3	5043.6	6797	3360.6
Q9H2A7	C-X-C motif chemokine 16 OS=Homo sapiens OX=9606 GN=CXCL16 PE=2 SV=4	CXCL16	0.002	11	2	2	No ID	No ID	No ID	No ID	No ID	No ID	125.2	197.4	165	255.7	226.2	87.2	No ID	No ID	No ID	No ID	No ID	No ID	No ID	No ID	No ID	No ID	No ID	No ID	No ID	No ID	No ID	No ID	No ID	No ID
O14874	[3-methyl-2-oxobutanoate dehydrogenase [lipoamide]] kinase, mitochondrial OS=Homo sapiens OX=9606 GN=BCKDK PE=1 SV=2	BCKDK	0	35	13	13	3156.8	3728	2585.6	4003.8	5470	2948.9	1992.4	2149.6	1739.9	2030.5	2718.1	1412.4	652	337.8	679.6	363	690	473.2	2528.6	2780.1	3032.3	2939.3	3975.6	2876.5	433.9	342.2	422.9	515	472.1	316.8
P50548	ETS domain-containing transcription factor ERF OS=Homo sapiens OX=9606 GN=ERF PE=1 SV=2	ERF	0.001	6	2	2	No ID	No ID	No ID	No ID	No ID	No ID	No ID	No ID	No ID	No ID	No ID	No ID	157.5	144	109	138.5	171.5	115.1	244	311.4	788.3	427.7	333.1	257.3	141.5	175.7	213.5	137	217.6	131
O75787	Renin receptor OS=Homo sapiens OX=9606 GN=ATP6AP2 PE=1 SV=2	ATP6AP2	0	42	13	13	2002.1	1653.1	1704	2147.2	2557.7	2279.2	1157.8	586	716.2	961.5	1179.5	938.6	1906.8	1139.9	1196.1	2266.5	1126.8	1348.4	4715.3	3428.8	3606.2	4266.3	4759.3	3297.9	2413.8	1866.1	1761	2090.4	2137.4	3047.5
Q8N2S1-3	Isoform 3 of Latent-transforming growth factor beta-binding protein 4 OS=Homo sapiens OX=9606 GN=LTBP4	LTBP4	0	29	41	1	135.6	129.3	137.7	136.6	216	135	No ID	No ID	No ID	No ID	No ID	No ID	No ID	No ID	No ID	No ID	No ID	No ID	No ID	No ID	No ID	No ID	No ID	No ID	No ID	No ID	No ID	No ID	No ID	No ID
Q9Y2K6	Ubiquitin carboxyl-terminal hydrolase 20 OS=Homo sapiens OX=9606 GN=USP20 PE=1 SV=2	USP20	0.001	4	4	4	38.8	29.8	40.7	37.9	38.8	28.6	No ID	No ID	No ID	No ID	No ID	No ID	210.6	189.9	201.4	176.3	213.6	309.1	No Quan Value	No Quan Value	No Quan Value	No Quan Value	No Quan Value	No Quan Value	No ID	No ID	No ID	No ID	No ID	No ID
P01100	Proto-oncogene c-Fos OS=Homo sapiens OX=9606 GN=FOS PE=1 SV=1	FOS	0.003	3	1	1	100.4	144.1	48.1	104.1	154	77.7	No ID	No ID	No ID	No ID	No ID	No ID	36.5	18.8	16.3	41	46.8	36.3	57.5	35.3	44.9	55.3	24	22.3	26.6	33.2	39.4	38	28	35.9
Q3YBM2	Transmembrane protein 176B OS=Homo sapiens OX=9606 GN=TMEM176B PE=1 SV=2	TMEM176B	0	14	3	3	94.2	115.7	92.6	87.5	122.2	72.1	365.9	217.6	218.6	184.1	356.6	203	No ID	No ID	No ID	No ID	No ID	No ID	292.6	284.3	360.3	246.5	302.3	253.6	43.3	43.5	37.4	52.4	53.3	36
E9PI68	Signal peptidase complex subunit 2 OS=Homo sapiens OX=9606 GN=SPCS2 PE=1 SV=1		0	53	19	18	13418.4	14967.1	13930	17892.5	16817.3	9145.5	17470.3	8090.8	10218.2	14217.9	13414.3	13949.7	8960.9	12314.1	10544.3	8146.9	9760.7	12935.6	13103.8	16527.1	11543.6	7875.9	16298.7	14756.2	15522.1	15169.9	16915	24355	18756.3	11554.5
Q9Y587	AP-4 complex subunit sigma-1 OS=Homo sapiens OX=9606 GN=AP4S1 PE=1 SV=1	AP4S1	0.001	7	1	1	31	31.6	27.7	23.6	44.1	28.2	443.1	327.3	356	390.6	529.8	350.9	185.6	128.6	172.7	196.6	243	197.6	No Quan Value	No Quan Value	No Quan Value	No Quan Value	No Quan Value	No Quan Value	50.1	51.8	51.6	46.5	39	54
Q9UMW8	Ubl carboxyl-terminal hydrolase 18 OS=Homo sapiens OX=9606 GN=USP18 PE=1 SV=1	USP18	0	11	3	3	No ID	No ID	No ID	No ID	No ID	No ID	No ID	No ID	No ID	No ID	No ID	No ID	25.7	21.2	20.7	24.6	33.5	21.3	166.3	124.2	150.6	87.4	108.2	128.1	No Quan Value	No Quan Value	No Quan Value	No Quan Value	No Quan Value	No Quan Value
Q16134	Electron transfer flavoprotein-ubiquinone oxidoreductase, mitochondrial OS=Homo sapiens OX=9606 GN=ETFDH PE=1 SV=2	ETFDH	0	43	21	21	7214.3	8236.1	6448.1	11750.4	9804.8	5244.2	6809.8	5121.9	4542.7	4696.3	7264.2	4178	7548.9	5780.5	7540.7	5599.6	5972.5	5439.8	7916.3	6008.5	6306.4	6073.8	6868.1	6823.5	12032.4	8036.5	7414.3	9763.5	10331.2	7253.6
P13693	Translationally-controlled tumor protein OS=Homo sapiens OX=9606 GN=TPT1 PE=1 SV=1	TPT1	0	46	11	11	14986	21854.9	15428.9	8627.5	21476	12094.2	14446.7	7611.9	12568.6	12476.8	13252.9	9355.7	15642.1	15274.3	10638.6	12695.6	18821.4	15355.2	15676.7	18250.6	18999.8	14804.4	22191.4	12366.8	16253.3	16876.1	14871.9	17665.5	18344.5	15319
P13196	5-aminolevulinate synthase, nonspecific, mitochondrial OS=Homo sapiens OX=9606 GN=ALAS1 PE=1 SV=2	ALAS1	0	14	10	10	588.2	389.9	772.2	660.1	1395.4	314.2	230.8	766.3	351.7	208.5	290.6	177.2	117.5	353.9	260.7	266.8	321.7	231.4	424.4	447.1	416.4	722.7	522.4	495.7	514.6	676.2	1000	581.6	477.5	757.1
Q8N386	Leucine-rich repeat-containing protein 25 OS=Homo sapiens OX=9606 GN=LRRC25 PE=1 SV=2	LRRC25	0	16	4	4	406.1	602.3	362.8	445.9	579.5	226.3	574.3	389.3	433	454.9	626	255.8	No ID	No ID	No ID	No ID	No ID	No ID	376.2	397.9	400.3	332.3	441	396.9	No ID	No ID	No ID	No ID	No ID	No ID
Q9BV29-2	Isoform 2 of Coiled-coil domain-containing protein 32 OS=Homo sapiens OX=9606 GN=CCDC32	C15orf57; CCDC32	0.007	11	1	1	40.4	55.1	31.4	36	65.9	49.7	No ID	No ID	No ID	No ID	No ID	No ID	No ID	No ID	No ID	No ID	No ID	No ID	No ID	No ID	No ID	No ID	No ID	No ID	No ID	No ID	No ID	No ID	No ID	No ID
P11362-21	Isoform 21 of Fibroblast growth factor receptor 1 OS=Homo sapiens OX=9606 GN=FGFR1	FGFR1	0.001	5	4	3	No ID	No ID	No ID	No ID	No ID	No ID	133.7	58.1	102.6	66.2	85.1	179.1	No Quan Value	No Quan Value	No Quan Value	No Quan Value	No Quan Value	No Quan Value	No Quan Value	No Quan Value	No Quan Value	No Quan Value	No Quan Value	No Quan Value	No ID	No ID	No ID	No ID	No ID	No ID
Q9P0J0	NADH dehydrogenase [ubiquinone] 1 alpha subcomplex subunit 13 OS=Homo sapiens OX=9606 GN=NDUFA13 PE=1 SV=3	NDUFA13	0	63	9	9	3321.7	3876	3035.6	4229	5212.1	3104.4	3259.5	2923	2652.4	1932.1	5746.7	1791	3272.8	4385.6	2800.6	3127.3	3003	3648	3256.1	2948.6	3504.3	2623.9	3785.2	2460.6	3931.7	3756.5	3740.1	3662.6	3205.6	3937.8
Q9NRG0	Chromatin accessibility complex protein 1 OS=Homo sapiens OX=9606 GN=CHRAC1 PE=1 SV=1	CHRAC1	0	31	3	3	428	482	351.9	354.6	691.6	479	No ID	No ID	No ID	No ID	No ID	No ID	161.5	201.5	112.3	188.7	164.3	177.5	297.3	346.2	394.6	350.2	399.6	235.5	710.4	931.1	669.6	665.3	617.9	901.5
P22314	Ubiquitin-like modifier-activating enzyme 1 OS=Homo sapiens OX=9606 GN=UBA1 PE=1 SV=3	UBA1	0	60	52	43	33334.7	33446.5	29873.6	22530.7	60171.3	32795.5	53020.6	31351.9	34280.9	38242.9	52000.1	38935.3	35574.7	27790.2	26817.2	38952	43919.1	32458.8	46016.4	53905	62161.9	46543.3	55689.9	41575.6	49814.7	58812.4	36638.2	45031.5	41840.3	38847.1
Q969R5	Lethal(3)malignant brain tumor-like protein 2 OS=Homo sapiens OX=9606 GN=L3MBTL2 PE=1 SV=1	L3MBTL2	0.001	6	3	3	211.3	206	152.3	200.8	290.3	257.8	No ID	No ID	No ID	No ID	No ID	No ID	No ID	No ID	No ID	No ID	No ID	No ID	85	71.4	83.9	80	79.6	72.2	No Quan Value	No Quan Value	No Quan Value	No Quan Value	No Quan Value	No Quan Value
A0A087X089	C-C motif chemokine OS=Homo sapiens OX=9606 GN=CCL14 PE=1 SV=1		0.01	17	2	2	93.8	110	80.9	93.3	98.8	65.7	No ID	No ID	No ID	No ID	No ID	No ID	163	168.3	175.5	138	180.3	115.2	No ID	No ID	No ID	No ID	No ID	No ID	No ID	No ID	No ID	No ID	No ID	No ID
P06576	ATP synthase subunit beta, mitochondrial OS=Homo sapiens OX=9606 GN=ATP5F1B PE=1 SV=3	ATP5B	0	74	28	19	43219.9	39963.6	34270.2	60879.8	59161.9	47594.6	47667.6	35852.7	37606.6	25957	51691	31231.6	41249.4	47022.2	36899.3	43805.6	31567.4	42714.9	48625	47289.6	43472.4	36046.5	73482.6	48617.7	43618.9	37952.3	42487.3	34777.9	36752.3	40772.9
Q5VZF2	Muscleblind-like protein 2 OS=Homo sapiens OX=9606 GN=MBNL2 PE=1 SV=2	MBNL2	0	16	7	1	No ID	No ID	No ID	No ID	No ID	No ID	256.6	275.8	223.1	185	265.6	218.9	No ID	No ID	No ID	No ID	No ID	No ID	210.2	255.2	182.4	309.2	393.6	185	No ID	No ID	No ID	No ID	No ID	No ID
P30461	HLA class I histocompatibility antigen, B-13 alpha chain OS=Homo sapiens OX=9606 GN=HLA-B PE=1 SV=1	HLA-B	0	57	18	2	503.3	387.1	344	1534.3	449.3	347.3	355.4	151.8	785.4	172.8	232.6	230.1	239.6	148.3	583.8	135.9	1645.3	154.5	1085.7	725.2	723.4	726.9	3317.6	716.9	645.1	2037.3	1190.8	2006.6	488.6	410.4
Q13488	V-type proton ATPase 116 kDa subunit a isoform 3 OS=Homo sapiens OX=9606 GN=TCIRG1 PE=1 SV=3	TCIRG1	0	39	29	29	3451.2	4335	3080.9	5999.1	4132.5	2311.6	8333.8	7735.3	5895.8	11100.2	10915.8	5194	3553.9	2215.9	3520.5	2758	3200.6	3077.4	6455.5	5534.1	5695.1	5386.3	4369.6	6066.7	4389.3	3005.3	2909.5	3815.6	2801.4	2371.9
A0A1W2PPJ5	Protein cereblon OS=Homo sapiens OX=9606 GN=CRBN PE=1 SV=1		0	13	5	5	25	25.2	19.4	23.1	40.5	29.7	11.5	12.3	16.9	15.4	20.9	9.9	No ID	No ID	No ID	No ID	No ID	No ID	357.1	501	486.4	434.1	572.3	428.5	130.9	139.6	121.9	137.8	146.4	83.4
Q96MH2	Protein HEXIM2 OS=Homo sapiens OX=9606 GN=HEXIM2 PE=1 SV=1	HEXIM2	0.007	5	2	1	No ID	No ID	No ID	No ID	No ID	No ID	58.2	71.4	56	42.9	110.3	56.4	64.6	47.7	62	66.7	55.2	74.8	No ID	No ID	No ID	No ID	No ID	No ID	No ID	No ID	No ID	No ID	No ID	No ID
Q9UHF7-2	Isoform 2 of Zinc finger transcription factor Trps1 OS=Homo sapiens OX=9606 GN=TRPS1	TRPS1	0	4	6	6	220.6	160.6	254.3	192.8	326.3	185.1	229.3	79.9	62.9	62.4	165	76.4	120.2	86.7	88.6	65.6	128.8	87.4	211.5	360.5	308.3	300.5	171.3	177.8	No ID	No ID	No ID	No ID	No ID	No ID
Q99759-2	Isoform 2 of Mitogen-activated protein kinase kinase kinase 3 OS=Homo sapiens OX=9606 GN=MAP3K3	MAP3K3	0	11	7	1	56.2	64.3	56.3	50.8	81.6	60	No Quan Value	No Quan Value	No Quan Value	No Quan Value	No Quan Value	No Quan Value	53.7	37.1	63.7	43.9	64.8	48.3	No Quan Value	No Quan Value	No Quan Value	No Quan Value	No Quan Value	No Quan Value	No ID	No ID	No ID	No ID	No ID	No ID
Q9Y651	Transcription factor SOX-21 OS=Homo sapiens OX=9606 GN=SOX21 PE=2 SV=1	SOX21	0	12	4	1	No ID	No ID	No ID	No ID	No ID	No ID	135.4	110.3	167.5	118.8	283	89.6	No ID	No ID	No ID	No ID	No ID	No ID	No ID	No ID	No ID	No ID	No ID	No ID	No ID	No ID	No ID	No ID	No ID	No ID
Q93052	Lipoma-preferred partner OS=Homo sapiens OX=9606 GN=LPP PE=1 SV=1	LPP	0	70	35	35	11730	15473.4	10431.2	9183.7	16324.9	11562.4	10916.2	10811.7	12595	6965.9	9681.9	10576.8	8547	12487.6	8884.3	10012	10801.9	10765	13324	24466.1	13500.5	13483.8	15680.5	19764.5	14558.7	15752.4	13835	13052.3	15356.4	8583.5
A0A1W2PRS1	Lysosome membrane protein 2 (Fragment) OS=Homo sapiens OX=9606 GN=SCARB2 PE=1 SV=1		0	31	15	15	10271.6	11180.2	10609.1	12068.8	9448.1	10156.9	11248.6	5825.7	6057.9	4913.8	9029.6	8796.2	9787.9	5202.9	8058.9	7299.4	7748.9	5669.2	12675.1	14741.6	11837.4	8927.1	10699.8	10028.4	4823.4	2869.1	2895.6	3800.1	3431	2536.3
Q9UHB6	LIM domain and actin-binding protein 1 OS=Homo sapiens OX=9606 GN=LIMA1 PE=1 SV=1	LIMA1	0	76	56	2	25116	31753.7	28853.8	25516.8	32103.6	16045.8	31188.8	16887.3	22950.1	13982.3	26266.4	22288.3	18821	15593	12592.7	13783.1	20841.9	19107.1	37532.9	69002.5	53747.5	32924.1	46991.3	31275.8	25208.2	21878.3	23323.1	22347.1	32649.7	25225.9
P0C1Z6	TCF3 fusion partner OS=Homo sapiens OX=9606 GN=TFPT PE=1 SV=1	TFPT	0.002	11	2	2	47	46.1	42.8	47.4	57	40.8	No ID	No ID	No ID	No ID	No ID	No ID	No ID	No ID	No ID	No ID	No ID	No ID	No ID	No ID	No ID	No ID	No ID	No ID	413.6	491.1	485.6	433.3	542.1	402.5
A6NDU8	UPF0600 protein C5orf51 OS=Homo sapiens OX=9606 GN=C5orf51 PE=1 SV=1	C5orf51	0	19	6	6	1304.1	1252.8	1346.7	904.4	2198	1225.3	447.4	368.5	510.5	319.7	523.9	316.7	448.8	327.8	299.5	865.5	519.2	473.1	1082	1425.4	1447.1	2117.6	1616.6	1107	1214.9	1249	1022.9	1026.5	1190.4	1069.1
Q16619	Cardiotrophin-1 OS=Homo sapiens OX=9606 GN=CTF1 PE=1 SV=1	CTF1	0.005	9	1	1	38.6	37.4	29.7	36.8	48	33.2	21.2	16.1	11.4	11.5	27.7	21.1	No ID	No ID	No ID	No ID	No ID	No ID	88.4	93.3	128.1	63.5	97.2	109.2	No ID	No ID	No ID	No ID	No ID	No ID
P35625	Metalloproteinase inhibitor 3 OS=Homo sapiens OX=9606 GN=TIMP3 PE=1 SV=2	TIMP3	0	58	11	11	4700.9	10695.9	6888.4	1931.4	2875.9	2909.4	3778.6	3020	3573.7	6568	2814.5	2716.8	3839.2	4006.6	2791.5	3616.6	4060.5	10088.8	4136	4427.9	20505.9	3558	4315.2	9267.2	3892.2	2852	1803.4	10285.4	2670.2	1309.1
P25705	ATP synthase subunit alpha, mitochondrial OS=Homo sapiens OX=9606 GN=ATP5F1A PE=1 SV=1	ATP5A1	0	70	39	39	63782.8	70163	43724.8	88928.2	81897.6	66866.8	82307.4	73077.7	69825	46292.3	95594	56983.5	63053.3	81560.2	58536.2	69980.5	48392.1	66248.2	66797.7	59966.1	57684.3	53146.6	113722	64483	88135.5	83765.1	91192.7	84960	76213.1	92958.4
P27918	Properdin OS=Homo sapiens OX=9606 GN=CFP PE=1 SV=2	CFP	0	22	8	8	832.4	1075.2	1317.5	735	874.3	506.5	662.2	636.9	890.1	1104.2	657.7	267.3	583.5	569.4	837.1	595.1	760.5	721.3	1753	1904.9	1806.1	1780.1	989.2	659.5	889.2	749.3	850.5	888.8	847.6	595.5
P19224	UDP-glucuronosyltransferase 1-6 OS=Homo sapiens OX=9606 GN=UGT1A6 PE=1 SV=2	UGT1A6	0	33	16	11	4475.3	1956.7	2147	2279.5	4652	8367.5	6529.3	3559.7	3745.3	2336.7	13211.3	11116.8	6137.8	7674.3	1080.9	2591.2	1458.2	2105	16704.9	9168.3	2084.8	11410	3726.3	4482.4	2822	3591.5	2684.2	2793.4	1809.8	1405.9
P21359	Neurofibromin OS=Homo sapiens OX=9606 GN=NF1 PE=1 SV=2	NF1	0	13	36	34	1661.6	1926.6	1547.5	1585.3	1772	1695.8	1415	1066.8	1202.5	872.5	1894	1600.9	2088.3	1965.5	1755.4	2086.9	2021.8	2108.5	2472.2	3354.3	2303.2	4049.6	2578.9	2286.2	2110.4	2359.3	1850.9	1831.1	2343.6	1460.1
P08134	Rho-related GTP-binding protein RhoC OS=Homo sapiens OX=9606 GN=RHOC PE=1 SV=1	RHOC	0	79	18	9	11436.7	13639.3	10041.7	8594.8	14225.5	11587.9	19054.3	9719.5	14379	19129.6	18458.1	14351.6	13518.6	11950.9	10827.4	12905.6	14692.6	13437.9	14758.1	20516.2	16754.3	10427	14556.3	14520.8	17782.4	15088.5	13798.9	15739.7	17347.9	14558
O94923	D-glucuronyl C5-epimerase OS=Homo sapiens OX=9606 GN=GLCE PE=1 SV=3	GLCE	0	24	11	11	836.2	739.1	752.8	1178.2	651.4	616.2	1010.3	494.5	452.7	395.4	779.5	1084.5	1458.3	942	921.1	1338.2	1161.6	1194	3538.6	2758.1	2334.9	3269.9	4842.5	2847.2	848.1	1080.8	637.8	692.2	737.4	1289.2
P68431	Histone H3.1 OS=Homo sapiens OX=9606 GN=HIST1H3A PE=1 SV=2	HIST1H3F; HIST1H3C; HIST1H3D; HIST1H3G; HIST1H3H; HIST1H3B; HIST1H3A; HIST1H3E; HIST1H3I; HIST1H3J	0	74	19	1	17777.8	24367.3	16459.1	25415.2	22417.9	9544.3	20971.8	33059.5	19214.5	21024.3	28227.4	13399	33750.1	33461.9	32657.4	29077.4	32523.4	51398.6	20073.3	40033.3	17226.1	30415.3	32231	14902.8	38657.7	46154.9	60991.8	39753.8	49171.5	39477.3
Q07617	Sperm-associated antigen 1 OS=Homo sapiens OX=9606 GN=SPAG1 PE=1 SV=3	SPAG1	0	13	11	11	1613.6	2339.4	1355.6	1409.9	2322.9	1083.3	270.7	83.9	111.6	112.7	166.8	223.1	241.4	185.7	171.5	140.2	203.3	182.9	567.7	544.7	598.4	773.2	513.4	429.4	531.8	384.2	396	392.2	459.3	537.8
Q13206	Probable ATP-dependent RNA helicase DDX10 OS=Homo sapiens OX=9606 GN=DDX10 PE=1 SV=2	DDX10	0	31	23	23	932.7	764	782	1515.6	1147.7	772.7	3286.7	1915.3	2641.4	1796.3	5432.7	3388.4	3010.6	1913	2736.1	4199.8	2863.3	2010	4048.1	2860.8	3555.7	3859.9	4070.5	2490.5	2809.3	2680.3	2264.8	2132.5	2206.3	2646.5
P10643	Complement component C7 OS=Homo sapiens OX=9606 GN=C7 PE=1 SV=2	C7	0	61	42	41	4341.5	6097.3	5875.4	2064.9	6192.1	2856.2	6350.8	8528.1	8698.9	25566.3	11996.2	5029.2	4662.4	5167.8	4731	10183.2	8871.5	5567.1	5888.6	5059.6	10186.6	6012.2	3989.4	5690.1	3926.9	3147	3263.5	4184.3	3282.2	3858
E5RI87	E3 ubiquitin-protein ligase RNF130 OS=Homo sapiens OX=9606 GN=RNF130 PE=1 SV=1	RNF130	0.001	7	2	1	No Quan Value	No Quan Value	No Quan Value	No Quan Value	No Quan Value	No Quan Value	100.7	93.8	91.4	106.6	135.8	95.4	No Quan Value	No Quan Value	No Quan Value	No Quan Value	No Quan Value	No Quan Value	No Quan Value	No Quan Value	No Quan Value	No Quan Value	No Quan Value	No Quan Value	No Quan Value	No Quan Value	No Quan Value	No Quan Value	No Quan Value	No Quan Value
O95905-3	Isoform 3 of Protein ecdysoneless homolog OS=Homo sapiens OX=9606 GN=ECD	ECD	0	10	4	4	154.1	136.4	90.6	189.8	173.1	148.9	No Quan Value	No Quan Value	No Quan Value	No Quan Value	No Quan Value	No Quan Value	No ID	No ID	No ID	No ID	No ID	No ID	28.8	39.4	44.6	32.5	45.1	33.6	No Quan Value	No Quan Value	No Quan Value	No Quan Value	No Quan Value	No Quan Value
H7C561	Splicing factor 1 (Fragment) OS=Homo sapiens OX=9606 GN=SF1 PE=1 SV=8		0	27	5	2	86.1	79.2	54.3	77.8	122.2	109.2	165	220.8	261.3	208.2	340.3	178.5	No Quan Value	No Quan Value	No Quan Value	No Quan Value	No Quan Value	No Quan Value	219.6	229.1	283.3	364	842.9	208.7	140.2	136.7	125.1	114	124.4	104.8
O75995	SAM and SH3 domain-containing protein 3 OS=Homo sapiens OX=9606 GN=SASH3 PE=1 SV=2	SASH3	0	27	7	7	284.6	303.1	273.3	262.8	446.3	267.6	156.2	56.9	68.8	59.6	63.9	264.9	123.2	204	122.5	152.1	230.4	163.6	741.4	654.3	700.6	725.5	666.6	941.4	1132.3	1334.4	1149.6	1079.8	846	420.2
Q7Z403	Transmembrane channel-like protein 6 OS=Homo sapiens OX=9606 GN=TMC6 PE=1 SV=2	TMC6	0	7	5	5	79.6	66.4	113.4	82.4	73	82.2	251.1	177.9	164.4	233.2	397.8	178.8	No ID	No ID	No ID	No ID	No ID	No ID	702.7	536	584	696.5	737.8	607.5	No ID	No ID	No ID	No ID	No ID	No ID
Q92574	Hamartin OS=Homo sapiens OX=9606 GN=TSC1 PE=1 SV=2	TSC1	0	14	14	13	114.5	99.6	113.8	125.2	150.9	112.7	75.4	43.7	48	56.2	60	69.1	473.5	351.6	562.8	342.1	578.3	408.5	1912.9	1914	1772.8	2414.3	2310.7	1610	393.9	335.1	241.9	227.8	295.8	161.9
O14730	Serine/threonine-protein kinase RIO3 OS=Homo sapiens OX=9606 GN=RIOK3 PE=1 SV=2	RIOK3	0	20	8	8	539.1	637.8	470.4	347.4	660.2	641.7	462.4	315.2	387.1	351.3	555.6	409.7	168.8	167.2	221.1	192.6	223	173.5	1558	1505.7	1677.3	1731.2	1068.6	1311.8	1376.4	976	1448.4	1025.5	1249.4	1465
Q9H814	Phosphorylated adapter RNA export protein OS=Homo sapiens OX=9606 GN=PHAX PE=1 SV=1	PHAX	0	11	4	4	200.5	232.6	166	171.9	411	200.4	793.2	511.1	468.8	324.6	696.1	540	78.2	69.6	53.5	46.1	61.4	72.6	575.7	516.4	453.6	688.3	527.8	563.9	684.1	618.8	585.4	609.7	586.4	524.9
Q9NUQ6-2	Isoform 2 of SPATS2-like protein OS=Homo sapiens OX=9606 GN=SPATS2L	SPATS2L	0	53	30	1	707.4	630.6	889.4	392.3	778.6	884.6	No ID	No ID	No ID	No ID	No ID	No ID	252.3	97.9	406.2	110.5	144.3	95	465	877.8	504.3	461.8	579	403.7	1203.6	1170.6	1299.7	1218.6	1472.1	1061.8
P78381-4	Isoform 4 of UDP-galactose translocator OS=Homo sapiens OX=9606 GN=SLC35A2	SLC35A2	0	10	2	2	499.3	518.1	574.4	684.2	547.7	292.6	196.9	125.6	105.1	98.6	389.2	159.1	452.8	237.3	277	317.7	417.3	418.4	No ID	No ID	No ID	No ID	No ID	No ID	80.4	73.2	59	84	89.8	104
P0DP01	Immunoglobulin heavy variable 1-8 OS=Homo sapiens OX=9606 GN=IGHV1-8 PE=3 SV=1	IGHV1-8	0	28	3	1	No ID	No ID	No ID	No ID	No ID	No ID	No ID	No ID	No ID	No ID	No ID	No ID	42.8	91.8	73.5	43.1	77.8	63.8	No ID	No ID	No ID	No ID	No ID	No ID	No ID	No ID	No ID	No ID	No ID	No ID
Q9BXS9	Solute carrier family 26 member 6 OS=Homo sapiens OX=9606 GN=SLC26A6 PE=1 SV=1	SLC26A6	0.001	3	3	3	1428.2	1867.6	594.5	1336	1307.6	1360.4	No Quan Value	No Quan Value	No Quan Value	No Quan Value	No Quan Value	No Quan Value	627.8	1574.9	985.5	1408.1	1345.8	997.8	1906.3	2352.3	3009.6	1607.7	2547.6	2568.7	704.9	1401.3	2134	1073.3	1952.3	1251.4
Q8WV28	B-cell linker protein OS=Homo sapiens OX=9606 GN=BLNK PE=1 SV=2	BLNK	0.007	6	2	2	28.6	33.4	36	26.9	44.7	36.1	No ID	No ID	No ID	No ID	No ID	No ID	No ID	No ID	No ID	No ID	No ID	No ID	No ID	No ID	No ID	No ID	No ID	No ID	385.1	366.8	362	309.6	402.2	312.9
Q32P41	tRNA (guanine(37)-N1)-methyltransferase OS=Homo sapiens OX=9606 GN=TRMT5 PE=1 SV=2	TRMT5	0	31	15	15	1107.8	1051.8	1024.9	1383.3	1494.8	1014.1	571.6	627.5	423.9	361.3	720.8	467.5	1450.6	992.4	1189.8	1656.4	1709.4	1200.8	1296.2	1244.8	1655.2	1749.7	1346.5	854.1	394.8	424.6	256	268.4	334	314.9
O60506-3	Isoform 3 of Heterogeneous nuclear ribonucleoprotein Q OS=Homo sapiens OX=9606 GN=SYNCRIP	SYNCRIP	0	57	29	1	No ID	No ID	No ID	No ID	No ID	No ID	No ID	No ID	No ID	No ID	No ID	No ID	127.9	172.5	141.8	194.1	156.4	170.1	762.5	559.3	582.5	764.7	760.7	909.9	No ID	No ID	No ID	No ID	No ID	No ID
O75093	Slit homolog 1 protein OS=Homo sapiens OX=9606 GN=SLIT1 PE=2 SV=4	SLIT1	0.009	1	1	1	1307.4	1220.5	1352.2	1379.2	1532.8	817	3016.6	2167.1	1880.7	1552	2153.4	2988.3	552.4	406.3	333.2	451.3	428	579.1	1055.3	1363.4	925.4	736.8	891.4	888.4	No Quan Value	No Quan Value	No Quan Value	No Quan Value	No Quan Value	No Quan Value
Q5TEJ8	Protein THEMIS2 OS=Homo sapiens OX=9606 GN=THEMIS2 PE=1 SV=1	THEMIS2	0	39	17	17	1678.7	1604.7	1862.1	1364.3	2621.9	1561.3	2776.6	2093.2	2190.4	2974.3	2842.6	1733.9	1092.6	887.5	1278.6	723.5	1315.6	1074	3576.5	3984.1	3936.2	2500.6	3457.5	4054.3	1635.4	2036.3	1506.2	2272.9	1751.8	1134.2
Q9NW13	RNA-binding protein 28 OS=Homo sapiens OX=9606 GN=RBM28 PE=1 SV=3	RBM28	0	44	38	38	5293.4	5034	3960	8789.5	6286.9	4813.9	9717.3	7014.5	10922.1	4378.3	15622.5	8671	5159.5	3945	5002.4	10352.4	4823.2	6399.9	12141.3	12430.8	20039.7	20334.2	15058.5	7718.9	9107	14663.9	10041.2	10832.4	8677.2	17285.2
O60687	Sushi repeat-containing protein SRPX2 OS=Homo sapiens OX=9606 GN=SRPX2 PE=1 SV=1	SRPX2	0	31	14	14	1511.6	1397.4	2828.4	1214.4	1256.3	903.4	1389.7	1399.9	2199.4	2528.1	1702	1035.2	1032.2	2406.8	1364.2	1878.4	1043.8	946.7	1681.4	2528.7	2083.9	1973.7	1912.3	2254.1	230.7	164.1	150.4	240.8	243.3	152.7
A0A3B3ITK0	Thrombospondin-2 OS=Homo sapiens OX=9606 GN=THBS2 PE=4 SV=1		0	47	45	42	10151.7	10435.7	15259.2	5484.6	12432	10061.3	11038.7	9060.5	32106.6	39996	14877.1	6721.5	8292.2	7401.1	8462.5	15762.5	13443.8	11740.9	19174.7	57555	26439.1	19348.4	40355.9	39198.1	11037.1	16253.5	10986.5	25203.4	16192.6	5542.9
Q96FJ0	AMSH-like protease OS=Homo sapiens OX=9606 GN=STAMBPL1 PE=1 SV=2	STAMBPL1	0.001	8	3	3	32.1	29.1	34.5	24.7	43	26.6	No ID	No ID	No ID	No ID	No ID	No ID	No Quan Value	No Quan Value	No Quan Value	No Quan Value	No Quan Value	No Quan Value	232.4	270.7	325	1059	236.6	285.7	No ID	No ID	No ID	No ID	No ID	No ID
Q16555-2	Isoform 2 of Dihydropyrimidinase-related protein 2 OS=Homo sapiens OX=9606 GN=DPYSL2	DPYSL2	0	76	29	1	No ID	No ID	No ID	No ID	No ID	No ID	No ID	No ID	No ID	No ID	No ID	No ID	441.6	648.7	1263.3	193.7	620	249.3	No ID	No ID	No ID	No ID	No ID	No ID	No ID	No ID	No ID	No ID	No ID	No ID
O43920	NADH dehydrogenase [ubiquinone] iron-sulfur protein 5 OS=Homo sapiens OX=9606 GN=NDUFS5 PE=1 SV=3	NDUFS5	0	54	6	6	1761.5	2314.9	1295.3	1984.8	2409.6	2029.2	2534.5	1798.4	2085.7	1441.4	2717.6	1346.6	2216.5	3760.8	1215.1	2482.2	2306.8	3381.8	4154.9	3379.9	5144.3	4231.2	5147.8	3785	1067.5	1142.8	1127.5	981.9	1005.6	1213.8
P19793	Retinoic acid receptor RXR-alpha OS=Homo sapiens OX=9606 GN=RXRA PE=1 SV=1	RXRA	0	32	14	7	568.5	482.2	433	742	715.5	574.3	418.8	322.8	288.8	271.1	295.5	382.7	No ID	No ID	No ID	No ID	No ID	No ID	1043.2	941	888	948.9	1137.1	984.2	612.2	494.2	516.4	409.1	464.7	608.2
O75529	TAF5-like RNA polymerase II p300/CBP-associated factor-associated factor 65 kDa subunit 5L OS=Homo sapiens OX=9606 GN=TAF5L PE=1 SV=1	TAF5L	0	13	6	6	269.7	272.1	236.7	255.7	315.4	319.9	136	121.8	137.6	120.1	159	158.2	136.9	280.9	106.8	151.5	131.6	140.9	218.5	220.8	277.2	311.7	255.9	235.9	No ID	No ID	No ID	No ID	No ID	No ID
P22681	E3 ubiquitin-protein ligase CBL OS=Homo sapiens OX=9606 GN=CBL PE=1 SV=2	CBL	0	25	18	14	1041.8	1155.6	1097	914.4	1575	844.8	704.9	541.2	592.9	634.8	739.5	612.2	684.9	524.7	819	573.8	894.1	541.7	861.1	939.7	981.9	739.1	1088	716.4	1239.5	1291.2	1129.4	1072.5	1249.8	863.5
O95159	Zinc finger protein-like 1 OS=Homo sapiens OX=9606 GN=ZFPL1 PE=1 SV=2	ZFPL1	0	25	8	8	3204.9	3050.9	2930.2	4237.9	3625.5	3092.9	972.4	967.2	700.1	749.3	1670.7	903	1179.9	826.8	776.8	954.4	883.5	847	4752.7	4183.7	4525.5	4170.9	3844.3	3550.2	1797.6	1559.6	1358.9	1500.4	1696.7	1392.6
P20226	TATA-box-binding protein OS=Homo sapiens OX=9606 GN=TBP PE=1 SV=2	TBP	0	15	5	5	680	663.5	495.2	943.8	862.7	827.9	995.1	679.8	705.4	573.1	1228.4	713	548.4	535.3	470	661.3	638.3	629.8	1305.9	1190.9	1487.3	1777.8	1558.7	1120.6	508.6	430.3	463	409.4	469.5	487.9
P27487	Dipeptidyl peptidase 4 OS=Homo sapiens OX=9606 GN=DPP4 PE=1 SV=2	DPP4	0	24	20	20	1947.9	3255.3	2132.8	1294.7	1896.2	1789	1771.8	2057.9	1255.1	3245.3	3266.2	1171.7	1613.5	1340.3	1646.8	753.3	2472.9	1837.7	2665.2	4567.4	3663	3046.4	5396.1	3111.4	2226.8	3674.9	3257.9	5555.7	5588.2	1778.7
B7Z1P2	F-box only protein 44 OS=Homo sapiens OX=9606 GN=FBXO44 PE=1 SV=1	FBXO44	0.001	9	3	1	No ID	No ID	No ID	No ID	No ID	No ID	No ID	No ID	No ID	No ID	No ID	No ID	No ID	No ID	No ID	No ID	No ID	No ID	99.5	116.5	130.1	175.7	76.6	236.7	No ID	No ID	No ID	No ID	No ID	No ID
Q9GZY8	Mitochondrial fission factor OS=Homo sapiens OX=9606 GN=MFF PE=1 SV=1	MFF	0	72	22	2	4064.9	2780.3	2455.8	11307.7	3163.5	3130.1	2353.8	2402.2	1561.6	1489.5	2552.4	1710.5	3971.7	2016.6	2106.8	1860.8	2099.9	2369.3	7315.6	3903.8	3926.5	7964.9	5308.1	3514.5	3130.3	1251.1	1689	1087.7	1187.9	1011.6
P16402	Histone H1.3 OS=Homo sapiens OX=9606 GN=HIST1H1D PE=1 SV=2	HIST1H1D	0	48	22	12	8812.5	16938.8	5967.2	16789.7	5504.8	2484.9	18222.2	11496.9	16933.2	14070.8	17467.8	17235.2	8008.4	15830.8	19526.9	4208	16668.5	20733.2	14514.4	20716.3	38403.3	31565.5	45922.3	6708.4	14308.8	14801.2	57099.8	19398.3	40559.7	33117.9
Q9UG56	Phosphatidylserine decarboxylase proenzyme, mitochondrial OS=Homo sapiens OX=9606 GN=PISD PE=2 SV=4	PISD	0	27	11	11	363.6	313.1	325.1	243	490.2	434.3	407.1	448	341	205.5	814	258.2	737.3	474.8	385.2	627.7	453.3	598.6	3398.2	3709.4	3064.5	3726.4	4287.1	2355.2	1028.5	652.4	690.9	819.5	951.8	903.3
Q9H6X4	Transmembrane protein 134 OS=Homo sapiens OX=9606 GN=TMEM134 PE=1 SV=1	TMEM134	0.002	5	2	2	336.4	258.3	486.1	325.1	436	332.3	No ID	No ID	No ID	No ID	No ID	No ID	No ID	No ID	No ID	No ID	No ID	No ID	195.7	228.6	134.3	153.1	155.3	146.9	No ID	No ID	No ID	No ID	No ID	No ID
P40818	Ubiquitin carboxyl-terminal hydrolase 8 OS=Homo sapiens OX=9606 GN=USP8 PE=1 SV=1	USP8	0	29	32	32	1183.3	1171.8	1064.2	975.9	1456.5	1287.3	1053.8	599.7	749.7	625.7	791.6	980.5	2228.5	1929.3	2162	1722.4	2330.3	2238.2	3988.5	4516.3	5267	5529	5155.7	3376.1	1509.8	1396.1	1471.8	1428.8	1375.5	1369.3
O60825-2	Isoform 2 of 6-phosphofructo-2-kinase/fructose-2,6-bisphosphatase 2 OS=Homo sapiens OX=9606 GN=PFKFB2	PFKFB2	0	49	22	18	1679.9	1964.5	1262.1	1526.9	2364.3	1598.7	2099.9	1367.2	1710.1	2943.9	2528.1	2020.2	2692.3	2389	2328.2	3091.2	3756	2692	4061.6	3822.8	4374	3565	7481	3307.4	2082.9	1876	1857.6	1884.1	1836.9	2416.3
P40227	T-complex protein 1 subunit zeta OS=Homo sapiens OX=9606 GN=CCT6A PE=1 SV=3	CCT6A	0	60	28	28	22266.5	23748.9	16431.2	14303	31232.8	23726.1	24150.3	11923	22343.3	13927.3	22946.8	25664.5	20688.9	21637.9	16330	20024.2	26874.6	18460	27972	25446	29203.5	29152.7	36760.1	22470.7	27005.5	29369.6	23204	20853.9	22845.3	21915.4
O95563	Mitochondrial pyruvate carrier 2 OS=Homo sapiens OX=9606 GN=MPC2 PE=1 SV=1	MPC2	0	34	5	5	1732.6	1457.1	1389	2679.9	2295.1	1247.4	2156.3	872.1	1124.8	1041.1	1891.9	2236.1	1685.1	1310.4	1768	911.8	1972.4	1012.3	2916.2	2923	2338.8	1129.7	3806.1	3498.1	2290	1250.5	967.6	808.8	845.1	547
Q9Y6X8	Zinc fingers and homeoboxes protein 2 OS=Homo sapiens OX=9606 GN=ZHX2 PE=1 SV=1	ZHX2	0	12	9	9	No Quan Value	No Quan Value	No Quan Value	No Quan Value	No Quan Value	No Quan Value	103.6	105.2	86.7	75.5	131	67.3	13.2	12.2	11.9	6.9	10.1	12.8	883.1	892.8	985.6	776.2	1178.9	692.3	501.2	679.2	522.5	350.2	557.3	675.5
Q06830	Peroxiredoxin-1 OS=Homo sapiens OX=9606 GN=PRDX1 PE=1 SV=1	PRDX1	0	82	22	17	56009	31690.8	30125.4	37238.7	81119.6	70804.9	71704.7	39901.1	42284	19370.6	36012.5	101420	56091.5	60118.9	30066.6	57928.9	40103.2	35310.4	76005.7	46027.6	76901	89539.3	56356.5	71587.4	76725.8	76955.2	71868.6	61558.3	44548.9	35578.3
P23458	Tyrosine-protein kinase JAK1 OS=Homo sapiens OX=9606 GN=JAK1 PE=1 SV=2	JAK1	0	21	24	21	1879.8	2872.5	1911	1622.8	2444.1	1455.7	730.9	626	586.5	584.8	903.2	519.6	1608.5	1580.6	1781.8	1237.8	1683.3	1479.3	3359.2	3605.7	4547	2857.4	3370.4	3104	209.7	252.8	311.2	238	228.6	182.9
Q70UQ0-4	Isoform 4 of Inhibitor of nuclear factor kappa-B kinase-interacting protein OS=Homo sapiens OX=9606 GN=IKBIP	IKBIP	0	56	26	20	15551.2	19735.3	20989.9	16565.5	15141.2	8798.8	12234.6	8295.6	11905.3	12455.7	16234.7	9724.2	8946.5	5968	11916.9	8405.1	8941.6	8696.4	17194.2	37133	21246.8	14655.7	19835.3	11739.3	15687.7	14863.8	11939	16237	23421.6	8221
Q15435	Protein phosphatase 1 regulatory subunit 7 OS=Homo sapiens OX=9606 GN=PPP1R7 PE=1 SV=1	PPP1R7	0	62	23	23	5358	7097.4	4531.2	4202.9	8067.4	4324.6	5200.1	4590.9	4699.2	4544.7	5991.3	4159.5	6783.6	7766.5	4863.9	4328.6	8256.8	6708.8	11364	14712.4	12144.7	13989.3	12420.3	11208.2	7363.1	7058.9	5818.1	5814.6	7171.3	5918.7
F8WB74	Selenoprotein W OS=Homo sapiens OX=9606 GN=SELENOW PE=1 SV=1		0	50	5	5	No Quan Value	No Quan Value	No Quan Value	No Quan Value	No Quan Value	No Quan Value	No ID	No ID	No ID	No ID	No ID	No ID	388.1	248.4	313.1	195	445.2	243.6	2659.7	4305.6	4548.9	3993	2117.5	2426.4	617.9	490.7	418.8	776.3	717.4	223.3
P01717	Immunoglobulin lambda variable 3-25 OS=Homo sapiens OX=9606 GN=IGLV3-25 PE=1 SV=2	IGLV3-25	0	37	4	1	1474.9	1137.5	1779	1026.3	2397.7	1348	2894.9	1640.7	2723	9697.5	3010.6	1624.8	1292.9	2158.2	2730.9	1282	4360.9	1122.6	4853	2990.7	5811.3	9872.6	2265.5	10790.3	3132.2	5841.8	2828.1	8550.4	4010.5	1623.3
Q53LP3	Ankyrin repeat domain-containing protein SOWAHC OS=Homo sapiens OX=9606 GN=SOWAHC PE=1 SV=1	SOWAHC	0	39	18	18	283.7	386.7	183	335.3	275.8	255.7	844.3	676.5	575.2	576	889.6	1121.7	464.6	515.5	393.8	497.5	613	475.4	1856.4	1902.1	2205.8	2783.9	1295	2281.1	2386.3	2332.3	2295.3	2018.6	2351.9	2592.3
P17612	cAMP-dependent protein kinase catalytic subunit alpha OS=Homo sapiens OX=9606 GN=PRKACA PE=1 SV=2	PRKACA	0	57	20	9	11057.3	11222.3	9192	8813.1	18017.3	8176.7	13617.1	6585.3	8892.4	8294	10769.4	16686.5	8744.3	9169.1	9116.1	6597.6	9585.8	7168.8	15374.7	17762.5	19839.2	11955.1	14617.1	16412.9	6138	5633.7	4911.3	4913.8	6152.1	4189.5
H3BN34	Pyruvate kinase PKM (Fragment) OS=Homo sapiens OX=9606 GN=PKM PE=1 SV=8		0	94	3	1	No ID	No ID	No ID	No ID	No ID	No ID	No ID	No ID	No ID	No ID	No ID	No ID	96.8	56.7	76.7	45.6	66.7	66.6	No ID	No ID	No ID	No ID	No ID	No ID	No ID	No ID	No ID	No ID	No ID	No ID
Q15650	Activating signal cointegrator 1 OS=Homo sapiens OX=9606 GN=TRIP4 PE=1 SV=4	TRIP4	0	49	21	21	1029.6	951.4	894.8	674	1264.6	1223.5	1056.7	761.4	885.3	1008.7	1717.4	1129.7	538.7	398.8	390.5	334.8	550.6	449.7	2769.5	3070.7	2467.6	4057.3	3672.8	2364.7	1262.5	1309.5	1272.9	1193.9	1350.8	1412
P06727	Apolipoprotein A-IV OS=Homo sapiens OX=9606 GN=APOA4 PE=1 SV=3	APOA4	0	75	32	31	9934.1	15864.2	12162.5	6110.7	13034.2	9073.5	13950.6	19751.7	14688	41728.5	42143.8	8779.6	13385.5	20334.1	17024.2	34852.5	16929.1	18097.4	16406.3	11635.5	15914.2	13146.9	18471.3	31206	12482.5	6052.1	6897	11385	10033.2	9782
Q49AM3	Tetratricopeptide repeat protein 31 OS=Homo sapiens OX=9606 GN=TTC31 PE=1 SV=3	TTC31	0.006	4	1	1	No ID	No ID	No ID	No ID	No ID	No ID	No ID	No ID	No ID	No ID	No ID	No ID	No ID	No ID	No ID	No ID	No ID	No ID	No ID	No ID	No ID	No ID	No ID	No ID	39.2	34.1	37.4	38.1	42	31.5
O00478	Butyrophilin subfamily 3 member A3 OS=Homo sapiens OX=9606 GN=BTN3A3 PE=1 SV=1	BTN3A3	0	36	17	8	3495	6202.8	2859.4	3678.4	3868.3	2341	2350.3	2431.7	1283.6	1425.5	2152.3	1833.6	496.1	543.7	558.1	482.4	634.8	548.4	2463.6	2562	2797.3	2333.9	3400.3	3931.7	1291.5	1001.6	1173.8	708	1096.2	809.7
A0A087X256	WASH complex subunit 4 OS=Homo sapiens OX=9606 GN=WASHC4 PE=1 SV=1	KIAA1033; WASHC4	0	33	38	38	7663.9	9026.7	7810.8	6169	10623.1	7075.5	5382.1	2912	3649.2	3440.2	5380.4	4201.2	3945.6	2796.2	3707.3	3177.1	4108.9	3028	9711.7	11637.5	10026.4	9406.3	7770.7	9330.8	5784.3	4213	3654.9	4370.5	5058.9	4376.6
Q9BQ13	BTB/POZ domain-containing protein KCTD14 OS=Homo sapiens OX=9606 GN=KCTD14 PE=1 SV=2	KCTD14; NDUFC2-KCTD14	0	18	4	4	252.9	372	227.6	197.7	272.3	209.5	74.4	34.2	11.9	38.9	27.8	48.8	121.3	328	50.8	58.2	64.8	57.8	337	478.4	591.4	336.6	339.3	298.5	No ID	No ID	No ID	No ID	No ID	No ID
Q658P3-2	Isoform 2 of Metalloreductase STEAP3 OS=Homo sapiens OX=9606 GN=STEAP3	STEAP3	0	27	11	11	839	1319.1	659.5	940.7	951.9	784.9	2035.2	1490.5	1094.5	1090	1913.9	2329.3	2004.5	1254.3	1262.8	1334.1	3199.4	1994.6	3053.1	1695.9	1799.7	2082.8	2739.8	3122.9	2531	1234.8	2410.9	2134.4	1616.2	1975.7
Q9BT30	Alpha-ketoglutarate-dependent dioxygenase alkB homolog 7, mitochondrial OS=Homo sapiens OX=9606 GN=ALKBH7 PE=1 SV=1	ALKBH7	0	33	4	4	291	255.4	298.5	289.9	443.3	243.9	68.6	71.1	63	61.4	109.5	59.1	88.3	63.5	79.3	60.8	79.5	63	No ID	No ID	No ID	No ID	No ID	No ID	No ID	No ID	No ID	No ID	No ID	No ID
J3KTA1	F-box and leucine-rich repeat protein 20, isoform CRA_a OS=Homo sapiens OX=9606 GN=FBXL20 PE=1 SV=1	FBXL20	0	25	11	11	1160.1	1308.3	981.1	1343.7	1157.2	921.8	523.7	467.9	592.5	449.5	1003.8	645	No Quan Value	No Quan Value	No Quan Value	No Quan Value	No Quan Value	No Quan Value	1402.9	1331.7	1424.8	1728.7	1166.7	1450.3	1427.7	1222.4	1153.7	1338	1308	1144
Q6N063	2-oxoglutarate and iron-dependent oxygenase domain-containing protein 2 OS=Homo sapiens OX=9606 GN=OGFOD2 PE=2 SV=2	OGFOD2	0.002	7	3	3	No ID	No ID	No ID	No ID	No ID	No ID	91.3	129.1	87.4	101.2	200.2	84.8	No ID	No ID	No ID	No ID	No ID	No ID	No ID	No ID	No ID	No ID	No ID	No ID	131.3	153.4	154.7	155.8	161.4	105.6
Q9NVX2	Notchless protein homolog 1 OS=Homo sapiens OX=9606 GN=NLE1 PE=1 SV=4	NLE1	0	37	13	13	920.7	794.6	708.9	1044.1	1188	1026.1	682.4	601.3	658.9	418.8	1204.3	592.5	434.7	319.4	315.3	547.3	387.9	415	1779.2	1467.5	1671	3072.6	1816.6	1345.1	2029.3	1987.5	1788.9	1525.4	1784	2346.1
P78406	mRNA export factor OS=Homo sapiens OX=9606 GN=RAE1 PE=1 SV=1	RAE1	0	48	15	15	7231.8	6222.8	6418.8	7287.4	9814.8	7729.9	8174.5	5724.6	6198.2	4969.4	9759.1	7008	6131.6	5447.5	4367.4	8192.4	6578.4	6680.4	7680.6	6766.5	9391.5	9170.6	9489.9	6985.1	6578.9	7614.8	6813.2	6310.8	6272.7	6832.5
P10145	Interleukin-8 OS=Homo sapiens OX=9606 GN=CXCL8 PE=1 SV=1	IL8; CXCL8	0.002	23	2	2	364.3	436.6	501.3	519.3	442.7	169.2	No ID	No ID	No ID	No ID	No ID	No ID	138.8	61.3	154.8	94.2	144.6	102.6	289.5	337.5	262.3	288.1	255.5	165.7	No ID	No ID	No ID	No ID	No ID	No ID
Q9P291	Armadillo repeat-containing X-linked protein 1 OS=Homo sapiens OX=9606 GN=ARMCX1 PE=1 SV=1	ARMCX1	0	29	11	11	549.8	946.4	555.7	403.4	657.2	325.5	721.4	583.6	602.9	546.8	767.7	594.3	634	475.1	475.1	366.5	556.4	514.6	991.9	1535.9	1575.6	1183.4	955	937.3	339.9	302.2	259.5	294.8	357.2	229.1
Q7Z460-4	Isoform 4 of CLIP-associating protein 1 OS=Homo sapiens OX=9606 GN=CLASP1	CLASP1	0	32	40	2	3688.9	3545.9	3893.4	2901.7	4610.5	3699.2	3318.5	2092.2	3017.8	2857.3	4498.6	2904.4	2708.2	2278.2	2441	2486.2	3336.8	2416.9	4163.7	5387.4	4391.1	4963.7	6332.9	4911	3825.8	4775.7	4221.9	3604.4	3929.3	4009.9
O75563	Src kinase-associated phosphoprotein 2 OS=Homo sapiens OX=9606 GN=SKAP2 PE=1 SV=1	SKAP2	0	31	11	11	1056.1	1117.3	1247.3	864	1853.5	729.6	522.5	813.8	652.9	1499.2	993.2	344.9	515.2	449.8	633.2	544.5	719.9	524	1627.2	1752.4	2231.4	922.5	1353.5	1764.7	24.6	27.5	23.9	24.5	29.6	20.8
Q9HBG4	V-type proton ATPase 116 kDa subunit a isoform 4 OS=Homo sapiens OX=9606 GN=ATP6V0A4 PE=1 SV=2	ATP6V0A4	0.002	3	2	2	141.4	82.8	74	395.9	114.5	122	No ID	No ID	No ID	No ID	No ID	No ID	No ID	No ID	No ID	No ID	No ID	No ID	No ID	No ID	No ID	No ID	No ID	No ID	40.1	30.4	23.3	30.8	28.4	31.9
Q15366-5	Isoform 5 of Poly(rC)-binding protein 2 OS=Homo sapiens OX=9606 GN=PCBP2	PCBP2	0	79	19	1	81.3	73.4	64.5	60.9	124.3	80.8	85.1	44.9	66.3	51	60.3	84.5	68.9	64.5	45.6	96.2	84.4	83.4	198.4	291.1	261.7	249.8	381.2	245.7	78.5	119.8	85.7	98.1	116.2	90
Q9BY67-3	Isoform 3 of Cell adhesion molecule 1 OS=Homo sapiens OX=9606 GN=CADM1	CADM1	0	26	10	10	800.2	1070.8	746.3	717	1061.9	732.9	No ID	No ID	No ID	No ID	No ID	No ID	604.3	1287.8	654.9	395.6	555.4	456.8	2210.3	3241	1955.6	2306.2	4856.9	1898	2499.1	3919.7	2535.1	2921.8	3432.1	1857.7
Q6ZT07	TBC1 domain family member 9 OS=Homo sapiens OX=9606 GN=TBC1D9 PE=2 SV=2	TBC1D9	0	5	6	1	No Quan Value	No Quan Value	No Quan Value	No Quan Value	No Quan Value	No Quan Value	No ID	No ID	No ID	No ID	No ID	No ID	No ID	No ID	No ID	No ID	No ID	No ID	No Quan Value	No Quan Value	No Quan Value	No Quan Value	No Quan Value	No Quan Value	65.3	40.1	49.7	52.6	64	46.1
P42025	Beta-centractin OS=Homo sapiens OX=9606 GN=ACTR1B PE=1 SV=1	ACTR1B	0	58	19	8	433	634.2	391.9	299	654.4	538	515.6	318.8	420.2	373.6	547	624.4	442.2	578.6	382.4	498	393.8	428.8	823.6	1317.3	1183	1019.4	1088.3	1076.9	389.2	408.1	361.2	368	439.6	327.2
A0A0C4DGW8	Interferon lambda-3 OS=Homo sapiens OX=9606 GN=IFNL3 PE=4 SV=1	IFNL3; IL28B	0.007	8	1	1	77.9	75.2	78.1	78.6	104.4	78.1	No ID	No ID	No ID	No ID	No ID	No ID	103.9	86.8	149.6	70.3	111.2	77.2	207.2	212.1	140.8	122.4	176.4	149.1	No ID	No ID	No ID	No ID	No ID	No ID
Q8TDL5	BPI fold-containing family B member 1 OS=Homo sapiens OX=9606 GN=BPIFB1 PE=1 SV=1	BPIFB1	0	55	23	23	638.8	1234	365.9	979.4	475	344.6	87.6	95.1	83.7	148.8	99.7	75.8	2678.5	49672.5	2308.8	2287.5	3367.8	2965.5	2327.4	10066.1	7101.6	1414.8	2261.3	2518.9	1852.2	1100	2862	1364.8	1227.7	1424.6
Q8TBX8	Phosphatidylinositol 5-phosphate 4-kinase type-2 gamma OS=Homo sapiens OX=9606 GN=PIP4K2C PE=1 SV=3	PIP4K2C	0	40	18	18	2117.8	2373.6	1674	1346.7	3051.7	2946.7	5867.1	3273.5	3826.8	3836	9100.7	5293.5	4232.1	3167.6	2233.2	5215.9	3361.6	3468.6	6031.9	7309.6	7093.2	7568.3	8175.2	6580.9	5838.4	3484.8	3948.9	3751.2	5746.3	5148
Q14254	Flotillin-2 OS=Homo sapiens OX=9606 GN=FLOT2 PE=1 SV=2	FLOT2	0	69	27	27	14373.6	16970.5	11779.8	21614.5	13673.3	12351.7	14938.7	8709.4	11248.8	17900.7	14062	13827	13373.8	10439.9	12410.4	22199.8	12091.8	13306.3	10954.7	9478.5	20568	14453.2	8962.8	9769.7	13141.5	10340.2	11881.5	11766.6	14123.4	13277.5
Q8ND82	Zinc finger protein 280C OS=Homo sapiens OX=9606 GN=ZNF280C PE=1 SV=1	ZNF280C	0	29	20	18	949.9	804.2	725.6	1457.1	939.4	947.7	1689.5	1605.7	1925.3	823.2	2142	1673.3	756.7	766.9	577.6	1283.8	686.2	768.9	2410.1	2040.7	1887.9	3583.4	2972.7	1798.9	1780.7	2133.7	2001	2273	1805.2	2741.4
Q86WQ0-2	Isoform 2 of Nuclear receptor 2C2-associated protein OS=Homo sapiens OX=9606 GN=NR2C2AP	NR2C2AP	0	35	5	5	728.4	681	570.6	618.2	1362.6	815.4	167.9	144.8	193.3	127	251.7	166.7	383.6	318.6	279.5	490.1	309.8	348.9	674.6	730.1	887.5	1276.9	996.1	767.6	41.9	42.5	35.9	34.5	41.7	37.3
Q08722	Leukocyte surface antigen CD47 OS=Homo sapiens OX=9606 GN=CD47 PE=1 SV=1	CD47	0	14	5	4	3211.5	3809.9	3558.2	3376.7	4422.8	2143.7	6643.6	4036.8	3148.2	4030	4148.8	3898.5	2877	2284.7	2268.4	1474.7	2708.6	2244.8	8140.1	9287.9	10936.5	5500.6	5367.5	13876.8	7094.2	3650.9	3995.4	3942.9	4635.1	2585.8
Q15819	Ubiquitin-conjugating enzyme E2 variant 2 OS=Homo sapiens OX=9606 GN=UBE2V2 PE=1 SV=4	UBE2V2	0	69	9	4	122.2	130.7	113.8	93	187.1	125.2	2735.6	1275.1	1411.8	1165.1	1713.3	2589.8	156	174.5	242.2	142.2	196.6	166.8	2235.8	2528.9	3166.9	2751.6	2248.4	1916.8	1462.6	1670.9	1336.4	1222.2	1307.6	1202.6
P82921	28S ribosomal protein S21, mitochondrial OS=Homo sapiens OX=9606 GN=MRPS21 PE=1 SV=3		0	40	3	3	154	196.1	48.6	183.4	309.9	149.1	493	541.8	477.8	446.7	953	426.9	309.2	465.6	158.3	447.3	400.1	477.4	615.2	552.3	669.9	652.1	870.9	578.2	203.5	193.5	180.9	160.7	172.4	227.3
Q9Y548	Protein YIPF1 OS=Homo sapiens OX=9606 GN=YIPF1 PE=1 SV=1	YIPF1	0.001	14	3	3	No Quan Value	No Quan Value	No Quan Value	No Quan Value	No Quan Value	No Quan Value	285	313.3	223	194.6	506.3	266.8	No ID	No ID	No ID	No ID	No ID	No ID	456.9	458.1	629	324.1	524.1	453.2	271.9	192.3	205.6	235.6	234.5	245.8
P03956	Interstitial collagenase OS=Homo sapiens OX=9606 GN=MMP1 PE=1 SV=3	MMP1	0	53	22	22	5129.6	2855.7	9465.5	1850.7	4958	6096.6	4913.1	2419.7	1991.6	15319.3	7203.3	3443	4716.6	1680.5	5074.6	6173.9	4938.6	6470.1	6338.7	14111.2	22172.8	3497.8	6132.9	2441.8	6596.3	6553	6576.9	10029.3	9100.2	3926.1
Q06210	Glutamine--fructose-6-phosphate aminotransferase [isomerizing] 1 OS=Homo sapiens OX=9606 GN=GFPT1 PE=1 SV=3	GFPT1	0	67	45	39	16325	16902.6	11892.2	12041.5	18406.5	17037.7	18470	10305	12707.3	12071.9	20972	25699.4	18675.7	14665.9	11465.4	21309.3	15401.7	12367.1	21655.9	21900.9	23717.7	29288.7	19788.5	24098.8	18036.1	16617.2	17833.8	13946.2	17364.6	16022.5
P55084	Trifunctional enzyme subunit beta, mitochondrial OS=Homo sapiens OX=9606 GN=HADHB PE=1 SV=3	HADHB	0	69	31	31	29401	29647.4	19762.3	47192.3	22579.3	28835.2	36405.2	21894.9	20860.5	19753.8	43313.4	37610.5	34697	27625.5	24713.9	25139	29654	23973.2	37359.9	35619	36147.1	24323.8	47136.2	48078.1	37548	27290	30776.8	26455.4	27184.5	24685.5
P23142	Fibulin-1 OS=Homo sapiens OX=9606 GN=FBLN1 PE=1 SV=4	FBLN1	0	58	34	13	18128	17375.8	27779.5	12899.1	26996.4	12157.2	21664	26387.5	32344.2	50924.7	37667.7	11523.8	19584.5	19822	38808.6	25285.4	34447.3	28596.1	26488.3	87798.7	29977.5	27427.4	32677.2	47053.4	22787	28429.8	28342	29691.8	39184.6	14277.5
P68400	Casein kinase II subunit alpha OS=Homo sapiens OX=9606 GN=CSNK2A1 PE=1 SV=1	CSNK2A1	0	59	21	19	6501.2	6977.2	5401.1	5587.1	8806	7262.4	6774.1	4944	7999.3	4231.4	9332.2	6433.8	3713.8	3840.8	3083.8	3585.9	3680.8	3849.2	12266.2	11300.5	14427.6	16646.3	12852.5	9686.1	8943.6	8741.5	7802.5	8119.1	8139.6	11697.1
P46782	40S ribosomal protein S5 OS=Homo sapiens OX=9606 GN=RPS5 PE=1 SV=4	RPS5	0	47	12	12	10700	12550.2	9303.1	9927.6	15586	9277.5	18744.3	13242.6	16393.6	10968	24278.8	14646.4	14208.7	11645.4	12161.5	12247.7	14302.4	13085.2	15193.6	18355.6	19449.8	21494.4	15200	11313.9	11808.3	14641.3	12361.8	12059.1	12496.8	12826.4
P49593	Protein phosphatase 1F OS=Homo sapiens OX=9606 GN=PPM1F PE=1 SV=3	PPM1F	0	54	20	20	2190.4	1989.6	2233.6	1647.2	2625.1	1894.5	2747.4	1921.6	2330.5	2490.7	2440.5	3129.9	848	763.1	868.2	923.4	956.7	864.9	3849.9	5158.3	4724.8	4324.7	4372.1	3606.4	1253	957.8	715.9	730	872.4	546.6
A0A024R4M0	40S ribosomal protein S9 OS=Homo sapiens OX=9606 GN=RPS9 PE=1 SV=1	RPS9	0	66	23	23	22799.1	24495.6	25568.9	26005.8	38990.7	12045.5	26303.8	16978.1	21759	16822	34545.7	20349.7	22661.7	19956.7	22005.4	19869.6	24007.8	16096.7	26748.5	34431	38201.6	36470.4	19902.4	11422.6	31832.5	24611.4	30061.1	26208.1	30925.8	20561.1
I3L4N8	Actin, cytoplasmic 2 (Fragment) OS=Homo sapiens OX=9606 GN=ACTG1 PE=1 SV=8		0	73	19	1	No ID	No ID	No ID	No ID	No ID	No ID	No ID	No ID	No ID	No ID	No ID	No ID	96	55.5	121.5	80.9	76.3	89.2	No ID	No ID	No ID	No ID	No ID	No ID	No ID	No ID	No ID	No ID	No ID	No ID
O75781	Paralemmin-1 OS=Homo sapiens OX=9606 GN=PALM PE=1 SV=2	PALM	0	31	14	13	349	601.8	303	259.5	355.8	262.1	1192.7	1937.8	1445.5	1269	2370	1477.5	975.5	1837.1	956.5	775.5	1371.8	692.3	1981.3	3416.4	2690.3	4119.3	2210.9	1843.3	1602	2485	1699.2	1888.5	2204.8	1959.4
P20061	Transcobalamin-1 OS=Homo sapiens OX=9606 GN=TCN1 PE=1 SV=2	TCN1	0.002	8	3	3	No ID	No ID	No ID	No ID	No ID	No ID	No ID	No ID	No ID	No ID	No ID	No ID	177.5	312.9	271.4	161.3	165.4	132.9	1006.2	1661	1353.7	452.7	440.4	232.8	No ID	No ID	No ID	No ID	No ID	No ID
Q8TC07-2	Isoform 2 of TBC1 domain family member 15 OS=Homo sapiens OX=9606 GN=TBC1D15	TBC1D15	0	44	26	26	4135.6	4088.4	3530.8	3274.6	7173.6	4225.4	3585.8	2309.3	2895.2	2684.8	4018.3	3056.4	2147.8	1753.1	1947.6	2386.3	2657	2190.4	4333.9	4701.5	4513.5	4057.9	4652.3	4354.9	6499.6	11069.9	5604.1	5761.9	6604.3	5700.6
H3BN02	Integrin alpha-X OS=Homo sapiens OX=9606 GN=ITGAX PE=1 SV=1	ITGAX	0	34	33	31	6948.5	7692.5	6193.4	5681.6	13595	5252.6	6366	5259.9	5296.9	4564	8958.3	4180.6	4870.8	4195.9	7597.5	3436	6569.6	4480	12296.6	9081.4	11421.5	6507.7	10054.9	16754.2	5789	5611.5	4320.5	6771.6	3628.2	2066.2
Q9Y5U9	Immediate early response 3-interacting protein 1 OS=Homo sapiens OX=9606 GN=IER3IP1 PE=1 SV=1	IER3IP1	0	24	1	1	278.2	206.5	290.7	328.8	363.1	212.1	592.1	303.7	439.3	422.2	534.1	563.8	754.8	450.8	825.1	457.4	722.8	541	1244.6	1350.8	1181.9	1500.5	1280.2	1095.5	257.4	206.1	190.4	221.7	262.7	166.4
Q96H20	Vacuolar-sorting protein SNF8 OS=Homo sapiens OX=9606 GN=SNF8 PE=1 SV=1	SNF8	0	34	7	7	896	890.6	872.7	610.1	1305.8	876.6	723.5	755.7	810.7	721.8	969.9	696.4	613.7	480.6	570	470.9	624.3	577.4	2697.4	3657.4	2786.1	2724.9	2338.9	2751.4	2175.4	2360.4	1770.4	1717	2718.9	1684.1
P49748-3	Isoform 3 of Very long-chain specific acyl-CoA dehydrogenase, mitochondrial OS=Homo sapiens OX=9606 GN=ACADVL	ACADVL	0	67	42	41	27680.8	41607.8	20042	29409.2	32180.7	23170.9	25412.5	13598.2	19022.7	18228.2	25263.5	24310.5	18701.3	14603.8	17434.2	18650.7	15344.3	12604.5	25387	23910	27817.8	20762.9	31889	19705.5	31912.2	22061.6	25027.8	26529.3	23424.1	16207.2
Q96KQ4	Apoptosis-stimulating of p53 protein 1 OS=Homo sapiens OX=9606 GN=PPP1R13B PE=1 SV=3	PPP1R13B	0	4	5	4	109.6	127.2	100	143.9	177.5	118.9	No ID	No ID	No ID	No ID	No ID	No ID	573.8	380.1	498.7	508.5	508.4	438.3	No ID	No ID	No ID	No ID	No ID	No ID	296.3	309.6	236.7	221.4	380.4	203.9
P51531	Probable global transcription activator SNF2L2 OS=Homo sapiens OX=9606 GN=SMARCA2 PE=1 SV=2	SMARCA2	0	32	48	25	826	826	821.5	553.3	901.6	792.6	4103.8	3208.2	4466.7	2230.1	3802.9	4829.1	2858.2	3447.5	2302	3872.2	3599.4	3269	4348.2	4049.9	4439.3	3698	3629.9	7107.5	3076.6	2866.4	3202.8	3161.9	2953.2	3494.9
P11177	Pyruvate dehydrogenase E1 component subunit beta, mitochondrial OS=Homo sapiens OX=9606 GN=PDHB PE=1 SV=3	PDHB	0	60	17	17	11110.5	12128.5	8030.3	13101.1	15603.5	9931.9	16661.1	9220.1	11508.7	7900.6	21271.4	13809.4	8134.4	11063.9	7547	7776	7400.8	7670.1	19860.9	18647.2	21355	12296	28632.2	20454.1	11474.1	9862.4	9731.8	10759.9	9261.4	9281.3
Q02410	Amyloid-beta A4 precursor protein-binding family A member 1 OS=Homo sapiens OX=9606 GN=APBA1 PE=1 SV=3	APBA1	0.002	3	2	2	25	25.9	27.1	13.4	31.2	19.1	44.9	76.6	54.3	57.7	96.1	56	No ID	No ID	No ID	No ID	No ID	No ID	86.4	100.8	110	82	97.5	86	246.7	221.6	192	204.5	330.4	176.5
P62745	Rho-related GTP-binding protein RhoB OS=Homo sapiens OX=9606 GN=RHOB PE=1 SV=1	RHOB	0	49	9	6	1097.7	1222	1040.1	1177.6	974.4	1226.2	865.3	326.2	619.8	460.4	800.3	635.4	601.9	519.1	512.7	857.5	822	511.6	2009.4	2736.4	2380	4840.5	1634.6	2614.6	882.2	805.7	1183.2	1032.5	862.5	1222.4
D6RDA2	Protein DEK (Fragment) OS=Homo sapiens OX=9606 GN=DEK PE=1 SV=1		0	70	12	1	No ID	No ID	No ID	No ID	No ID	No ID	280.6	176.5	230.2	141.8	288.4	120.8	No ID	No ID	No ID	No ID	No ID	No ID	No ID	No ID	No ID	No ID	No ID	No ID	No ID	No ID	No ID	No ID	No ID	No ID
P39210	Protein Mpv17 OS=Homo sapiens OX=9606 GN=MPV17 PE=1 SV=1	MPV17	0	22	4	4	426.9	469	410.1	521.2	419.5	305.5	1649.7	1490.3	1208.3	729.6	1690	2128.8	794.7	557.6	842.5	614.8	716.7	658.8	3815.6	3227.3	4265.2	1870.9	3341.3	3108.9	1737	1638.1	1495.7	1567.4	1350.2	925.3
Q9H4A3-7	Isoform 6 of Serine/threonine-protein kinase WNK1 OS=Homo sapiens OX=9606 GN=WNK1	WNK1	0	14	37	33	4757.5	5033.2	4549	3796.2	6170.3	5235.5	2624.3	2087.9	2265.6	2036.5	2296.4	2703.7	2435.6	1949.9	1852	1834.7	3213.4	2444.4	7432.6	8991.8	8898.7	7628.6	7678.2	7017.3	6715.2	11576	5718.6	5927.2	6187.8	7381.9
Q8IWT6	Volume-regulated anion channel subunit LRRC8A OS=Homo sapiens OX=9606 GN=LRRC8A PE=1 SV=1	LRRC8A	0	38	25	23	1495.5	1230.9	1289.5	2022.3	1518.5	1338.1	2436.3	1949.6	1733.2	1713.2	2048.3	2859	1359.9	1333.8	1446.6	1423.3	1617	1394.5	3622.9	3153.5	3043.2	2966.5	2190.6	2276.8	2254.1	2394.3	2038.7	1779.2	2589.8	1998.8
A0AVT1	Ubiquitin-like modifier-activating enzyme 6 OS=Homo sapiens OX=9606 GN=UBA6 PE=1 SV=1	UBA6	0	55	48	48	19249.1	13538.1	19872.2	10760	21111.7	31852.6	15264.2	6830.9	9472.9	10517.2	15966	11894.8	14956.3	9907.8	9879.9	12555.8	14327.8	9707.7	22174.6	26198.7	17347.7	15179.1	23642.5	18871.3	18113.6	12702.5	13461.2	13953.9	13964.2	13173.6
Q96JP0	Protein fem-1 homolog C OS=Homo sapiens OX=9606 GN=FEM1C PE=1 SV=1	FEM1C	0.003	3	2	2	No ID	No ID	No ID	No ID	No ID	No ID	No ID	No ID	No ID	No ID	No ID	No ID	No ID	No ID	No ID	No ID	No ID	No ID	431	528.6	440.3	489.1	403.1	449.1	No ID	No ID	No ID	No ID	No ID	No ID
Q9Y6A9	Signal peptidase complex subunit 1 OS=Homo sapiens OX=9606 GN=SPCS1 PE=1 SV=4	SPCS1	0	31	3	3	2017.1	2695.2	2161.1	2580.7	3584.2	1478.9	2913	927.3	1396.5	1586.7	2021.7	2342.2	2310.6	2167.8	2466.3	1381.2	2317.4	2842.2	4625.2	5598	4691.2	3404.3	5730.7	5728.2	1279.2	1806.7	1913.7	3078.7	2657.7	1041.2
P82909	28S ribosomal protein S36, mitochondrial OS=Homo sapiens OX=9606 GN=MRPS36 PE=1 SV=2	MRPS36	0	69	5	5	1707.8	2415	1454.6	2238	2515.8	1290.4	4158.1	2844.9	3306.5	2238.9	4347.7	2788.9	2111	3000.1	2336.1	1752.3	2161	2322.8	3435.7	3619.9	3297.1	1543.2	3175.9	3324.4	3504.3	3165.3	2750.7	2989.2	2949	2953.8
Q8IX18	Probable ATP-dependent RNA helicase DHX40 OS=Homo sapiens OX=9606 GN=DHX40 PE=1 SV=2	DHX40	0	12	9	9	169.3	134.1	159.7	121.6	158	184.7	205.7	160.2	227.4	99.3	366.2	225.2	36	45.5	32.1	60.8	40	35.5	1805.5	1633	2057.6	3540.1	2212.9	1455	11.4	36.7	31.7	24.9	33.3	19.7
Q13492	Phosphatidylinositol-binding clathrin assembly protein OS=Homo sapiens OX=9606 GN=PICALM PE=1 SV=2	PICALM	0	41	22	13	13214.7	13273	13957.6	14244.5	16573.8	12424.6	10596.3	6137.4	7430.7	5359.2	7604.1	8157.7	4768.4	5002.6	4406.6	3775.1	4282.4	4633.1	17227.4	23629.8	19530.3	13434.3	16486.6	15668.5	7010	6880.3	7034.9	6686	7212.6	4525.1
P07902	Galactose-1-phosphate uridylyltransferase OS=Homo sapiens OX=9606 GN=GALT PE=1 SV=3	GALT	0	35	10	10	467.5	473.5	418.7	355.4	549.7	474.8	669.3	663.9	554.2	621.2	630.6	599	466.7	382.2	416.5	322.6	466.7	510.9	1516.1	2479.5	2175.5	1689.1	1700.1	1963.9	1103.6	992.4	894.2	932.7	1117.3	589.4
P10915	Hyaluronan and proteoglycan link protein 1 OS=Homo sapiens OX=9606 GN=HAPLN1 PE=2 SV=2	HAPLN1	0	48	15	13	64.7	83.7	83.8	42.6	77	56.9	1036.6	2858.1	1198.5	823.8	1387.3	1361.5	2596.5	25283.6	2140.5	16061.3	2031.1	1906.4	1380.9	5022.6	739.8	894.5	766.8	2353.5	877.2	1068.4	954.5	1009.4	5378.4	1370.1
Q9NVM6	DnaJ homolog subfamily C member 17 OS=Homo sapiens OX=9606 GN=DNAJC17 PE=1 SV=1	DNAJC17	0	28	8	8	681.2	609.4	575.2	817	1102.7	711.4	275	158.7	171.4	189.1	207.5	271.3	627.9	458.5	525.6	589	707.4	663.1	655.7	703	947.5	688.6	843.4	637.7	1122.4	1038.5	1135.5	1000	1432	1073.5
Q7Z4G4	tRNA (guanine(10)-N2)-methyltransferase homolog OS=Homo sapiens OX=9606 GN=TRMT11 PE=1 SV=1	TRMT11	0	12	6	6	62	59.5	68.3	52.5	46	60	201.3	179.9	190.3	142.9	241.7	219.6	214.5	107.5	127.7	106.2	245	184.8	623.5	624.7	676.5	516.3	802.3	469	696.6	680.5	639.8	618	822.2	916.1
Q9UK58	Cyclin-L1 OS=Homo sapiens OX=9606 GN=CCNL1 PE=1 SV=1	CCNL1	0	20	9	9	250.8	301	163.7	235.4	333	235	880	665.9	733.5	484.2	919.3	891.1	808	1072.3	791.3	1353.2	1075.8	1020.1	2271.8	1669.5	2370.2	2416.3	3804.4	1823.6	427.3	598	598.2	504.6	582.5	635.2
P16455	Methylated-DNA--protein-cysteine methyltransferase OS=Homo sapiens OX=9606 GN=MGMT PE=1 SV=1	MGMT	0	46	7	7	2554.7	2451.7	2362	3154.1	4660.8	2306.2	2371.7	1852	1332.8	1360.9	2017.5	1616	2890.5	1923	4002.9	1036.9	7390.8	2995.3	2535	2569	3764.6	3084.1	3232.3	2292.6	2000.6	1938.1	1593.7	2046.4	1657.9	904.8
Q9H6W3	Ribosomal oxygenase 1 OS=Homo sapiens OX=9606 GN=RIOX1 PE=1 SV=2	C14orf169; RIOX1	0	27	13	13	1035.6	1033.5	888	986	1510	887.6	1637.9	1966.1	1757.1	873.1	3335	1478.2	638.3	505.9	610.4	347.9	666.8	618.9	1187.4	1193.3	1823.4	1198.3	1120.1	1239.5	822.9	1018.8	837.5	907.2	797.6	746.9
Q8N257	Histone H2B type 3-B OS=Homo sapiens OX=9606 GN=HIST3H2BB PE=1 SV=3	HIST3H2BB	0	87	18	1	No ID	No ID	No ID	No ID	No ID	No ID	No ID	No ID	No ID	No ID	No ID	No ID	368.4	916.8	80.2	343.3	411.6	444.3	No ID	No ID	No ID	No ID	No ID	No ID	1958.4	2432.1	2728	4046.3	1552.6	2770.4
Q9H1Z4	WD repeat-containing protein 13 OS=Homo sapiens OX=9606 GN=WDR13 PE=1 SV=2	WDR13	0	19	6	6	714.3	657.7	661.9	535.2	990.7	848.6	179.4	193.4	165.7	183.5	262	186.9	736.8	426.7	417.6	333.2	484.6	536.7	No ID	No ID	No ID	No ID	No ID	No ID	343.1	260	244.1	240.7	267.4	266.8
Q02086	Transcription factor Sp2 OS=Homo sapiens OX=9606 GN=SP2 PE=1 SV=3	SP2	0.001	6	4	4	No ID	No ID	No ID	No ID	No ID	No ID	268.3	201.8	207.4	246.3	198	278.7	No ID	No ID	No ID	No ID	No ID	No ID	No Quan Value	No Quan Value	No Quan Value	No Quan Value	No Quan Value	No Quan Value	205.2	208.8	193.3	200.9	259.2	191.6
Q9H078-2	Isoform 2 of Caseinolytic peptidase B protein homolog OS=Homo sapiens OX=9606 GN=CLPB	CLPB	0	45	24	24	8030.1	7977.5	7176.8	10969	10004.8	7302.6	3875.2	2775.4	3303.6	2312.2	4835.7	3110.9	5177.9	4324.6	5593.5	3986.6	3747.4	4297	9137.4	8105.9	7432.8	6995.5	9487.4	6598.4	6932.8	5803.6	7294.4	5606.6	5716.8	5365.3
Q9UPN3	Microtubule-actin cross-linking factor 1, isoforms 1/2/3/5 OS=Homo sapiens OX=9606 GN=MACF1 PE=1 SV=4	MACF1	0	44	291	42	47818.2	59566.3	45827.6	32509.1	58671.6	48257	37407.1	29005.7	29573.1	25163.2	39789.4	31492.2	38674.4	29761.7	33003.9	33163.7	45569.1	34671.7	85046	97210.2	107637	75691.4	128715	80899.5	56273.2	55041.1	52868.6	53008.1	53593.9	44331.1
Q9UJJ9	N-acetylglucosamine-1-phosphotransferase subunit gamma OS=Homo sapiens OX=9606 GN=GNPTG PE=1 SV=1	GNPTG	0	24	5	5	428.4	410.3	365.6	626.5	556.3	442.3	461	443.8	409.9	499.4	783.3	364.6	546.1	395.3	507.2	639.7	591.5	449.6	2264.8	1910.7	1861.5	1808.6	2040.9	1961.3	1447.5	1089.3	1083	1290.5	1719.9	918.1
P15880	40S ribosomal protein S2 OS=Homo sapiens OX=9606 GN=RPS2 PE=1 SV=2	RPS2	0	56	18	18	18565.4	21528.2	13597.1	14860.2	25160.7	15902	24841	14336.3	23824	16531.6	27000.9	20885.5	21915.9	23470	15038	25895.5	27047.5	23460.4	18646	21471.7	23681.8	25722.2	18159.7	10524.6	15924.4	22280.3	16990.5	18750.8	18018.1	18572.6
O00487	26S proteasome non-ATPase regulatory subunit 14 OS=Homo sapiens OX=9606 GN=PSMD14 PE=1 SV=1	PSMD14	0	67	17	17	5952.3	6518.3	4755.8	4405.6	9096.5	6017.7	5696.2	3330.4	5056.7	3484.2	6131.2	5695.1	6741.8	8098.8	6467	10574.7	11320.6	6392.1	10870.4	10384.4	12732.6	10735	11648.9	11634.4	7278.5	7584.2	5680.8	5021.8	5465.3	6168.6
Q56P03	E2F-associated phosphoprotein OS=Homo sapiens OX=9606 GN=EAPP PE=1 SV=4	EAPP	0	19	5	5	111	115.9	103	98.2	176.8	107.3	165.2	189.2	208.2	132.5	220.6	159.6	163.2	163	135	137.2	177.6	160.5	No ID	No ID	No ID	No ID	No ID	No ID	164.3	186.6	190.1	199.4	266.3	210.5
Q9BV23	Monoacylglycerol lipase ABHD6 OS=Homo sapiens OX=9606 GN=ABHD6 PE=1 SV=1	ABHD6	0	19	6	6	881.5	791.7	729.5	1233.2	927.6	685.6	165.3	155.8	697	352.1	214.9	224.2	221.9	138.6	183.4	149.5	211.8	172.6	1022.2	720.5	712.5	757.4	579.1	679.2	109.9	82	93.5	89.8	94.4	82.2
A6NDE4	RNA-binding motif protein, Y chromosome, family 1 member B OS=Homo sapiens OX=9606 GN=RBMY1B PE=2 SV=2	RBMY1B	0.001	10	4	3	No ID	No ID	No ID	No ID	No ID	No ID	153.8	315.6	239	135.2	1738.7	85.1	No ID	No ID	No ID	No ID	No ID	No ID	No ID	No ID	No ID	No ID	No ID	No ID	No ID	No ID	No ID	No ID	No ID	No ID
Q96FJ2	Dynein light chain 2, cytoplasmic OS=Homo sapiens OX=9606 GN=DYNLL2 PE=1 SV=1	DYNLL2	0	60	6	3	3615.7	3268.7	3038.8	3266	4000.2	4000.7	5302.8	2104.1	2855.1	1948.6	4265.1	6084.7	3386.9	3363.3	2807.1	3306.2	2749	2396.5	2702	2321.5	2760.9	2005.8	2048.3	2821.7	4471.6	3728.1	4076.5	4021.6	3760.1	6518.3
A0A0D9SFG6	Cytohesin-2 OS=Homo sapiens OX=9606 GN=CYTH2 PE=1 SV=1		0	31	10	4	No ID	No ID	No ID	No ID	No ID	No ID	No ID	No ID	No ID	No ID	No ID	No ID	24	18.1	19.1	22.6	22.3	16.4	625.1	530.2	656.2	520.1	559	579	No Quan Value	No Quan Value	No Quan Value	No Quan Value	No Quan Value	No Quan Value
H0YL70	Transducin-like enhancer protein 3 OS=Homo sapiens OX=9606 GN=TLE3 PE=1 SV=1	TLE3	0	27	20	10	2066	2035	2050.2	1961.3	3239.8	2071.6	2800.6	1754.7	2057.8	1727	3228	2488.3	1312.3	902.2	1058.1	1149.9	1184.2	1131.1	7094.8	5747.6	6070.9	8112.7	6603.1	6583.4	1356	1400.9	1303.8	1198.2	1623.2	1020.4
Q9P2E9	Ribosome-binding protein 1 OS=Homo sapiens OX=9606 GN=RRBP1 PE=1 SV=5		0	78	112	48	76398	81983.8	91266.5	50241.1	97452.8	66780.1	102239	61688.6	100948	54265.2	70608.7	95289.7	61902.3	86518.3	79915.3	42166.6	78909.5	74720	94812.6	230763	204503	102552	143516	134273	88024.7	117522	129417	143313	170603	64751.8
O43914	TYRO protein tyrosine kinase-binding protein OS=Homo sapiens OX=9606 GN=TYROBP PE=1 SV=1	TYROBP	0	21	3	2	952.9	1498.9	888.8	1448	1065.3	563.3	842.4	1376.3	1073.4	2020.1	1737.2	561.7	66.2	102.4	76.5	94.7	84.5	98.5	No ID	No ID	No ID	No ID	No ID	No ID	1889.8	2283.9	1795.2	3530	2235.5	1157.4
Q00688	Peptidyl-prolyl cis-trans isomerase FKBP3 OS=Homo sapiens OX=9606 GN=FKBP3 PE=1 SV=1	FKBP3	0	59	15	15	7015.6	7696.7	6378.4	6815.1	13853.2	8276.5	9452.7	8314.6	6612.1	4471.4	14010.6	6089.4	6379.3	6671.5	5364.2	7918	6955	8435.6	9878	12132.9	12433.1	9212.3	14586.8	9434	7381	9410.1	7959	9237.5	10254.6	7791.7
J3QQJ0	SAP30-binding protein (Fragment) OS=Homo sapiens OX=9606 GN=SAP30BP PE=1 SV=1		0	33	10	10	1716.5	1552.2	1201.5	1772.3	2345.6	2029.4	565.6	392.4	435.3	296.1	757.9	571.1	938.3	1081.6	615.1	1063.1	1215.6	1026.3	2955.1	2835.8	3600	3978.2	4858.2	3060.8	1661	2185	2105.7	2104.4	2043.5	2552.5
Q6ZNJ1	Neurobeachin-like protein 2 OS=Homo sapiens OX=9606 GN=NBEAL2 PE=1 SV=2	NBEAL2	0	13	26	25	1505.3	1761.3	1507.9	1506.6	1957.3	1652.7	870	661.7	749.5	1230.2	1426.5	651.4	473.8	426	530.5	449.1	559.9	465.6	1074.3	968.9	1040.1	940.9	1015	1044.5	2116.9	1644.4	1608.2	1644.5	1718.3	1916
Q9Y3T9	Nucleolar complex protein 2 homolog OS=Homo sapiens OX=9606 GN=NOC2L PE=1 SV=4	NOC2L	0	28	21	21	6518.5	5896.8	5046.1	10527.9	6374.6	6194.5	4279.6	2174.9	3303.2	1839.6	5299.7	4006.1	5209.3	5286.9	4697.3	9153.2	5506.2	5076.2	8770.3	7097.6	11536.5	13637.1	9192.7	7454.9	8433.4	9479.9	7875.3	6862.3	6253.7	10500
A0A0A0MTE8	Neuron navigator 2 OS=Homo sapiens OX=9606 GN=NAV2 PE=1 SV=1		0	2	5	5	165.5	160.7	160	133.6	137.3	141.1	No ID	No ID	No ID	No ID	No ID	No ID	73.4	52.6	74.7	123.4	138.5	73.8	237.4	177.3	114.3	289	144.1	209.8	823.8	711.3	622.3	542	839.5	1039.4
Q6P1Q0-7	Isoform 7 of LETM1 domain-containing protein 1 OS=Homo sapiens OX=9606 GN=LETMD1	LETMD1	0	19	6	6	586.1	656.7	459.2	717.8	994.9	618.3	1190	857.5	916.7	733.3	1392.4	834.8	295.8	219.6	201.5	185.1	258.9	250.6	1040	851.6	812.9	852.6	831.3	498.5	305.8	202.5	187.4	244.9	205.1	175.6
Q7L3T8	Probable proline--tRNA ligase, mitochondrial OS=Homo sapiens OX=9606 GN=PARS2 PE=1 SV=1	PARS2	0	34	12	12	178.7	180.2	162.8	193	249.5	195.6	1064.4	468.5	570	475.5	781.9	1044.8	527.3	511.6	435.9	553.5	536.5	476	823	797	909.9	616.6	1346.5	836.2	1569.6	1490.8	1467.7	1242.9	1482.7	1518.7
Q9NRR4	Ribonuclease 3 OS=Homo sapiens OX=9606 GN=DROSHA PE=1 SV=2	DROSHA	0	5	5	5	75.7	66.9	73	114.2	100	85.7	No ID	No ID	No ID	No ID	No ID	No ID	67.9	55.3	47	88.4	51.5	63.3	248.7	290.8	202.5	322.4	264.3	201.6	No ID	No ID	No ID	No ID	No ID	No ID
Q5T0D9	Tumor protein p63-regulated gene 1-like protein OS=Homo sapiens OX=9606 GN=TPRG1L PE=1 SV=1	TPRG1L	0	41	6	6	1055.5	1000.6	750.4	714.4	2142.2	952.3	540.9	246.7	368.5	523.6	307.8	639	1020.7	892.1	643.6	703	1257.8	743.9	834.5	774.9	800	698.8	747.3	966.9	167.6	148.6	155.6	146.2	160.7	180
P21589	5'-nucleotidase OS=Homo sapiens OX=9606 GN=NT5E PE=1 SV=1	NT5E	0	44	20	19	1918.4	2314.8	2435.9	1009.7	3500.8	1687.2	1613	1078.8	1307	2234.7	1222.1	810.5	3134.1	4354.8	3365.9	2527	4832.2	2217.7	4274.1	7604.6	6560.7	3070.2	3769.2	4014	2775.6	1878	1525.3	2526	2406.4	1830.8
Q8WV41	Sorting nexin-33 OS=Homo sapiens OX=9606 GN=SNX33 PE=1 SV=1	SNX33	0	17	9	9	392.3	413.9	348.4	347.8	483.6	498	129	119.2	140	118.9	215.5	123.6	417.2	358.7	359.7	429.8	398.8	441.5	2182.8	2967.4	2560.3	1981.3	2744.2	2033.8	No Quan Value	No Quan Value	No Quan Value	No Quan Value	No Quan Value	No Quan Value
P06396-3	Isoform 3 of Gelsolin OS=Homo sapiens OX=9606 GN=GSN	GSN	0	58	46	1	129.3	182	216.9	89.3	133.8	100.9	128.4	79.5	217.1	124	131.2	63.3	81	111.4	63.6	81.7	97.5	111.7	1099.2	2671.7	1192.9	513.9	1668	1079.7	103.1	86.8	76.5	121.8	152.6	57
F8VX04	Sodium-coupled neutral amino acid transporter 1 OS=Homo sapiens OX=9606 GN=SLC38A1 PE=1 SV=1	SLC38A1	0	9	5	5	1019.1	759.6	823.3	1540.4	1649.7	604.1	No ID	No ID	No ID	No ID	No ID	No ID	986.2	530.6	1286.8	892.3	2507.3	1062.6	681.7	1019	732.9	433.9	870.7	659.9	No ID	No ID	No ID	No ID	No ID	No ID
Q9H6A9	Pecanex-like protein 3 OS=Homo sapiens OX=9606 GN=PCNX3 PE=1 SV=2	PCNXL3; PCNX3	0.002	1	2	1	No ID	No ID	No ID	No ID	No ID	No ID	92.7	77.3	82.8	90.6	142.2	88.4	No ID	No ID	No ID	No ID	No ID	No ID	No ID	No ID	No ID	No ID	No ID	No ID	No ID	No ID	No ID	No ID	No ID	No ID
P51553	Isocitrate dehydrogenase [NAD] subunit gamma, mitochondrial OS=Homo sapiens OX=9606 GN=IDH3G PE=1 SV=1	IDH3G	0	53	16	16	7763.6	8103.9	5919.6	10181.2	7947.3	7546.8	6207.7	3044.1	4268.6	4443.8	5858.1	6129.7	5107.8	4842.4	3597.1	5414.6	4489.3	5471.8	6202.3	7184.5	6977.2	4951.6	7103.9	7587.1	5648.7	3792.5	4962.1	5697.4	4108.7	7594.2
P50570	Dynamin-2 OS=Homo sapiens OX=9606 GN=DNM2 PE=1 SV=2	DNM2	0	54	47	1	260.1	297.8	243.3	232	441.1	242.4	426.4	447.2	409.8	432.9	688.1	385.1	129.5	114.2	90.8	161.4	155.9	141.5	625.4	634.3	640	476.2	678.2	575.4	No Quan Value	No Quan Value	No Quan Value	No Quan Value	No Quan Value	No Quan Value
O95837	Guanine nucleotide-binding protein subunit alpha-14 OS=Homo sapiens OX=9606 GN=GNA14 PE=1 SV=1	GNA14	0	19	7	1	No Quan Value	No Quan Value	No Quan Value	No Quan Value	No Quan Value	No Quan Value	No ID	No ID	No ID	No ID	No ID	No ID	No ID	No ID	No ID	No ID	No ID	No ID	No ID	No ID	No ID	No ID	No ID	No ID	No ID	No ID	No ID	No ID	No ID	No ID
O60858-3	Isoform 3 of E3 ubiquitin-protein ligase TRIM13 OS=Homo sapiens OX=9606 GN=TRIM13	TRIM13	0	11	4	4	267.2	317.4	248	304.7	386.6	308	207	203.4	176.4	157.3	352.2	160.3	17.8	22.7	19.7	17.8	19.5	20.5	58.6	67.8	77.6	63	68.7	67.6	90	73.8	71.5	73.4	73.4	83.7
Q9H8V3	Protein ECT2 OS=Homo sapiens OX=9606 GN=ECT2 PE=1 SV=4	ECT2	0	14	12	12	294.9	201.9	208.3	400	255.6	253.9	499.9	386.4	651.2	331.1	967.9	672.8	193.6	188.3	142.8	266.8	300.3	137.2	513	326.4	331.9	769.4	694.5	432.8	970.4	1375.2	805.4	754.2	929.3	1171.5
A0A0G2JPQ2	NACHT, LRR and PYD domains-containing protein 2 OS=Homo sapiens OX=9606 GN=NLRP2 PE=1 SV=1		0	6	6	6	273.4	173.2	153.6	133.3	532.7	144.6	39.4	13	14.4	16.3	21.9	87.1	No ID	No ID	No ID	No ID	No ID	No ID	717.5	514.7	575.6	1451.6	420.3	509.7	170.3	260.9	61.9	71.5	84	56.4
P47929	Galectin-7 OS=Homo sapiens OX=9606 GN=LGALS7 PE=1 SV=2	LGALS7; LGALS7B	0	85	10	10	2320.4	1225.5	454.5	1300.6	1367.8	1031.4	5724.5	4715	2501.5	10684.1	3184.3	18124.2	4859.6	1653.6	3303	2062.4	8441.7	5703.2	4566.1	7250.7	8668	8511	2961	45684.8	5046.7	20283.7	13176.3	3061.8	6540.5	3035.9
Q8NG11	Tetraspanin-14 OS=Homo sapiens OX=9606 GN=TSPAN14 PE=1 SV=1	TSPAN14	0	20	5	5	712.1	853.4	779.5	732.1	937.7	742.1	214.3	217.4	199.4	229.8	209	150.5	389.3	304.2	367.7	270.8	431.8	311.9	291.8	251.7	318.8	273.8	207.9	340	513	722	460.4	402.9	451.1	468.6
Q9BQ87	F-box-like/WD repeat-containing protein TBL1Y OS=Homo sapiens OX=9606 GN=TBL1Y PE=2 SV=1	TBL1Y	0	23	8	1	No ID	No ID	No ID	No ID	No ID	No ID	No ID	No ID	No ID	No ID	No ID	No ID	No ID	No ID	No ID	No ID	No ID	No ID	No ID	No ID	No ID	No ID	No ID	No ID	134.1	123.5	118.9	115.6	128.3	111.9
Q7Z2Z2	Elongation factor-like GTPase 1 OS=Homo sapiens OX=9606 GN=EFL1 PE=1 SV=2	EFTUD1; EFL1	0	36	32	31	2738.7	2310.4	2319.2	2190.5	3540.6	3136.4	2810.2	1040.5	1634.5	1863.8	1917.9	3374.5	2377.9	1834.8	1919.5	2925.1	2991.6	2328.3	5564.3	5975.8	6000.3	4658.8	6537.9	4504.5	2974.9	2701.7	2646.9	2797.6	2545.2	3091.6
Q9HC98-2	Isoform 2 of Serine/threonine-protein kinase Nek6 OS=Homo sapiens OX=9606 GN=NEK6	NEK6	0	10	4	1	No ID	No ID	No ID	No ID	No ID	No ID	247.8	211.6	195.1	207.3	236	185	No ID	No ID	No ID	No ID	No ID	No ID	175.7	225.9	149.8	82.6	158.5	127.7	No ID	No ID	No ID	No ID	No ID	No ID
O15162	Phospholipid scramblase 1 OS=Homo sapiens OX=9606 GN=PLSCR1 PE=1 SV=1	PLSCR1	0	25	8	8	2002.7	2353.9	1653.4	2407.6	1833.8	1813.7	4518.9	3258.7	2560.3	5650.3	5540.5	3941.2	3689.5	3026	2769.3	2446.9	4760.4	2071.6	6018	3463.8	4528.9	3509.6	3259.7	4083.3	7002.3	3941.3	5027.9	3103.6	4786	9476.9
Q8N370-3	Isoform 3 of Large neutral amino acids transporter small subunit 4 OS=Homo sapiens OX=9606 GN=SLC43A2	SLC43A2	0	8	5	5	253.7	434.3	218.2	287.7	481.9	183.2	151.4	240.6	217	239.7	329.9	101.2	520.7	475.5	845	602.4	841	578	193	238.2	291.9	140.5	273.2	170.9	182.6	209	258.8	272.5	261.8	113
Q15544	Transcription initiation factor TFIID subunit 11 OS=Homo sapiens OX=9606 GN=TAF11 PE=1 SV=1	TAF11	0.002	12	2	2	No ID	No ID	No ID	No ID	No ID	No ID	No ID	No ID	No ID	No ID	No ID	No ID	No ID	No ID	No ID	No ID	No ID	No ID	No ID	No ID	No ID	No ID	No ID	No ID	466.9	353	330.3	276.3	370.2	294.7
P18283	Glutathione peroxidase 2 OS=Homo sapiens OX=9606 GN=GPX2 PE=1 SV=3	GPX2	0	81	14	14	4159.9	1978.7	1961.4	2735.3	5063.7	8072.2	5053.3	3112.4	2865.4	1635.7	6642.2	6764.4	2577	1721.5	725.4	1925.9	1720.6	1791.5	4466.8	1361.1	1302.7	6725	1479	1976.4	4091.7	3995	2159.9	4614.3	1625.1	1417.6
Q02040	A-kinase anchor protein 17A OS=Homo sapiens OX=9606 GN=AKAP17A PE=1 SV=2	AKAP17A	0	21	16	16	836.3	946.8	802.9	907.6	1160.6	972.8	1638.2	1230.3	1332.7	1046.8	2797	1076.3	922.4	1091.2	842.8	1291.1	1057.7	1113.3	2556.7	2480.8	3611	4185.6	2410.1	2511.3	1856.3	2310.9	2247.2	2367.6	2024.6	2248.6
Q9BW92	Threonine--tRNA ligase, mitochondrial OS=Homo sapiens OX=9606 GN=TARS2 PE=1 SV=1	TARS2	0	46	29	29	5251.1	4907.9	3957.4	5847.4	5755.8	6110.8	4679.5	3308.9	3414.2	2042.8	7294.6	5176.1	2565.6	3019.8	2293.9	3402.8	2482.1	3240.1	8156.8	6797.8	9771.8	12526.7	18142.7	8265.4	4898.4	3773.2	4749.4	4028.8	3587.6	5983.2
A4D1E9	GTP-binding protein 10 OS=Homo sapiens OX=9606 GN=GTPBP10 PE=1 SV=1	GTPBP10	0	44	16	16	1448.6	1450.5	1035.5	2013.9	2963.2	928	1311.2	466	481.6	356.2	1493.7	695.3	602.4	735.9	459.9	597.3	489.1	521.9	1240.2	986.7	1060.3	1190.8	2368.9	859.2	1135.4	1184.7	859	832.3	1011.1	1426.4
D6W592	Heterogeneous nuclear ribonucleoprotein L-like, isoform CRA_d OS=Homo sapiens OX=9606 GN=HNRNPLL PE=1 SV=1	HNRNPLL; HNRPLL	0	55	24	23	3460.8	3879.3	3343.5	2773.2	4653.6	4241	3311.5	2801.5	3385.6	2375.9	4876.2	3037.9	4358.2	4497.3	3031.8	6215.2	4703.1	4255.8	7570.5	8986.6	9126.4	9404	9923.5	8041.3	4712	4808.4	4750.2	4861.7	4931.8	5192.9
Q9Y3D0	Cytosolic iron-sulfur assembly component 2B OS=Homo sapiens OX=9606 GN=CIAO2B PE=1 SV=1	FAM96B	0	44	4	4	414.6	492	389.7	307.6	586.1	500.8	417	371	390.8	348.9	549.2	316.9	323.4	254.2	238.7	322.7	353.2	305.8	1220.2	1560.1	1468.4	1392.7	953.6	979.4	914.4	892.3	740	768.7	820.4	1048.8
Q02487	Desmocollin-2 OS=Homo sapiens OX=9606 GN=DSC2 PE=1 SV=1	DSC2	0	52	37	34	14104.3	5006.3	5902.9	5055.1	7559.2	47804.8	16277.4	3668.3	3963.1	4447.7	16912.1	6639	15377.2	8627.4	7088.6	6165.5	11481.2	6044.1	17380.4	10697	7947.5	12087.7	9748.9	40390.2	15814.9	10700.5	20534.9	6781.9	7999.1	25492.1
Q562R1	Beta-actin-like protein 2 OS=Homo sapiens OX=9606 GN=ACTBL2 PE=1 SV=2	ACTBL2	0	38	15	5	282.1	321.6	325.1	206.1	462.6	226.2	187.6	138.9	188.6	898.3	551.9	128.8	118.5	112.5	121	125.3	150.6	113.6	99.4	75.1	61.2	49.9	89.1	66.9	129.8	131	103.1	118.3	120.8	112.3
Q9BUP0	EF-hand domain-containing protein D1 OS=Homo sapiens OX=9606 GN=EFHD1 PE=1 SV=1	EFHD1	0	34	8	6	245.7	379.8	143.3	235.5	442.2	189.9	105	147.4	181.9	76.3	137.9	76.3	223.6	330	289.7	150.5	228.9	156.4	617.3	797.4	788.9	539.8	602.9	1100.1	No Quan Value	No Quan Value	No Quan Value	No Quan Value	No Quan Value	No Quan Value
Q15427	Splicing factor 3B subunit 4 OS=Homo sapiens OX=9606 GN=SF3B4 PE=1 SV=1	SF3B4	0	24	7	7	2292.1	2026.7	1783	3271.5	2824	2389.4	2327.1	1423	1759.6	1180.3	2552.1	1800.4	849.5	838.2	730.5	825.4	871	837	3335.9	3040.8	3714.6	3738.5	4414.2	3493.1	1989.5	2397.9	2236.3	1964	2117.6	2208.1
P49137	MAP kinase-activated protein kinase 2 OS=Homo sapiens OX=9606 GN=MAPKAPK2 PE=1 SV=1	MAPKAPK2	0	46	18	14	4104	4138.4	4088.2	2337.6	7025	4403.7	5747.2	2822.8	3701.7	6097.8	4386.3	4785	3404.9	2732.6	3205.3	2633.8	3732.5	2915.9	4741	5246.8	6263.5	3730.6	6500.2	4990.1	4314.1	4177.6	3633.9	3741	4513.5	3155.9
O14686-3	Isoform 3 of Histone-lysine N-methyltransferase 2D OS=Homo sapiens OX=9606 GN=KMT2D	KMT2D; MLL2	0	2	8	8	210	214.4	185.5	243.4	203.2	182.7	No Quan Value	No Quan Value	No Quan Value	No Quan Value	No Quan Value	No Quan Value	16.8	41.8	33.3	73.2	47.5	37.1	390.9	560.6	784	945.5	650.1	815	328.2	469.5	226.2	595.4	475.3	360.2
Q53EL6	Programmed cell death protein 4 OS=Homo sapiens OX=9606 GN=PDCD4 PE=1 SV=2	PDCD4	0	53	21	21	5964.1	5334.3	4254.6	4027.1	10918.7	8464.8	8546	5649	6632.6	4080.5	7537.6	5905.3	4199.8	5320	3370.7	3606.7	4421.9	4661.6	7415.3	7850.1	13064.8	5581.9	7780.2	8590.7	8149.6	10914.5	6626.2	5271	5702.8	7129.4
Q9BZM4	UL16-binding protein 3 OS=Homo sapiens OX=9606 GN=ULBP3 PE=1 SV=1	ULBP3	0.002	10	2	2	No ID	No ID	No ID	No ID	No ID	No ID	No ID	No ID	No ID	No ID	No ID	No ID	No ID	No ID	No ID	No ID	No ID	No ID	No Quan Value	No Quan Value	No Quan Value	No Quan Value	No Quan Value	No Quan Value	No ID	No ID	No ID	No ID	No ID	No ID
H0YE88	Transcriptional enhancer factor TEF-1 OS=Homo sapiens OX=9606 GN=TEAD1 PE=1 SV=1		0	17	7	1	103.3	72.8	125.6	118.5	181	70	350.7	223.1	291.9	205	298.3	250.2	140.3	67.2	124.9	107.3	111.8	87.2	50.6	65.6	81.7	68.3	68.5	24.8	63.7	78.8	68.1	88.5	109.9	165.4
Q9NUW8	Tyrosyl-DNA phosphodiesterase 1 OS=Homo sapiens OX=9606 GN=TDP1 PE=1 SV=2	TDP1	0	13	7	7	337	268.3	305.1	316.9	449.8	319.9	119.4	76.8	74.6	75.8	124.4	89.6	253.3	219	202.2	327.1	235.5	252.9	182.7	234.3	273.5	295.5	245	195.4	216.2	280	197.3	204.3	239.4	169.2
Q9BTX1	Nucleoporin NDC1 OS=Homo sapiens OX=9606 GN=NDC1 PE=1 SV=2	NDC1; TMEM48	0	28	16	15	2355.5	2105.7	1909.1	3146.1	3105	2344.5	2084.3	1310.6	1594.1	1105.3	2511	1759.3	2468.7	2077.3	1755.6	3006.1	2318.4	2277.4	2959	2378	3505.7	3212.8	4388.4	2608.9	3768	2224.3	3125	2328.4	2683.6	2326.9
P55786	Puromycin-sensitive aminopeptidase OS=Homo sapiens OX=9606 GN=NPEPPS PE=1 SV=2	NPEPPS	0	56	46	46	23959.3	21025.3	20861.8	15578.4	27844.6	29571.6	25411.4	12511	13208.2	15242.4	16982.5	29124.9	21978	14053.9	15933.5	15098.8	18982.8	16702.9	35699.3	38415.3	40243.7	33727.8	26511	33116.8	23563.5	20550.3	15141.5	16167.5	19280.3	16892.7
P53041	Serine/threonine-protein phosphatase 5 OS=Homo sapiens OX=9606 GN=PPP5C PE=1 SV=1	PPP5C	0	52	25	25	6216.3	6188.2	5447.8	4627.2	9611.2	6710.7	7742.1	4689.1	5441.9	5750.8	5676	6714.1	4200.2	3544.3	3204.5	3481.4	4677.8	3504.3	11342.1	13365	15626.6	14163.5	16157.3	13155.9	6882.8	7175	5829	4855.7	6460.7	4073.4
Q96MH6	Transmembrane protein 68 OS=Homo sapiens OX=9606 GN=TMEM68 PE=2 SV=2	TMEM68	0	31	8	8	947.8	903.1	748.5	1281.2	1210.9	838.9	1049.3	894.1	900.1	865.7	1750.7	1212.4	868.7	490.3	527.2	543.1	664.5	623.1	1678.6	1231.2	1355.4	1377.4	1200.6	1206.6	1279	844.1	859.6	1010.3	925.6	880.7
P11171	Protein 4.1 OS=Homo sapiens OX=9606 GN=EPB41 PE=1 SV=4	EPB41	0	42	30	18	3845.5	5233.8	4204.7	3620.5	4772.9	3332.7	2449.4	1813.8	1708.1	2065.6	2441.5	2064.5	4348.2	5158.4	3487.4	7348.1	4849.8	5552.6	6156.5	4556.5	5547.7	6709.1	7169.6	6405.2	5711.2	5086.4	5394.7	4574.5	4394.2	4411.6
Q9UQ80	Proliferation-associated protein 2G4 OS=Homo sapiens OX=9606 GN=PA2G4 PE=1 SV=3	PA2G4	0	70	28	27	29927.3	32603.4	24714.6	26247.8	45457.8	30054	39385.6	25800.2	28869.2	22368.6	47025.6	31552.2	23072.8	23012.9	16564.4	46195.8	22259.1	22700.5	29395.9	29201.2	30746.9	28772.4	31313.8	31573.2	44450.8	39680.2	45058.5	36433.5	40216.5	51686.1
P16104	Histone H2AX OS=Homo sapiens OX=9606 GN=H2AFX PE=1 SV=2	H2AFX	0	50	9	4	3067.4	2749.1	2332.8	6158.3	2731.2	1757	10903.7	7752.8	10304.4	5818.2	6498.5	9318.9	5183.2	2928.7	4012.7	4659.9	4105.5	3728.1	8247.5	13604.7	8001	6571.6	14240.6	5949.5	5674.1	11282	7936.9	6460.7	7478.8	8095.3
Q9UPN3-3	Isoform 3 of Microtubule-actin cross-linking factor 1, isoforms 1/2/3/5 OS=Homo sapiens OX=9606 GN=MACF1	MACF1	0	53	254	5	1467	1867.6	1520.3	896.1	1936.8	1499.5	1880.7	1769.5	1530.8	1154.1	2172.8	1566.7	526.1	423.5	432.8	407.2	594.8	470	3789.6	4290.4	4928.9	3078.4	6780.4	3424.3	434	420.4	439.3	524.7	509.5	336.3
A0A075B7D9	TATA-binding protein-associated factor 2N OS=Homo sapiens OX=9606 GN=TAF15 PE=1 SV=1		0	36	15	1	49.7	60.5	23.2	90.4	39.4	55.1	No ID	No ID	No ID	No ID	No ID	No ID	30.3	41.4	71.5	30	35.9	32.9	189.8	263.3	372	199.9	181.1	221.3	156.8	286.4	198	205.1	210.9	193.8
O43747	AP-1 complex subunit gamma-1 OS=Homo sapiens OX=9606 GN=AP1G1 PE=1 SV=5	AP1G1	0	41	30	29	12623.4	11780	10039.1	14952.8	15464.6	13614.3	12063.6	5544.9	5912.1	6193.4	10295.1	10616.8	9356.2	6475.4	7252.3	6727.9	8006.1	7767.4	17863.4	18401.7	17655.4	20171.6	15586.6	12485.9	12236.6	9935.1	9283.8	9109	12243.1	9428.8
Q9Y243	RAC-gamma serine/threonine-protein kinase OS=Homo sapiens OX=9606 GN=AKT3 PE=1 SV=1	AKT3	0	21	10	4	45.1	41.1	53.9	26.5	57.9	36.5	27	17.3	33.3	21	27	33.1	232.8	239.3	292.8	220.4	259.6	222.7	39.2	102.8	45.5	39.6	74	50.6	285.3	308.9	207.3	257.6	237.9	145
Q10567-3	Isoform C of AP-1 complex subunit beta-1 OS=Homo sapiens OX=9606 GN=AP1B1	AP1B1	0	60	59	1	364.9	427.2	239.5	394.7	445.6	462.8	1038.8	539.8	523.9	832.4	985.5	725.1	1204.6	574.9	720.8	717.5	816.4	818.6	899.1	869.2	831.1	814.5	930.5	602.9	888.2	650.5	618.5	669.9	772.2	747.1
P61247	40S ribosomal protein S3a OS=Homo sapiens OX=9606 GN=RPS3A PE=1 SV=2	RPS3A	0	73	29	14	29664.2	41576.2	27074.1	26361.6	45684.2	24047.3	28512.6	24053	30784.7	18393.6	38873.6	22876.3	31327.6	30553.5	26874.5	34673.9	32472.6	34183.9	34855.4	42882	48986.8	44008.2	51999.8	24158.4	29019.7	41596.7	36724.3	53804.6	40003.1	47499
O60674	Tyrosine-protein kinase JAK2 OS=Homo sapiens OX=9606 GN=JAK2 PE=1 SV=2	JAK2	0	6	7	7	206.4	206	288	141.9	277.8	192.5	18.4	40.9	26.3	22.9	26.2	30.8	No ID	No ID	No ID	No ID	No ID	No ID	827.1	1371.6	814	723.4	722.2	2218	616.9	534.5	449.1	443.6	538	397.9
P61254	60S ribosomal protein L26 OS=Homo sapiens OX=9606 GN=RPL26 PE=1 SV=1	RPL26	0	46	11	3	7846.4	10007.6	5411.8	6890.6	10567.5	7407.3	11018.9	13743.8	18292.8	10760.2	22242.4	11551.5	8192.3	5243.5	5816.6	7410.9	9640.7	9269.7	14754.1	15071.8	18857.6	19188.2	23089.6	8386.6	9644.1	12837.8	10299.6	11775.4	10421.6	11369.3
Q8N8S7-2	Isoform 2 of Protein enabled homolog OS=Homo sapiens OX=9606 GN=ENAH	ENAH	0	40	29	1	175.1	216.8	184.9	91.1	126.8	185.5	No ID	No ID	No ID	No ID	No ID	No ID	No ID	No ID	No ID	No ID	No ID	No ID	No ID	No ID	No ID	No ID	No ID	No ID	No ID	No ID	No ID	No ID	No ID	No ID
Q13085-4	Isoform 4 of Acetyl-CoA carboxylase 1 OS=Homo sapiens OX=9606 GN=ACACA	ACACA	0	29	58	58	5599.2	4297.9	3374.1	6134.6	5753.7	6148.1	8092.7	5091.4	4988.1	3720.3	10795.1	11110	3816.1	2292.5	2424.7	3139	2916.2	2503.5	5602.1	4114.7	4648.2	6527.6	4931	4149.2	6222.4	5536.3	3728.4	3701.4	5564.2	5884.7
P15374	Ubiquitin carboxyl-terminal hydrolase isozyme L3 OS=Homo sapiens OX=9606 GN=UCHL3 PE=1 SV=1	UCHL3	0	86	17	17	1971.1	2673.3	1877.4	1521.2	2572.4	1932.8	2588.7	1845.8	1637	1743.8	2399.9	2750.1	2102	1930	2100	1636.3	2380.1	1942.3	6101.3	7031.8	7969.1	5835.8	10717.4	5202.6	2726.2	2113	1997.7	2199	2206.2	1803.1
Q6JBY9	CapZ-interacting protein OS=Homo sapiens OX=9606 GN=RCSD1 PE=1 SV=1	RCSD1	0	34	13	13	907.4	946.5	906	799.1	1805.4	764.7	909	1142.2	840.8	660.6	824.8	477.6	370.5	596.1	696.4	284.2	520.2	539	4303.2	6072	5365.7	3348.2	5108.7	4988.1	1771.2	1859.5	1565.9	1459.9	1440.1	723.4
Q92600	CCR4-NOT transcription complex subunit 9 OS=Homo sapiens OX=9606 GN=CNOT9 PE=1 SV=1	RQCD1; CNOT9	0	49	15	15	3230.5	3057.9	2671.2	2652.9	4809.1	3668.8	2817	1817.3	1806.4	1776.8	2492.1	2788.3	2905.2	1479.7	2000.6	2165.9	2789.4	2037.8	5103.2	4984.9	5059.2	5657.9	4596.3	4610.8	2507	2575.5	2062.3	1947	2451.4	2446
Q9UHK6-5	Isoform 4 of Alpha-methylacyl-CoA racemase OS=Homo sapiens OX=9606 GN=AMACR	AMACR	0	22	6	6	No Quan Value	No Quan Value	No Quan Value	No Quan Value	No Quan Value	No Quan Value	222.7	49.5	52	91	173.6	59.8	464.9	109.3	1045.4	126.7	161.9	184.5	937	2152.7	904.9	1077.3	969.8	782.1	592.3	371.9	538.4	350.6	360.1	598.9
P61011	Signal recognition particle 54 kDa protein OS=Homo sapiens OX=9606 GN=SRP54 PE=1 SV=1	SRP54	0	62	30	30	9392.9	8402.4	8970.2	7924.4	14870.5	9995	15825.8	7652.3	10116.2	8514.6	13516.8	11158.6	10492.4	8108.9	7554.7	8034.6	12138.2	9260.7	14093.6	15429.7	13268.2	9269.1	15963.5	12436.8	16315.7	18419.8	14357.9	16229.9	17598.8	14009.6
O60888-2	Isoform A of Protein CutA OS=Homo sapiens OX=9606 GN=CUTA	CUTA	0	44	6	6	1573.3	1793	1450.4	1210.9	2513.8	1402.3	727.6	367.2	629	443.7	604.8	675.2	697.3	557.8	723.9	594.9	758	661.1	1206.4	1706.2	1716.7	1269.6	1170.2	1388.6	814.6	880.6	743.5	785.1	885.6	578.5
O14979	Heterogeneous nuclear ribonucleoprotein D-like OS=Homo sapiens OX=9606 GN=HNRNPDL PE=1 SV=3	HNRNPDL; HNRPDL	0	38	20	18	10100.5	10649.7	6882.6	8361.9	11486.5	13758.3	9852.2	8326.2	8188.1	4855.7	13527.7	11047.8	8266.1	14973.6	5287.7	14357.6	9773.5	12326.8	13119.8	17725.8	17176.2	24143.7	18504.8	16165.1	6532.7	11323.5	10673.1	10194.7	9043.6	14078.2
Q969X5	Endoplasmic reticulum-Golgi intermediate compartment protein 1 OS=Homo sapiens OX=9606 GN=ERGIC1 PE=1 SV=1	ERGIC1	0	51	12	12	9788.1	9156.1	7419.1	16839.8	9491.3	4510.8	10511.3	5906.2	6046.5	6108.3	7103.2	13972.5	7143.3	5590.2	8233.7	4271.8	6073.9	5474.6	8767.3	8577.8	8441.6	13204.7	7938.8	10877.5	9565.8	6828.1	6014.7	8031.8	7585.6	3635.6
Q9BSH4	Translational activator of cytochrome c oxidase 1 OS=Homo sapiens OX=9606 GN=TACO1 PE=1 SV=1	TACO1	0	42	11	11	1298.3	1153.9	1163.7	1548	1623.3	1185.9	1749.9	812.1	1404.4	705	2806.3	1217.3	436.9	275.6	305.7	456.1	343.9	364.3	1939.9	1974	1778.9	1509.5	2555.8	1302.8	615.6	543.2	594	593	642.5	868.2
B1AM21	Guanine nucleotide-binding protein G(q) subunit alpha (Fragment) OS=Homo sapiens OX=9606 GN=GNAQ PE=1 SV=1	GNAQ	0	55	8	1	53	67	64.8	64.3	76.2	52.5	No ID	No ID	No ID	No ID	No ID	No ID	No ID	No ID	No ID	No ID	No ID	No ID	No ID	No ID	No ID	No ID	No ID	No ID	No ID	No ID	No ID	No ID	No ID	No ID
P23634	Plasma membrane calcium-transporting ATPase 4 OS=Homo sapiens OX=9606 GN=ATP2B4 PE=1 SV=2	ATP2B4	0	43	52	37	24122.3	28338.5	17764.9	20733.2	19031.9	25508.1	18776.5	12906.6	13050.6	10401	19606.2	23195.6	17903.1	20228.1	17652.2	14979	19202.8	16547.3	32765.5	30478.5	27003.2	21385.9	41289.8	54335.5	18871.6	11178.6	15598.6	13871	14424.9	14690.7
P43490	Nicotinamide phosphoribosyltransferase OS=Homo sapiens OX=9606 GN=NAMPT PE=1 SV=1	NAMPT	0	74	33	33	38460.9	12337.6	14263.6	65828.6	19446.3	51665.8	52523.2	18904.4	11153.8	19427.1	14510.1	86378.5	46353.4	21395.6	25060.3	40076	16017.1	19800.3	70022.6	24877.9	30996	34937.4	20236	17178.6	46415.5	33070.2	35247.9	16868	13621.2	19154.2
Q8IYJ3	Synaptotagmin-like protein 1 OS=Homo sapiens OX=9606 GN=SYTL1 PE=1 SV=1	SYTL1	0	40	19	19	2763.7	2588.7	2025.2	2323.9	3202.9	4077.4	3485.9	2391.9	1806.3	2924.6	3815.4	2499.9	1076.4	702.2	542.4	579.1	687.9	884.7	4863.6	3783.9	3410	2461.5	3113.9	3630	4758.9	3139.7	4304.8	2828.7	3808.1	3379.5
P51858	Hepatoma-derived growth factor OS=Homo sapiens OX=9606 GN=HDGF PE=1 SV=1	HDGF	0	83	24	23	18858.9	15081.9	14674.3	19614.7	19401.8	22263.4	29239.7	15109.3	14552.7	10496.3	19909.6	34099.6	14784.1	7621.6	9448.9	6338.6	11480.6	10613.1	24726.9	22496.5	44576.7	34513.4	31929.7	39976	20845	21169.9	19328.8	19938.7	17408.5	17588.5
Q15526	Surfeit locus protein 1 OS=Homo sapiens OX=9606 GN=SURF1 PE=1 SV=1	SURF1	0	33	9	9	942.7	816.4	742.1	1820	1090.8	887.1	593.8	614.8	525.5	374.4	514.5	331.2	2137.1	1558.6	2021.4	1348.6	1463.1	1653.2	5124.8	4649.1	4962.1	4617.4	7543.3	3185	2601.6	2326.7	2021.3	1664.4	1766	1696
Q9H425	Uncharacterized protein C1orf198 OS=Homo sapiens OX=9606 GN=C1orf198 PE=1 SV=1	C1orf198	0	39	11	11	610.6	697.4	540.8	489	661.4	902.4	1728.7	1205.3	1714.9	825.4	1072.4	1583.7	684.6	739.6	1040.5	1081.5	987.8	832.6	2940.2	5229.9	2095	2157	4787.3	3785.7	1526.1	1823.8	2161.4	1672.9	2228.2	1535.3
Q6PJF5	Inactive rhomboid protein 2 OS=Homo sapiens OX=9606 GN=RHBDF2 PE=1 SV=2	RHBDF2	0	14	14	14	944.3	1111.4	978	798.7	764.5	1041.5	1120.4	1171.5	1112.4	1097.5	2663.7	1004.2	1305.9	992.1	1176.4	1228	1345.2	1108.6	2402.8	2253.3	2995.7	1938.9	2074	2416.2	1645.4	1037	1060.4	1249.4	1283.3	1201.1
O43286	Beta-1,4-galactosyltransferase 5 OS=Homo sapiens OX=9606 GN=B4GALT5 PE=2 SV=1	B4GALT5	0.002	6	3	2	78.4	103.3	69.2	82.7	135.7	51.2	No Quan Value	No Quan Value	No Quan Value	No Quan Value	No Quan Value	No Quan Value	No Quan Value	No Quan Value	No Quan Value	No Quan Value	No Quan Value	No Quan Value	No ID	No ID	No ID	No ID	No ID	No ID	No Quan Value	No Quan Value	No Quan Value	No Quan Value	No Quan Value	No Quan Value
Q6NTF9-2	Isoform 2 of Rhomboid domain-containing protein 2 OS=Homo sapiens OX=9606 GN=RHBDD2	RHBDD2	0	12	4	4	699.4	968.2	678.8	654.9	727	581.8	763.1	334.8	408.1	236.3	531	670.5	524.9	410	242.8	277	389	503.2	No ID	No ID	No ID	No ID	No ID	No ID	676.9	569.3	526.9	433.5	619.1	764.2
Q96FS4	Signal-induced proliferation-associated protein 1 OS=Homo sapiens OX=9606 GN=SIPA1 PE=1 SV=1	SIPA1	0	40	29	29	2227.1	2535.9	2712.5	2338.4	2754.9	1748.9	2241.2	1902.2	2051.9	2098.6	2843.1	1574.9	1354.3	1041.3	1359.2	1013.3	1508.6	1370.3	3253.3	4619.9	3401.8	2839.4	3158	2613.6	1400.8	1449.5	1429.3	1416.4	2129.3	1275.3
P04083	Annexin A1 OS=Homo sapiens OX=9606 GN=ANXA1 PE=1 SV=2	ANXA1	0	76	34	34	42654.8	32929.6	26900.3	9309	125629	53636.5	85409.5	15559.1	34145.4	33614.5	41741	31480	48502.7	39514.2	29095.5	35576	45102.1	39340.3	81730.8	74696.9	64466.2	49454.4	49365.4	64226.3	71932.1	60144.5	46769.3	52885.7	52651.6	170336
Q01196-8	Isoform AML-1G of Runt-related transcription factor 1 OS=Homo sapiens OX=9606 GN=RUNX1	RUNX1	0	32	12	12	1120.7	1518.9	1103.7	1001.8	1366.8	1010.3	937.2	932.6	1165.5	806.8	1281.9	722.7	583.3	395.4	542.9	491.1	665.3	564.7	662.4	741.9	571.6	505.6	565.5	486.5	1168.1	1704.1	1151.4	1227.8	1439.2	827
Q9HC07	Transmembrane protein 165 OS=Homo sapiens OX=9606 GN=TMEM165 PE=1 SV=1	TMEM165	0	34	10	10	3310.2	2558.9	3288.3	4819.7	3354.2	3430.5	7956.4	2467.9	3586.8	3032.1	5755.3	5713	1945.1	1151.9	1195.8	925.2	1308.2	1143.5	4346.7	3933.4	2951.8	1945.7	3380.1	2678.6	3118	1843.3	3171.7	2489.7	2767	2659.5
Q9ULX3	RNA-binding protein NOB1 OS=Homo sapiens OX=9606 GN=NOB1 PE=1 SV=1	NOB1	0	27	11	11	688	845.6	589	544.8	792.5	831.3	No ID	No ID	No ID	No ID	No ID	No ID	237.6	260.4	248.5	254.4	324	338.7	1416.8	1399.3	1626.3	3175.7	1789.9	1270.2	1303.9	1691.5	1689.3	1321.5	1657.5	1993.2
P05164-3	Isoform H7 of Myeloperoxidase OS=Homo sapiens OX=9606 GN=MPO	MPO	0	52	37	33	16836.5	22091.6	31331.6	17527.1	16168.3	6004.1	23428.3	16315.7	13318.2	58970	36674.7	10315.4	14464.9	4353.9	29314.2	6277.7	11028.5	7822.4	25741.8	31502.2	35180.2	12586.5	8333	5062.2	24406.5	14858.7	21754.7	15634.3	26555.6	14539.2
Q9UQL6-3	Isoform 3 of Histone deacetylase 5 OS=Homo sapiens OX=9606 GN=HDAC5	HDAC5	0.001	3	3	2	148.1	145.1	152.4	126.9	185.1	168.9	No Quan Value	No Quan Value	No Quan Value	No Quan Value	No Quan Value	No Quan Value	No ID	No ID	No ID	No ID	No ID	No ID	223	185.4	172.6	148	180.3	290.7	No ID	No ID	No ID	No ID	No ID	No ID
G3V3B0	Apoptotic chromatin condensation inducer in the nucleus OS=Homo sapiens OX=9606 GN=ACIN1 PE=1 SV=1		0	43	26	1	No ID	No ID	No ID	No ID	No ID	No ID	1217.1	490.7	716.6	309.4	1394.7	920.9	482.3	513.2	272.6	600.8	535.3	553.8	1090.9	826.5	1299.5	2222.7	1914.7	1494.4	612.8	723.5	720.3	604.3	565.4	808.5
O14519	Cyclin-dependent kinase 2-associated protein 1 OS=Homo sapiens OX=9606 GN=CDK2AP1 PE=1 SV=1	CDK2AP1	0	50	4	4	817.4	759.8	636.9	696.5	1150.1	968	344.7	229.7	257	187	415.9	256.7	720.6	1059.9	455.8	740	852.9	830.4	1915.2	1773.6	2393.4	3407.9	2989.4	2153	1834.7	2164.5	2068.3	1513.9	1690.3	2481.2
Q2M2I3	Protein FAM83E OS=Homo sapiens OX=9606 GN=FAM83E PE=1 SV=2	FAM83E	0	6	3	3	276.3	224.3	237.9	212.3	765.4	357.8	No ID	No ID	No ID	No ID	No ID	No ID	No ID	No ID	No ID	No ID	No ID	No ID	No ID	No ID	No ID	No ID	No ID	No ID	No ID	No ID	No ID	No ID	No ID	No ID
Q14894	Ketimine reductase mu-crystallin OS=Homo sapiens OX=9606 GN=CRYM PE=1 SV=1	CRYM	0.001	20	4	4	235.5	333.1	166.2	531.1	176.4	166.7	No ID	No ID	No ID	No ID	No ID	No ID	No ID	No ID	No ID	No ID	No ID	No ID	No ID	No ID	No ID	No ID	No ID	No ID	No ID	No ID	No ID	No ID	No ID	No ID
Q6I9Y2	THO complex subunit 7 homolog OS=Homo sapiens OX=9606 GN=THOC7 PE=1 SV=3	THOC7	0	82	16	16	2212.9	2249	2269.2	2646.9	3489.8	1942.6	1963.5	1314.6	1739.3	1018.8	2843.2	1773.1	3072.4	3613.1	2759	3882.9	2938.9	3153.4	2050.1	1892.6	2428.2	2193.5	2269.8	2333.9	3359.2	2849.6	3132.8	2976.5	2885.9	4035.8
Q12913	Receptor-type tyrosine-protein phosphatase eta OS=Homo sapiens OX=9606 GN=PTPRJ PE=1 SV=3	PTPRJ	0	19	22	22	662.4	840.6	725.5	696.5	908.5	497.5	2513.4	2077.1	1868.5	3481.7	4131.1	1739.5	1210.2	1000.1	1498.9	1146.3	1274.2	1001	2316.2	2163.9	2485.3	1642.2	1963.5	2209	1524.6	1185.9	1315.3	1263.4	1281.7	1089.3
P18621-3	Isoform 3 of 60S ribosomal protein L17 OS=Homo sapiens OX=9606 GN=RPL17	RPL17-C18ORF32; RPL17	0	44	11	10	14897.2	16702.7	12496	15315.2	20407.9	11900.5	20453.2	10477.9	16695.9	10144	23634.4	17258.6	12072.9	8215.8	9703.7	11271.7	12300	12789.8	15453.4	17056.9	21209	22430	21418	9051.1	16926.5	20475.5	18306.1	18741.6	18671.5	19079.7
Q9NQ50	39S ribosomal protein L40, mitochondrial OS=Homo sapiens OX=9606 GN=MRPL40 PE=1 SV=1	MRPL40	0	48	8	8	1787.6	1702.7	1463	2682.8	2722.3	1512.7	1243.7	682.9	813.2	618.7	1224.4	739.9	942.9	719	806.3	719.6	860.2	1107.5	4357.1	3314.7	4010.4	4377	6637.7	3173.7	710.7	762.3	785.9	588	656.8	926
P84101	Small EDRK-rich factor 2 OS=Homo sapiens OX=9606 GN=SERF2 PE=1 SV=1	SERF2	0	47	6	6	498.8	485.6	494.7	496.3	615.8	533	1108.9	1002.8	655.3	472.6	920.5	1197.4	2288.5	1186.1	2473.5	1145.6	1560.9	1819.7	3215.2	5034.8	3311.7	4331.1	5308.7	2762.5	2645.7	4225.7	2992.3	1414.4	2366.8	2382.5
Q13049	E3 ubiquitin-protein ligase TRIM32 OS=Homo sapiens OX=9606 GN=TRIM32 PE=1 SV=2	TRIM32	0	18	10	10	664.2	667	648.8	709.3	708.3	621.6	339.9	843.2	433.7	152.7	327.9	178	523.3	501.7	465	463.9	495.2	454.7	2621.6	2535.8	3132.1	3283.7	2845.6	1863.1	1573.1	1627.9	1460	1322.7	1455.2	1369.1
A0A0A0MQW3	Serpin B13 OS=Homo sapiens OX=9606 GN=SERPINB13 PE=1 SV=1	SERPINB13	0	44	15	1	8043.3	5543.6	5511.2	2290	18743.9	10785.7	7177.6	1170.6	1256.7	1320.8	2932.3	8115.1	10396.7	4677.1	882.9	2196.6	1729.4	4670.9	16218.6	13167.7	1628	1820.4	2193.2	10239.6	8303.1	6091.2	4368.7	1599.7	2150.9	6876.8
Q9NRX4	14 kDa phosphohistidine phosphatase OS=Homo sapiens OX=9606 GN=PHPT1 PE=1 SV=1	PHPT1	0	50	7	7	1383.9	2342.5	1102	1169.4	2103.3	1169.8	2844.9	3437.7	3089.9	2609.4	2556.2	2586	2603.5	2910.4	3652.4	1725.8	4249.5	2710.9	5013.7	10087.6	8311.3	7429.1	9688.5	9348.4	1868.9	2618	2133.4	1856.1	2175.6	1193.6
Q9Y3C6	Peptidyl-prolyl cis-trans isomerase-like 1 OS=Homo sapiens OX=9606 GN=PPIL1 PE=1 SV=1	PPIL1	0	40	6	6	4122.3	4249.4	3556.3	3416.8	5466.2	4542.5	6519.1	4683.4	4849.7	4332.7	7940.9	5474.7	3274.9	3114.5	2644.8	3703.8	3432.8	3016	4030.2	4046.1	4848.8	4397.7	3842.9	3318.6	5572.9	5788.1	4574.7	4505.9	5222.5	4158.5
O75150	E3 ubiquitin-protein ligase BRE1B OS=Homo sapiens OX=9606 GN=RNF40 PE=1 SV=5	RNF40	0	40	42	38	2422.4	2630.3	2028.9	2498.2	3052.6	2748.5	2758.2	2710.3	2481.9	1964.3	3522	2286.8	1399.1	1737.9	1375.7	1589.9	1447.6	1730.8	4518.8	5233.8	6381.4	8459.1	6622.4	5567.6	4678.9	4478.8	4357.9	4366.7	4805.5	3967.4
A0A1C7CYX1	ELM2 and SANT domain-containing protein 1 OS=Homo sapiens OX=9606 GN=ELMSAN1 PE=1 SV=1	ELMSAN1	0	20	17	17	1248.1	689	1054.1	1512.7	809.5	1205.8	886.2	865.5	719	759.2	1133.4	685.2	311.4	271	291.4	329.4	485.4	398.3	740.3	1020.8	684.7	615.4	621.1	673.7	1334.2	1281.6	1111.2	745	998.7	918.3
Q68CZ6	HAUS augmin-like complex subunit 3 OS=Homo sapiens OX=9606 GN=HAUS3 PE=1 SV=1	HAUS3	0	10	6	6	102	82.3	85.9	65.5	120.5	128.6	119	66.4	117.3	41.5	174.6	83.5	No Quan Value	No Quan Value	No Quan Value	No Quan Value	No Quan Value	No Quan Value	1112.1	1140.6	1346.9	991.4	1336.5	909.6	497.8	562	404.5	454	409.9	608.3
Q9Y6B7	AP-4 complex subunit beta-1 OS=Homo sapiens OX=9606 GN=AP4B1 PE=1 SV=2	AP4B1	0	5	4	4	808.1	872.9	699.1	507.3	1306.3	751.3	753.2	212.1	284.4	448.5	418.5	754.6	47.9	31.7	52	40.6	49.1	40.2	920.1	673.2	823	715.2	459.9	744	71.5	72.8	55.1	52.9	68.5	62.9
Q8WVR3	Uncharacterized protein C7orf43 OS=Homo sapiens OX=9606 GN=C7orf43 PE=1 SV=2	C7orf43	0	16	7	7	426.1	417.8	417.3	439.9	543.6	431	294.1	245.5	193.7	318.3	302	333.6	57.9	48.2	97.6	54.5	58	59	322.6	409.3	391.8	304.8	345.8	338.4	61.5	61.3	57.5	59.3	69.3	57.3
Q14689	Disco-interacting protein 2 homolog A OS=Homo sapiens OX=9606 GN=DIP2A PE=1 SV=2	DIP2A	0	15	20	11	395.2	402	397.4	294.9	462.2	404.9	257	148.9	156.3	146.1	195.4	253.6	553.5	537.8	568.6	596.8	559.6	500.2	1298.2	1892.8	1203.7	1344.8	985.4	1156.7	380.5	331.8	328.5	330.1	371.3	323.6
Q9Y483	Metal-response element-binding transcription factor 2 OS=Homo sapiens OX=9606 GN=MTF2 PE=1 SV=3	MTF2	0.002	4	2	2	No ID	No ID	No ID	No ID	No ID	No ID	No ID	No ID	No ID	No ID	No ID	No ID	No ID	No ID	No ID	No ID	No ID	No ID	294.9	250.1	344.7	562	1195.3	265.8	No ID	No ID	No ID	No ID	No ID	No ID
Q9NYL2	Mitogen-activated protein kinase kinase kinase 20 OS=Homo sapiens OX=9606 GN=MAP3K20 PE=1 SV=3	ZAK; MAP3K20	0	21	14	5	672.3	694.4	782.8	595.8	856.1	539.4	114.1	93.5	96.4	72.6	197.4	139.5	695.9	542.8	778.9	880	1224.6	621	457.4	514.9	757.9	529.5	642	545	373.8	426.8	339.8	328	389.1	367.2
J9JIC5	Protein Njmu-R1 OS=Homo sapiens OX=9606 GN=C17orf75 PE=1 SV=1		0	35	12	12	1192.9	920.1	933.9	1220.5	1501.1	1258.1	359.4	188.6	246.6	198.6	394.7	281.4	1038.5	882.3	663.3	1144.6	961.3	919.5	1711	1343.9	1363.4	1564.4	2238.8	1406	1478.4	1722.4	1379.4	1479.6	1511.8	1700.8
Q969V3	Nicalin OS=Homo sapiens OX=9606 GN=NCLN PE=1 SV=2	NCLN	0	44	25	25	10972.8	11479.3	10959.5	13364.9	14100.9	8773.9	11795.4	8847.7	9364.6	8406.9	17243	9795.4	5081.1	3940.2	5305.4	4656.2	5462.1	4407.9	9626.5	10260	8152.5	7942.4	11831.8	7666.4	9177.4	7609.8	7603.9	8759.1	9632.5	7198.6
P54577	Tyrosine--tRNA ligase, cytoplasmic OS=Homo sapiens OX=9606 GN=YARS PE=1 SV=4	YARS	0	75	44	44	26157.2	28768.4	27758.6	16718.4	39947.9	23466.8	29072.4	12600.5	20408.1	16617.4	18729.2	24007.5	21180.4	18989.3	16216.4	18558.2	23890.2	16693.6	28722	33703.3	39785.4	38488.9	26031.5	23707.1	23560.8	22254.8	21211.2	22168.7	21604.7	20562.3
Q13625-3	Isoform 3 of Apoptosis-stimulating of p53 protein 2 OS=Homo sapiens OX=9606 GN=TP53BP2	TP53BP2	0	6	7	6	553	512.8	527.4	512.9	668.4	634.1	26.7	14.7	23	16	22.9	21.3	152.3	171.6	142.2	156.2	166.3	178.7	183.2	185.2	179.5	107.6	274.3	163.8	52.2	64.1	56.8	51.5	62.4	64.2
Q9NPA8	Transcription and mRNA export factor ENY2 OS=Homo sapiens OX=9606 GN=ENY2 PE=1 SV=1	ENY2	0	42	6	6	2473.6	2584.2	2038.4	2014.6	3481.5	2613.7	2137.3	1121.9	1421.4	1009.8	1860.4	2073.6	1328.9	1283.9	932.2	1108.1	1335.6	1234.8	4820.9	4369.1	5568.4	6549.1	6594.5	3759	3923.4	3524.6	4071	3688	3714.1	3880.7
O60493	Sorting nexin-3 OS=Homo sapiens OX=9606 GN=SNX3 PE=1 SV=3	SNX3	0	72	11	9	6105.1	5684.7	5350.4	3847.8	8809.7	6878.6	9711.6	4580.2	6662.3	6566	7191.5	8528.7	7005.4	4869.5	5933.8	4557.6	7793.5	6356.6	6697.2	8627.4	7963.6	6373.9	6748.5	5560.9	3604.5	3518.4	3247.3	4839.9	5633.6	3831.8
P01599	Immunoglobulin kappa variable 1-17 OS=Homo sapiens OX=9606 GN=IGKV1-17 PE=1 SV=2	IGKV1-17	0	23	3	3	527.8	420.6	403.1	240.1	1922.3	337.8	532.7	244.2	248.8	306.9	710	187.8	186.7	1153.3	481.1	349.6	268.3	1111.7	1054.2	1728.4	1651.8	585.9	585.7	2204.6	No ID	No ID	No ID	No ID	No ID	No ID
Q6UW63	KDEL motif-containing protein 1 OS=Homo sapiens OX=9606 GN=KDELC1 PE=1 SV=1	KDELC1	0	37	16	15	1516.1	1811.6	1786	1421	1405.5	1128.5	328.6	310.1	310.5	235.9	460.2	290.2	856.5	691.4	813	711.9	875.5	670.5	2523.9	4889.6	2478.7	2445.8	2819.5	1938.3	250.8	191.1	198.5	221.9	269.9	150.6
O15269	Serine palmitoyltransferase 1 OS=Homo sapiens OX=9606 GN=SPTLC1 PE=1 SV=1	SPTLC1	0	49	22	22	8729.8	7418.5	6993.5	10782.3	11604.5	8504.3	10411.1	8558.3	6867.8	6389	16150.5	10337.2	4395.4	3753.8	4154.8	6309.6	4756.9	4253.1	13564.7	12496.4	12849.7	15130.1	10062.1	9434	9356.8	7003.7	9142.5	7241.8	8216.8	11778.9
P19634	Sodium/hydrogen exchanger 1 OS=Homo sapiens OX=9606 GN=SLC9A1 PE=1 SV=2	SLC9A1	0	15	9	9	1553.9	1534.9	1345	779.3	2991.9	1862.3	913.7	420.6	530	493.6	615.8	595.2	989.9	769.6	600.4	931.2	1225.7	827.3	588	607	665.1	367.1	412.9	529.5	1529.8	1101	1528.2	1327.2	1664.4	1463.2
Q9BZL4-4	Isoform 4 of Protein phosphatase 1 regulatory subunit 12C OS=Homo sapiens OX=9606 GN=PPP1R12C	PPP1R12C	0	39	24	1	1932.4	2321.4	1794.2	1777	2860.3	1831.9	2121.7	1715.1	1654.2	2258.7	2347	1608.4	897.4	888.7	990.5	656.6	988.8	774.8	3507.7	4327.4	4180.4	3734.8	3504.7	3583.3	2586.1	2262.8	2122.3	2320.5	2689.9	1768.5
Q0IIM8	TBC1 domain family member 8B OS=Homo sapiens OX=9606 GN=TBC1D8B PE=1 SV=2	TBC1D8B	0	14	12	11	2759.2	3691.5	1611.3	2449.6	2824.7	2672.5	3098.4	2225.5	2795.4	1664.9	4012.2	3444.4	1190.4	1072.7	329.8	1601.5	1136.5	1567.7	174	263.9	181.4	213.9	167	124.3	2221.6	2151	2265.5	2400.1	2781.5	2114.4
Q9BS26	Endoplasmic reticulum resident protein 44 OS=Homo sapiens OX=9606 GN=ERP44 PE=1 SV=1	ERP44	0	55	24	23	20499.5	23080.9	13586.5	29920	23214.1	17752.1	22843.1	15052.4	16893.2	13330.5	19563.4	19327.4	14075.5	10467.1	11230.8	10376.4	11410.3	10792.3	18648.7	15877.9	17420.9	13718.4	14396.6	16449.7	24203.5	17024.9	18126.1	19222.4	17784.6	14036.9
O60231	Pre-mRNA-splicing factor ATP-dependent RNA helicase DHX16 OS=Homo sapiens OX=9606 GN=DHX16 PE=1 SV=2	DHX16	0	37	34	33	3267.3	3301.9	3287.6	3109.6	4579.5	3473.9	1856.1	1735	1761.6	1533.6	3541.4	1495.3	2736.9	2509.1	2285.9	3566.8	2922.5	2697	3922.6	3495.7	4618.3	7442.3	3691	3845.7	2101.9	2572.9	2172	1986.5	2486.9	1887.8
Q08AI8	Uncharacterized protein C2orf54 OS=Homo sapiens OX=9606 GN=C2orf54 PE=2 SV=2	C2orf54	0.001	7	3	3	213.2	191.8	217.6	161.2	237.9	253.6	No ID	No ID	No ID	No ID	No ID	No ID	No ID	No ID	No ID	No ID	No ID	No ID	No ID	No ID	No ID	No ID	No ID	No ID	39.3	26.3	29.5	27.2	33.8	34.3
Q66K14	TBC1 domain family member 9B OS=Homo sapiens OX=9606 GN=TBC1D9B PE=1 SV=3	TBC1D9B	0	33	36	31	4047.9	3406.7	2834.7	3072.9	5093.2	3704	3241.3	1965.8	2521.9	2729.4	3388.8	5321.1	3225.6	2503.6	2742.4	2461.7	3085.8	2388.8	6441.4	6031.7	5998.4	5774.7	4884.2	6498	9019.1	7199.6	6278.1	7055.8	7207.3	6067.5
O43236-4	Isoform 4 of Septin-4 OS=Homo sapiens OX=9606 GN=SEPT4	SEPT4	0	13	7	3	92.3	160.3	67.8	68.1	103.8	78.8	44	38.4	50.3	36.7	47.5	37.5	44.1	53.6	38.6	42	63	39.6	104.9	158	136.9	93.8	102.9	113.4	58.3	39.2	48.3	56.2	60.2	50.4
C9JNG9	Collagen alpha-3(VI) chain (Fragment) OS=Homo sapiens OX=9606 GN=COL6A3 PE=1 SV=1		0	66	44	2	4473.6	7908.3	4939.1	3130.4	5602.7	1972.7	1430.8	3940.3	3136.4	3482.7	1694.6	769	2077.8	4898.3	4039.1	1304.6	2173.1	1579.3	4892.9	3698.3	5338	5194	5092.6	6466.8	1240.6	636.1	336.2	340.5	498.5	207.2
Q96N11	Uncharacterized protein C7orf26 OS=Homo sapiens OX=9606 GN=C7orf26 PE=2 SV=1	C7orf26	0	27	9	8	1067.4	940.3	905.1	1134.7	1286.9	1157.1	745.9	488.4	615	547.5	992.7	649.3	448.1	316.6	399.3	509	386.4	410.2	386.2	329.1	421.3	527.3	397.5	340.5	No Quan Value	No Quan Value	No Quan Value	No Quan Value	No Quan Value	No Quan Value
Q9Y277	Voltage-dependent anion-selective channel protein 3 OS=Homo sapiens OX=9606 GN=VDAC3 PE=1 SV=1	VDAC3	0	64	17	16	17027.5	12498.4	13971.8	34973.8	21306.2	13186.1	29077.6	10249.3	51873.2	9080	15251.7	17265.4	18580.2	15606.9	13591.3	16490.8	11431.5	12780.6	17026.7	13491.8	13582	11299.5	129090	11810.6	17951.7	14141.6	16820.6	13524	8575.2	15584.9
Q9HDC9	Adipocyte plasma membrane-associated protein OS=Homo sapiens OX=9606 GN=APMAP PE=1 SV=2	APMAP	0	62	28	28	17452.4	18165.7	17549.9	23803.3	18254.8	12059.3	16565.5	9341.9	11437	17415.9	16744.1	16320.9	15691.9	10984.6	13424.7	17300.4	14192.1	14082.4	18319.3	18061.6	18643.4	12324.5	30611.3	12146.3	19524.8	21024.1	24396.4	23029.6	21827.1	31278.6
Q16740	ATP-dependent Clp protease proteolytic subunit, mitochondrial OS=Homo sapiens OX=9606 GN=CLPP PE=1 SV=1	CLPP	0	44	11	11	3357.3	3340.5	2538.4	3374.5	4747.5	3739.6	3491.2	2740.5	2598.2	2079.9	4468.3	2679.5	3301.9	2950	3420.4	3013.1	3875.6	2953	5602.7	3738.3	5031.4	2693.6	5749.2	4663.2	3938.8	3548.7	3729.7	5039.3	3859.2	4294.7
Q14511	Enhancer of filamentation 1 OS=Homo sapiens OX=9606 GN=NEDD9 PE=1 SV=1	NEDD9	0	8	6	5	No ID	No ID	No ID	No ID	No ID	No ID	35.7	21.1	43.5	25.6	47.8	35.8	108.4	143.1	108.9	142.3	133.5	133.2	71.6	81.4	85	55.5	176.1	78.9	120.5	102.7	82.8	107.3	118.2	76.5
Q9BQE4	Selenoprotein S OS=Homo sapiens OX=9606 GN=SELENOS PE=1 SV=3	VIMP; SELENOS	0	47	7	7	880.3	1099.6	837.8	918.7	1003.1	951.1	1244.8	704.3	879.4	785.9	1081.5	821.4	1228.4	822.8	1054.7	702.5	972.4	1315.7	1729.8	2031.7	1782.3	1422.4	2027.7	1400.3	3520.1	2898.9	2704.6	3394.1	2351.8	2187.4
P23378	Glycine dehydrogenase (decarboxylating), mitochondrial OS=Homo sapiens OX=9606 GN=GLDC PE=1 SV=2	GLDC	0	12	9	9	No ID	No ID	No ID	No ID	No ID	No ID	13	9.4	10.3	26.2	18.1	19.5	No ID	No ID	No ID	No ID	No ID	No ID	1603.8	1344.3	9861.2	1497	1593	1761.4	77.5	46.6	44.6	45.2	45.3	126.1
Q13617-2	Isoform 2 of Cullin-2 OS=Homo sapiens OX=9606 GN=CUL2	CUL2	0	45	33	33	5749.3	5391.7	4834.4	5092.5	8498.2	6461	2529.6	1927.4	2036.3	2784.3	2602.5	2265.2	4280.5	3543.5	4269	3853.8	4494.7	3314.7	9229.8	9201.5	11476.6	11591.5	15883.1	9736.9	2791	2861.1	2866.7	2451.7	2711.3	2377.6
Q15652	Probable JmjC domain-containing histone demethylation protein 2C OS=Homo sapiens OX=9606 GN=JMJD1C PE=1 SV=2	JMJD1C	0.001	1	3	3	No Quan Value	No Quan Value	No Quan Value	No Quan Value	No Quan Value	No Quan Value	No ID	No ID	No ID	No ID	No ID	No ID	No ID	No ID	No ID	No ID	No ID	No ID	348.1	412	325.7	478.7	368.8	314.9	No ID	No ID	No ID	No ID	No ID	No ID
Q8WV92	MIT domain-containing protein 1 OS=Homo sapiens OX=9606 GN=MITD1 PE=1 SV=1	MITD1	0.002	8	2	2	No Quan Value	No Quan Value	No Quan Value	No Quan Value	No Quan Value	No Quan Value	No ID	No ID	No ID	No ID	No ID	No ID	No ID	No ID	No ID	No ID	No ID	No ID	219.8	189.8	269	431.7	369.5	248.7	310.8	253.2	274.2	237.9	270.8	261.2
D6RIF6	SLAIN motif-containing protein 2 OS=Homo sapiens OX=9606 GN=SLAIN2 PE=1 SV=1		0	12	5	1	87.2	66.7	71	74.6	114.7	104.8	No ID	No ID	No ID	No ID	No ID	No ID	No ID	No ID	No ID	No ID	No ID	No ID	No ID	No ID	No ID	No ID	No ID	No ID	No ID	No ID	No ID	No ID	No ID	No ID
Q9H1A4	Anaphase-promoting complex subunit 1 OS=Homo sapiens OX=9606 GN=ANAPC1 PE=1 SV=1	ANAPC1	0	19	27	27	930.8	1223.5	863.6	911	1132.8	999.9	586.8	454.6	544.1	394.7	709.8	572.4	266.3	262.5	200.6	277.1	246.8	271.2	3528.7	3305.6	4230.2	3732	3593.9	2983.5	613.1	599.9	484.6	467.3	596.4	596.3
O60333-2	Isoform 2 of Kinesin-like protein KIF1B OS=Homo sapiens OX=9606 GN=KIF1B	KIF1B	0	19	26	7	1771.5	1910.2	1505.8	1151.9	2502.9	2213.7	2690.6	1933	2338.9	2197.8	3379	2423.6	1424	917.8	946.6	981.4	1262	1135.3	2485.2	2601.2	2688.6	2830.2	2901.7	2271.5	2466	2868.1	2515.7	2398.6	2164.8	2102.9
Q5EBL8-2	Isoform 2 of PDZ domain-containing protein 11 OS=Homo sapiens OX=9606 GN=PDZD11	PDZD11	0	47	5	5	554.5	570.9	484.4	419.7	776.3	609.5	572.2	240.5	401.7	349.4	484.9	481.5	478.2	356.7	356.2	379.6	442.5	422.3	1068.3	1345.3	1252.6	1573.7	1497.7	828.6	634.6	748.2	577.6	520.2	782.4	1026.4
O95684	FGFR1 oncogene partner OS=Homo sapiens OX=9606 GN=FGFR1OP PE=1 SV=1	FGFR1OP	0	18	6	6	78.4	74	52.1	59.6	88.7	80.1	278.1	197.2	222.3	147.7	358	254.9	315.3	285.9	299.1	221.2	364.7	288.6	174	189.6	178.2	248.3	228.5	178.5	269.5	229.7	256.9	224.1	344.8	185.5
P49768	Presenilin-1 OS=Homo sapiens OX=9606 GN=PSEN1 PE=1 SV=1	PSEN1	0	19	7	7	650.3	621.8	509.7	820.1	798.7	639.6	1464	1179.8	1182.4	1062	2464.6	1197.9	838.8	665.7	871.5	782.7	949	812.1	2496.5	2090.8	2648.3	2285.9	2186.7	1893.1	1105.2	967.4	995.8	1023.5	1048.1	845.9
Q99700	Ataxin-2 OS=Homo sapiens OX=9606 GN=ATXN2 PE=1 SV=2	ATXN2	0	14	18	17	1610.5	1768.5	1667.8	1244.6	1794.5	1683.3	834.5	660.5	540.6	516.7	911.4	663	921.2	719.5	852.7	646.3	880	808	2699.3	3971.9	3268.3	4091.8	3284	3058.1	3625.4	3577.4	2939.6	3322.2	3874.9	2890.5
Q96JY6-5	Isoform 5 of PDZ and LIM domain protein 2 OS=Homo sapiens OX=9606 GN=PDLIM2	PDLIM2	0	32	15	15	1605.7	2123.4	1978.7	1065.4	1897.6	1700.6	2897.5	4486	2869.8	2572.4	3265.6	1544.5	2016.2	1420.7	1354	1410.2	2688.7	2234.3	2370.7	4328.9	2354.4	2095.1	2681.4	2783.5	2608.9	2730.7	3193	2670.8	3340.7	2197.1
Q14320	Protein FAM50A OS=Homo sapiens OX=9606 GN=FAM50A PE=1 SV=2	FAM50A	0	42	12	10	2002.3	2001.5	1722.6	1677.8	2589.8	2648	903.1	513.9	670.4	503.5	819.5	864.2	2017.8	1691.1	1340.6	1979.6	2143	1858.2	3737.9	3877.1	3357.7	3661.1	3921.9	3602.9	3131.3	3507.6	2941.3	3339.6	2648.9	2059.4
Q12830	Nucleosome-remodeling factor subunit BPTF OS=Homo sapiens OX=9606 GN=BPTF PE=1 SV=3	BPTF	0	15	44	44	3251.2	3044.7	3127.9	3508.9	3821	3646.8	1048.3	683.9	855	627.8	1553.3	966.9	1467.1	1175.1	1059.9	1642.2	1265.8	1344.9	5649.1	5073.9	5913.7	6960.4	6636	4767.2	1704.2	1503.5	1316.4	1319.4	1588.6	1590.1
Q8NEZ2	Vacuolar protein sorting-associated protein 37A OS=Homo sapiens OX=9606 GN=VPS37A PE=1 SV=1	VPS37A	0	21	6	6	1033.3	942.3	918.2	850.7	1585.4	1033.7	454.5	357.3	354.2	306.8	521.4	444.8	677.1	444.2	660.3	446	644.7	561.2	1171.9	1370	1322.2	768.5	962.9	1054.2	1224.8	1047.5	1276.8	1118.8	1091.8	1311.7
Q9UDW1	Cytochrome b-c1 complex subunit 9 OS=Homo sapiens OX=9606 GN=UQCR10 PE=1 SV=3	UQCR10	0	48	3	3	839.5	671.8	672.3	837.8	1938.1	718.2	350.2	184.8	267.7	203.8	300.3	339.3	1127	1219.4	1398.3	784.9	990.6	659.8	No ID	No ID	No ID	No ID	No ID	No ID	1943.2	1906.5	1714.8	1154.8	1793.5	1734.4
P35580-4	Isoform 4 of Myosin-10 OS=Homo sapiens OX=9606 GN=MYH10	MYH10	0	70	175	1	83238.2	143868	61910.3	72245.9	109148	53437.1	91098.1	114054	153718	82393.3	94287.8	73655.6	87033.9	87266.7	94114.8	92085.2	118810	96335.5	105909	252074	102403	76008.2	130143	146113	109790	113791	108045	144365	137539	51101.1
Q9NUP9	Protein lin-7 homolog C OS=Homo sapiens OX=9606 GN=LIN7C PE=1 SV=1	LIN7C	0	51	9	6	5127.6	5010.3	4117.5	4368.6	6618.6	5536.1	4735.5	3327.7	2839.9	2039.2	4994.7	5021.7	2627.1	2063.8	1394.9	1845.3	2223.9	2101.1	6042.1	5459.1	4570.8	5576.7	4421.3	4584.4	5343.4	5644	4079.1	4010.6	4687.6	6289.6
O43586	Proline-serine-threonine phosphatase-interacting protein 1 OS=Homo sapiens OX=9606 GN=PSTPIP1 PE=1 SV=1	PSTPIP1	0	22	7	7	285.2	387.7	338.2	254.5	376.7	185.5	440.5	395.4	398.7	943.4	545.5	246.1	345.9	382.2	510.1	322.3	475.8	519.5	407.1	424.1	436.1	422.3	415.5	456	529.7	441.8	544.6	440.1	459.6	344
Q9BV44	THUMP domain-containing protein 3 OS=Homo sapiens OX=9606 GN=THUMPD3 PE=1 SV=1	THUMPD3	0	21	10	10	1246.2	1237.2	1077	929.2	1984.9	1230.6	806	664.3	759.5	483.5	1262.2	753.2	943.7	634.1	921.9	844	972.5	759.3	966.8	1234.8	1014.6	1045.8	1314.8	807.8	1434.5	1570.9	1237.9	1317.2	1422	1138.3
Q08379	Golgin subfamily A member 2 OS=Homo sapiens OX=9606 GN=GOLGA2 PE=1 SV=3	GOLGA2	0	55	45	45	8555.3	7532.7	7765.7	9683.2	10510.9	8491.9	7768.4	6183.4	6799.4	5036.8	11950	6116.8	7153.9	7035.1	5452.6	5058.9	6253.1	6104.1	13193.2	14905.7	13782.6	15197.7	17293	13269.4	8370.3	7968.2	6728.5	8108.8	8977.7	6340.4
Q8TDX6	Chondroitin sulfate N-acetylgalactosaminyltransferase 1 OS=Homo sapiens OX=9606 GN=CSGALNACT1 PE=1 SV=2	CSGALNACT1	0.002	6	2	2	No ID	No ID	No ID	No ID	No ID	No ID	78.9	39	62.3	57.1	138.3	60.1	No ID	No ID	No ID	No ID	No ID	No ID	No ID	No ID	No ID	No ID	No ID	No ID	No ID	No ID	No ID	No ID	No ID	No ID
P50479	PDZ and LIM domain protein 4 OS=Homo sapiens OX=9606 GN=PDLIM4 PE=1 SV=2	PDLIM4	0	72	17	17	5587.1	5324.1	6620.4	3275.5	9365.1	5174.4	5762.1	5417.3	8104.2	5755.2	9175.7	3390.9	2379.6	2859.1	1979.1	2037.5	3662.1	3012.1	9455.2	26357.9	9318.9	7731.3	17521.8	16400.1	3970.2	4787.7	3229.7	6685.1	6720.5	2792.2
P43251-2	Isoform 2 of Biotinidase OS=Homo sapiens OX=9606 GN=BTD	BTD	0	16	6	6	365.5	427.7	344.4	370	562.7	338	376.1	195.1	198.8	305.6	232.8	292.8	483.3	315.1	416.5	328.4	573.1	341.9	397.9	337.3	486.8	266.9	339.8	371.5	617.6	484.3	654.1	497	576.4	392.2
O43924	Retinal rod rhodopsin-sensitive cGMP 3',5'-cyclic phosphodiesterase subunit delta OS=Homo sapiens OX=9606 GN=PDE6D PE=1 SV=1	PDE6D	0	29	3	3	128.6	138	170.2	111.3	187.7	116.7	573.6	497.4	556.8	467	820.9	551.3	302	305.8	264	272.1	395.8	307	514.3	653.5	499.7	344.1	751.9	546	138.4	116.4	125	133.7	142.3	106.3
Q96GY3	Protein lin-37 homolog OS=Homo sapiens OX=9606 GN=LIN37 PE=1 SV=1	LIN37	0.001	14	3	3	No Quan Value	No Quan Value	No Quan Value	No Quan Value	No Quan Value	No Quan Value	No ID	No ID	No ID	No ID	No ID	No ID	No Quan Value	No Quan Value	No Quan Value	No Quan Value	No Quan Value	No Quan Value	No ID	No ID	No ID	No ID	No ID	No ID	79.4	86.9	96	110.8	122	90.8
Q6IQ21	Zinc finger protein 770 OS=Homo sapiens OX=9606 GN=ZNF770 PE=1 SV=1	ZNF770	0.002	3	2	2	No ID	No ID	No ID	No ID	No ID	No ID	63	55.2	55.8	53.4	121.3	104.5	33.7	48.1	54.7	47	53.4	76.4	312	317.2	296.6	525.8	401.6	231.8	No ID	No ID	No ID	No ID	No ID	No ID
P09493-9	Isoform 9 of Tropomyosin alpha-1 chain OS=Homo sapiens OX=9606 GN=TPM1	TPM1	0	81	48	2	23181.4	34090.5	22443.4	17776.5	30558.8	17474.6	36574.3	23346.1	72489.2	28849.7	39072	23748.2	20051.4	50308	41111.6	25689.1	31953.4	28920.7	35797.2	100971	47305.9	23692.5	91802.1	51642.4	32385.9	41203.6	46045.8	61511.2	62805	22310
Q9BTZ2	Dehydrogenase/reductase SDR family member 4 OS=Homo sapiens OX=9606 GN=DHRS4 PE=1 SV=3	DHRS4	0	46	13	13	6583.8	9205.7	4067.3	3758.3	7753.2	7123.1	6227.7	3096.4	4622.7	4047.2	8221.3	6659.2	4224.5	5432.4	4830.2	5339.2	6672.3	6796.5	4684.3	7500.4	3920.1	3230.4	6282	4607.1	7708.9	5716.8	16235.5	6169.9	5734.5	7517.9
H7C2Q8	EBNA1 binding protein 2, isoform CRA_d OS=Homo sapiens OX=9606 GN=EBNA1BP2 PE=1 SV=1	EBNA1BP2	0	41	20	20	7164.5	6330.2	5296.5	9530.4	7009.6	6811.7	7658.1	4780.2	5852	3373.2	9558.8	8520.8	4936	4609	3146.3	9588.1	4587.7	5777.7	9774.3	7394.7	14036.6	17467	13437.9	9408.9	6373.1	6996	5705.6	4402.6	4461.6	6221.4
Q13422	DNA-binding protein Ikaros OS=Homo sapiens OX=9606 GN=IKZF1 PE=1 SV=1	IKZF1	0	17	9	1	1081.2	938.4	921.2	678.9	1115	723	696.3	612.2	468.5	481.3	738.6	428.7	240.3	264.2	318.5	153.8	316	291.7	990.3	1108.9	1257.1	1853	1581.8	1409.3	817.4	869.7	1258.6	873.1	848.9	618.1
P78316	Nucleolar protein 14 OS=Homo sapiens OX=9606 GN=NOP14 PE=1 SV=3	NOP14	0	32	29	29	3300	2972.9	2153.2	5010.7	3900.8	3156.3	5005.5	2304.1	3448.5	1766.6	5645	5225.1	2076.6	2269.5	1900	2274.8	2079.6	2037.9	6041.1	5504.2	6361	9204.5	6565.3	4074.9	5022.3	5352.4	4858.2	4601.9	4561.3	7737.6
Q9Y6M0	Testisin OS=Homo sapiens OX=9606 GN=PRSS21 PE=1 SV=1	PRSS21	0.002	9	2	2	No ID	No ID	No ID	No ID	No ID	No ID	94.4	63.8	92	106.1	163.4	58	No ID	No ID	No ID	No ID	No ID	No ID	153.2	110.7	63.6	197	92.1	85.3	No ID	No ID	No ID	No ID	No ID	No ID
Q8WV93	AFG1-like ATPase OS=Homo sapiens OX=9606 GN=AFG1L PE=1 SV=2	LACE1; AFG1L	0	10	3	3	164.9	161.1	130.8	135.9	193.1	184.3	76.6	61.4	62.3	43.5	122.5	47.5	No ID	No ID	No ID	No ID	No ID	No ID	195	201.1	186.6	197.5	256.3	192.7	No ID	No ID	No ID	No ID	No ID	No ID
P56181-2	Isoform 2 of NADH dehydrogenase [ubiquinone] flavoprotein 3, mitochondrial OS=Homo sapiens OX=9606 GN=NDUFV3	NDUFV3	0	50	23	21	7318.7	8041.1	5606.7	9907.9	9063.5	8527.5	4975.7	3913.9	3778.7	3225.9	4556	2754.8	4143.1	4471.7	3456	2476.1	3624.3	2134.4	16148.6	14321.4	9844	13397.5	16822.5	15567	10805.1	12595.7	8562.4	12641.8	11545.8	12469.4
Q8N6H7	ADP-ribosylation factor GTPase-activating protein 2 OS=Homo sapiens OX=9606 GN=ARFGAP2 PE=1 SV=1	ARFGAP2	0	39	20	20	5404.8	4861.9	5561.7	3693.9	9012.5	5723.2	5013.1	3142.5	2975.8	3030.5	6092.1	5198.8	3052.9	2297.9	2772.4	2315.6	3295.8	2721.4	8431.3	10782.8	9607.1	6568.4	10950.8	7274.8	6154.8	8195.5	6407.7	5258	7476.6	5653.2
A0A0G2JK64	Histone-lysine N-methyltransferase EHMT2 OS=Homo sapiens OX=9606 GN=EHMT2 PE=1 SV=1	EHMT2	0	19	21	20	1376.2	1318.2	1053.4	1344.5	1655.6	1504.3	814.3	812.1	844.1	574.1	1553.4	639.8	885.4	862.7	812.5	960.3	1033.4	921.1	1219.1	1140.1	1061.1	1583.8	2077.5	936.9	2072.2	2663.9	2019.5	1750.5	2062	2204.8
X6R3P0	Slit homolog 2 protein OS=Homo sapiens OX=9606 GN=SLIT2 PE=1 SV=1		0	5	6	6	38.4	42.7	33.4	38.6	42.3	38.3	59.8	82.2	121.6	62.8	95.1	49.8	52.5	70.2	67.3	68.3	77.4	55.4	336	379.7	452.4	557.3	323.6	230.6	176.4	167.8	146.2	163.6	181	115.6
P08582	Melanotransferrin OS=Homo sapiens OX=9606 GN=MELTF PE=1 SV=2	MFI2; MELTF	0	51	27	27	3085.8	1440.3	1593.8	4830	1678.9	2568.8	4276.8	3063.8	3778.4	2123.7	3988.5	7526.9	3521.8	2844	1842.9	4079.9	4515.9	2385.5	5756.1	6493	2957.7	5008.1	2275	6559.7	3815.6	2460.6	3189.1	3782.9	2272.3	3532.3
P06756	Integrin alpha-V OS=Homo sapiens OX=9606 GN=ITGAV PE=1 SV=2	ITGAV	0	55	58	58	19874.7	23500.3	31675.1	13558.9	16113.3	14234.3	23106.6	13515.1	20207.7	19726.4	27361.3	17751.5	20350.8	11735.3	14291.5	12980.5	15839.1	16600.2	26808.6	48862.8	43534.7	25951.1	30272	29565.3	21459.5	17520	16381.1	19592.8	28928.1	11517.9
Q9Y2D0	Carbonic anhydrase 5B, mitochondrial OS=Homo sapiens OX=9606 GN=CA5B PE=1 SV=1	CA5B	0.002	11	3	3	No Quan Value	No Quan Value	No Quan Value	No Quan Value	No Quan Value	No Quan Value	No ID	No ID	No ID	No ID	No ID	No ID	No ID	No ID	No ID	No ID	No ID	No ID	No ID	No ID	No ID	No ID	No ID	No ID	684.6	670.3	625.2	692	711.3	513.9
Q659A1	Little elongation complex subunit 2 OS=Homo sapiens OX=9606 GN=ICE2 PE=1 SV=2	NARG2; ICE2	0.001	3	3	3	No ID	No ID	No ID	No ID	No ID	No ID	No ID	No ID	No ID	No ID	No ID	No ID	No ID	No ID	No ID	No ID	No ID	No ID	220.3	260.3	286.4	329.6	233	198.9	No Quan Value	No Quan Value	No Quan Value	No Quan Value	No Quan Value	No Quan Value
P63313	Thymosin beta-10 OS=Homo sapiens OX=9606 GN=TMSB10 PE=1 SV=2	TMSB10	0	34	4	1	3530.5	5835.3	3199	1615.5	4371.8	1938.5	8819.1	3108.3	4905.5	5480.9	3744.1	10523.3	5838.7	4879.7	10348.6	1548.3	6837.5	7475	8550.8	26502.1	26196.4	8791.5	15382.2	8637.8	6263.2	12536.9	8193.4	14846.8	10808.4	3506.6
Q07960	Rho GTPase-activating protein 1 OS=Homo sapiens OX=9606 GN=ARHGAP1 PE=1 SV=1	ARHGAP1	0	65	25	25	14301.7	15900.1	14526.4	8496.8	21050.4	15228.5	12976.2	10013.2	10487.5	11589.8	13564.9	10696	10591.6	9280.3	10904.2	9642.1	12117.3	10946.5	11253.4	21697.5	15021.4	10499.3	15068.6	9868.4	11003.9	12519.4	11436.2	10293.1	15719.4	7256.4
O60678	Protein arginine N-methyltransferase 3 OS=Homo sapiens OX=9606 GN=PRMT3 PE=1 SV=4	PRMT3	0	34	16	16	1267	1254.1	1040.1	997.7	2044.9	1270.1	961.2	806.4	819.5	524.5	879.5	990.7	381	708.3	364.7	742.8	427.6	540	1134.8	961.1	956.3	1324.7	1001.5	762.7	1528.2	2327.4	1771.3	1811.5	1673.5	2454.4
A0A0G2JMB2	Immunoglobulin heavy constant alpha 2 (Fragment) OS=Homo sapiens OX=9606 GN=IGHA2 PE=1 SV=1		0	73	18	1	49.3	55.9	49.8	45.6	139.4	35.6	65.5	72.7	78.6	76	109.2	51.7	36.4	46.5	51.9	26.7	41.5	33.3	97.8	110.8	297.4	97.7	94.7	198.3	No ID	No ID	No ID	No ID	No ID	No ID
Q9NQX3-2	Isoform 2 of Gephyrin OS=Homo sapiens OX=9606 GN=GPHN	GPHN	0	29	18	18	2375.4	2502.9	1995.4	1733.8	3846.9	2131	1116.2	1658.6	851	854.7	1332.4	1410.4	1213	947.7	1114.3	1154.3	1865.1	1076.5	1704.6	1782.3	1571.2	1024	1062.1	1209.4	2029.8	2146.4	1638.7	1686	1718	1893.7
Q9H6U6-8	Isoform 4 of Breast carcinoma-amplified sequence 3 OS=Homo sapiens OX=9606 GN=BCAS3	BCAS3	0	15	10	10	119.5	109.9	159.2	100.8	182.7	110.7	311.4	342.6	354.3	304.6	556.3	295.6	200.4	131.9	192.3	207.8	218.6	158.7	600	700.9	670.4	612	600.4	551.2	468.5	402.1	405.2	433	532.4	325.7
Q96PE7	Methylmalonyl-CoA epimerase, mitochondrial OS=Homo sapiens OX=9606 GN=MCEE PE=1 SV=1	MCEE	0	53	8	8	758.3	923.8	576.5	828.7	863.6	688.9	1975.9	1025	1405.4	1098.1	1472.7	2212.7	1940.8	2255.1	1639.5	1138.7	1564.1	1497.9	5021.9	4621.4	4906.3	3091.4	4039.8	5821.2	1534.2	1527.5	1103.7	1903	1519.3	1099.8
Q96ST2	Protein IWS1 homolog OS=Homo sapiens OX=9606 GN=IWS1 PE=1 SV=2	IWS1	0	20	17	16	2496.2	2249.8	2078.4	2372.6	3268	2867.3	3044.9	1734.8	2176.8	1515.6	3458.1	2842.6	2182.1	2131.5	1863.6	2725.6	2179.4	2437.8	2598.7	2339.6	2816.3	3441.4	3288.2	2664.7	3024.7	3348.6	2973.9	2574.8	2651.5	3476.8
Q92769	Histone deacetylase 2 OS=Homo sapiens OX=9606 GN=HDAC2 PE=1 SV=2	HDAC2	0	53	21	15	4595.7	4847.6	3745.9	5358.8	5164.2	3952.2	2984.6	1860.2	3062.6	1755.3	3882.9	3141.9	4326.2	3482.3	4538.9	6805.7	5514.4	4325.4	6073.6	8255	8018.3	10467.7	18549.3	6847.5	6033.9	10570.2	9048.4	8007.2	9313.6	10048.9
O95239	Chromosome-associated kinesin KIF4A OS=Homo sapiens OX=9606 GN=KIF4A PE=1 SV=3	KIF4A	0	22	26	25	823.4	1044.5	647.2	853.9	1286	848.5	705.1	580.1	750.6	463.6	1267.9	654.1	695.4	590.4	554.8	575.8	896.5	691.9	1300	1023.2	954.6	2484.7	1737.1	1035.9	791	1070.7	575.7	559.5	1036.4	377.5
Q8N6R0	Methyltransferase-like protein 13 OS=Homo sapiens OX=9606 GN=METTL13 PE=1 SV=1	METTL13	0	42	21	21	126.1	121.1	102.6	119.8	173.6	144.8	1778	1923.8	1646.1	1362.6	3763.9	1780.2	1418.7	1288.6	1430.7	1652.7	1343.3	1298	1762.2	1708.3	1672.9	1767.7	2455.2	1498.1	2242.6	2037	2265.8	2433.4	2643.9	1748.5
Q86Y56	Dynein assembly factor 5, axonemal OS=Homo sapiens OX=9606 GN=DNAAF5 PE=1 SV=4	HEATR2; DNAAF5	0	36	24	24	1258.1	1937.7	1126.2	918.2	1210.9	1252.1	1591.8	1001.7	1139.3	990.7	2788.3	1165.5	1633.5	1476	1841.7	1817.7	1957.5	1415.1	3542.4	3620.1	4669.2	4244.6	2699.3	3569.2	448.3	629.3	297.8	331.6	466.7	520.2
A8MWD9	Putative small nuclear ribonucleoprotein G-like protein 15 OS=Homo sapiens OX=9606 GN=SNRPGP15 PE=5 SV=2	LOC100130932; SNRPGP15	0	37	5	5	3479.1	3172.9	2055.8	3920.1	4885.7	3869.5	4098.5	1953.9	3126.3	1891.5	4241	2978.8	2345.3	2503.3	1541.4	2943.5	2130.1	2258.8	2857.1	2631.3	3318.3	3012.9	4390	3369.9	2584.6	3139.5	2899.2	2395.4	2665.4	2810.1
Q9H4B0	Probable tRNA N6-adenosine threonylcarbamoyltransferase, mitochondrial OS=Homo sapiens OX=9606 GN=OSGEPL1 PE=2 SV=2	OSGEPL1	0	20	7	7	608.1	530	618.2	610.2	943.3	486.7	No ID	No ID	No ID	No ID	No ID	No ID	1114.6	928.1	936.9	1451.9	1361.7	1130.8	685.6	820.7	653.3	605.9	1783.7	831.2	802.9	641.6	573.6	546.1	535.4	532.5
Q9BXR6	Complement factor H-related protein 5 OS=Homo sapiens OX=9606 GN=CFHR5 PE=1 SV=1	CFHR5	0	21	11	10	344.3	537.1	375.4	257.3	414.9	229.6	639.3	837.9	873.9	1512.8	781.8	430.4	797.7	1095.1	915.2	1293	777.2	1342.6	895	1295.3	1087.2	909.5	588.4	950.3	870.6	555	567.9	416.4	528.5	393.9
Q9ULR0-1	Isoform 2 of Pre-mRNA-splicing factor ISY1 homolog OS=Homo sapiens OX=9606 GN=ISY1	ISY1-RAB43; RAB43; ISY1	0	31	13	13	3115.4	3002.5	2476.4	4093.5	3630.2	3639	3107.7	1987.2	2405.2	1506.3	3713.7	2525.8	1023.2	1328.9	760.4	1171	988	1016.5	3757.5	2738.5	3309.3	5149.4	3643.7	2885.8	2382	1979.4	1861.4	1822.2	1872.3	2486.7
Q6ZVK8	8-oxo-dGDP phosphatase NUDT18 OS=Homo sapiens OX=9606 GN=NUDT18 PE=1 SV=3	NUDT18	0	23	6	6	258	183.6	223.6	205.5	305.3	238.6	196.1	177.3	167.1	215.6	293	182.3	No ID	No ID	No ID	No ID	No ID	No ID	No ID	No ID	No ID	No ID	No ID	No ID	No Quan Value	No Quan Value	No Quan Value	No Quan Value	No Quan Value	No Quan Value
P04211	Immunoglobulin lambda variable 7-43 OS=Homo sapiens OX=9606 GN=IGLV7-43 PE=3 SV=2	IGLV7-43	0.002	21	3	1	No ID	No ID	No ID	No ID	No ID	No ID	No ID	No ID	No ID	No ID	No ID	No ID	No ID	No ID	No ID	No ID	No ID	No ID	185.2	252.7	182.4	222.4	216.1	427.5	No ID	No ID	No ID	No ID	No ID	No ID
Q9BTU6	Phosphatidylinositol 4-kinase type 2-alpha OS=Homo sapiens OX=9606 GN=PI4K2A PE=1 SV=1	PI4K2A	0	62	28	28	4704	5446.1	4578.5	5325.5	5793.6	3932.6	4849.8	3698.5	3343.6	3309.3	4043.2	3042.3	4681.7	3765.3	4679.2	3898	4578.2	5411.7	7226.3	8354.2	10667.8	7437.1	5496.1	6121.6	3511.9	2647.5	2921.8	3223.4	2834.2	3695
Q9UGJ1	Gamma-tubulin complex component 4 OS=Homo sapiens OX=9606 GN=TUBGCP4 PE=1 SV=1	TUBGCP4	0	16	8	8	526.7	514.3	407.2	475.3	593.6	492.5	603.9	510.1	560.6	497.5	754.4	625.1	No ID	No ID	No ID	No ID	No ID	No ID	705.9	742.3	661.2	797.4	863.8	606.4	766.6	675.2	614.3	698.6	692.4	802.8
Q9Y6A4	Cilia- and flagella-associated protein 20 OS=Homo sapiens OX=9606 GN=CFAP20 PE=1 SV=1	C16orf80; CFAP20	0	21	4	4	1480.8	1528	1177.6	1275.7	2521.3	1519	574.3	453.5	529.3	366.7	727	509.6	918.3	869.4	762.7	783.3	1013.2	873.7	1729	2474.2	2732.2	3113.6	1783.7	1654	1157.9	1271.1	1348	1074.5	1358.3	1223.6
P0DMU9	Cancer/testis antigen family 45 member A10 OS=Homo sapiens OX=9606 GN=CT45A10 PE=1 SV=1	LOC102723631; CT45A10; CT45A5; CT45A6; LOC102723680; CT45A9	0	52	9	2	175.6	140.6	94.5	73.4	119.5	578.5	240.6	122	102.7	66.5	1344.5	89.8	148.9	125.3	75.7	281	60.6	60.7	1099.2	913.9	813.8	9870	860.7	1633.9	No ID	No ID	No ID	No ID	No ID	No ID
Q08752	Peptidyl-prolyl cis-trans isomerase D OS=Homo sapiens OX=9606 GN=PPID PE=1 SV=3	PPID	0	53	23	22	6073.1	5311.5	6414.4	4997.2	9656.7	6410.4	4614.9	2814	3196.3	3116.9	5725.2	3551.4	4989.5	3958.5	3877.1	4754	6101.2	4677.6	8147.6	8280	10306.5	14935.1	8118	7711.1	3357.4	3167.9	2496.6	1027.1	2862.2	2013.6
Q9H6P5	Threonine aspartase 1 OS=Homo sapiens OX=9606 GN=TASP1 PE=1 SV=1	TASP1	0	17	6	6	146.9	193.8	140.5	112.9	170.2	118.5	266.6	341.9	311.8	300.3	458.7	294.8	250.2	297.8	174.1	335.2	239	287.6	279.8	290.1	286.8	245.6	233.5	255.6	326.9	290.1	295.2	254.9	310.4	283.1
A1X283	SH3 and PX domain-containing protein 2B OS=Homo sapiens OX=9606 GN=SH3PXD2B PE=1 SV=3	SH3PXD2B	0	51	41	39	5390	5393.4	5865.5	3448.9	6420.9	4490.3	6219.2	4339.2	4921.8	4180.4	5867.3	8108.6	5421.6	4185.6	5363.3	3669.9	5552.3	5157	11590.9	17913.8	14316.7	15666.6	12731	9835.6	8226.1	7759.6	6783.4	8028	10290	5043.3
J3KNP4	Semaphorin-4B OS=Homo sapiens OX=9606 GN=SEMA4B PE=1 SV=1	SEMA4B	0	24	19	19	3754.2	2507.5	5256.5	2693.9	4217.7	3617.7	2827.9	998.1	1026.6	4869.9	2518.5	2692.5	2303.1	1226.8	849.4	2236.4	1527.6	1894.5	3786.8	5621.6	3695.2	6811.8	2522.3	2079.3	4295.6	2706.7	3622	2487.1	3991.7	4195.4
Q9H061	Transmembrane protein 126A OS=Homo sapiens OX=9606 GN=TMEM126A PE=1 SV=1	TMEM126A	0	47	9	9	2083.8	2099.2	2027	3349.8	2743.2	1588.9	3810.1	3123	2712.2	2337.9	4956.4	2796.8	2158.1	1546	2218.5	1526.6	1567.9	1641.5	1495.8	1952.3	1679	1091.6	1675.3	1477.3	4838.1	4129.9	4816.3	3262.8	3380.1	3038.3
O15382	Branched-chain-amino-acid aminotransferase, mitochondrial OS=Homo sapiens OX=9606 GN=BCAT2 PE=1 SV=2	BCAT2	0	45	16	16	5112.6	5698.7	3476.9	6096.6	7031.6	5180.7	3680.9	1451.5	1927.1	1733.8	2822.5	3061.6	3954.6	2969.2	2814.7	3508	3011.3	2528.7	10331.5	7553.6	11359.1	5263.4	13246.8	12726.5	4557.1	4306.5	3454	4491.8	3625.4	3873.8
Q9NPG3	Ubinuclein-1 OS=Homo sapiens OX=9606 GN=UBN1 PE=1 SV=2	UBN1	0.001	5	5	4	No Quan Value	No Quan Value	No Quan Value	No Quan Value	No Quan Value	No Quan Value	No ID	No ID	No ID	No ID	No ID	No ID	No ID	No ID	No ID	No ID	No ID	No ID	592.3	487.1	482.7	821.2	592.3	445.3	No ID	No ID	No ID	No ID	No ID	No ID
Q9H6Z4	Ran-binding protein 3 OS=Homo sapiens OX=9606 GN=RANBP3 PE=1 SV=1	RANBP3	0	38	18	1	230.2	218.4	212.4	156.4	381.2	253.6	No ID	No ID	No ID	No ID	No ID	No ID	No ID	No ID	No ID	No ID	No ID	No ID	No ID	No ID	No ID	No ID	No ID	No ID	No ID	No ID	No ID	No ID	No ID	No ID
A0A087WZT2	Methyltransferase-like protein 7B OS=Homo sapiens OX=9606 GN=METTL7B PE=1 SV=1		0	18	5	5	869.7	1332	540.9	1022.9	1394.9	553.7	50.5	46.7	62.1	71.1	98.7	40.6	721.3	1027.3	1483.1	1662.4	602.4	709.6	556.2	411.8	472.9	750.2	403.9	523.6	857.2	475.4	681	854.3	662.2	579.3
Q8WXH0-2	Isoform 2 of Nesprin-2 OS=Homo sapiens OX=9606 GN=SYNE2	SYNE2	0	47	299	293	35158.4	29663.8	37037.3	40772.5	49230.3	31638.7	43460.9	30475.6	30880.8	23694.4	75644.1	37945.5	28335.5	16646.8	19530.8	30531.6	32147.1	26412.4	69628.6	68182.8	68318.4	63854.4	59179.1	56721.2	50202	57281	45316.8	42244.3	51643.5	40807.2
Q9H2P9-5	Isoform 5 of Diphthine methyl ester synthase OS=Homo sapiens OX=9606 GN=DPH5	DPH5	0	29	6	6	575.9	519.2	497.1	435.1	1145.6	758	24.5	22.1	25.4	30.2	39.9	24.8	115.1	97.8	82	109.6	155.4	93.1	1235.8	1459.6	2319.5	2639.5	3317.6	1282.4	14.2	10.4	13.8	16	16.9	12.8
P13498	Cytochrome b-245 light chain OS=Homo sapiens OX=9606 GN=CYBA PE=1 SV=3	CYBA	0	38	6	6	3606.1	3588.2	3713	5901.5	5381.8	1893.4	3929.1	3138.5	2737.3	6655.9	4497.5	2251	5311.8	3487	6365.3	3157.9	5025.5	3594.1	2245.2	1850.7	1927.8	2014.4	1890.6	1793.3	1842.8	1730.2	1621.8	1863	1779.9	826.6
Q6P1X5	Transcription initiation factor TFIID subunit 2 OS=Homo sapiens OX=9606 GN=TAF2 PE=1 SV=3	TAF2	0	10	11	11	1619.1	2129.2	1448.3	1550.9	2674.2	1277.8	471.4	311.3	396	247.7	908	357.9	212.3	188.8	206.5	234.1	233	180.9	1186.4	912.2	1375.2	1273	1296.9	926.5	838.6	956.8	758	735.9	722.6	830.5
Q92990	Glomulin OS=Homo sapiens OX=9606 GN=GLMN PE=1 SV=2	GLMN	0	18	9	9	795.5	760.8	700.8	555.6	1490.8	808.1	560.9	290.8	361.7	374.9	469.9	488.2	503.9	325.1	331.1	495.1	495.9	352.7	239.1	224.9	289.3	247	391.1	192.2	869.7	805.9	760.4	702.3	826.6	668.5
Q8IVM0	Coiled-coil domain-containing protein 50 OS=Homo sapiens OX=9606 GN=CCDC50 PE=1 SV=1	CCDC50	0	38	11	11	1362.7	1487	1323	1115.8	1934.9	1280.5	2229.9	1332.9	1868.3	1086	1409.3	1728.5	943.4	1068.3	929.4	632.9	1097.5	934.9	3554.9	3538.7	3689.2	3652.4	4172.1	5011.4	2430.6	2637.2	2380.9	2194.5	2637.9	1693.3
Q92562	Polyphosphoinositide phosphatase OS=Homo sapiens OX=9606 GN=FIG4 PE=1 SV=1	FIG4	0	9	9	9	62.6	62.6	51.7	45.7	98.2	67	38.5	81.4	83.6	44.5	85.3	46.9	65.2	82.1	73.6	70.4	97	69.3	633.4	846.8	810.6	1201.8	829	873.5	319.7	446.9	398.3	519	501.5	293.4
E5RIM7	Copper transport protein ATOX1 OS=Homo sapiens OX=9606 GN=ATOX1 PE=1 SV=1		0	73	7	7	2695.8	2523.5	2527.7	1953.3	5792.9	2415.9	3105.5	1389.1	1809.4	1323.2	2092.7	2522.5	4258.8	2740.2	5183.7	1343	5057.2	3123.8	7348.9	10091.7	11449.9	5760.6	7475.5	11628.1	551	577.2	449.9	441.9	462.3	344.6
Q9NXV2	BTB/POZ domain-containing protein KCTD5 OS=Homo sapiens OX=9606 GN=KCTD5 PE=1 SV=1	KCTD5	0	22	3	3	No ID	No ID	No ID	No ID	No ID	No ID	164.5	238.8	227.1	185.7	275.7	107.2	No Quan Value	No Quan Value	No Quan Value	No Quan Value	No Quan Value	No Quan Value	31.8	35.8	53.9	50.5	47	46.2	304.3	268.4	276.2	256	310.2	324.9
J3QQX3	NADPH:adrenodoxin oxidoreductase, mitochondrial OS=Homo sapiens OX=9606 GN=FDXR PE=1 SV=2		0	66	24	2	107.2	119.9	64.8	115.8	84.6	200.2	No ID	No ID	No ID	No ID	No ID	No ID	69.6	57.1	59.2	76	107.6	73.1	132	131.4	99.4	99.6	107.9	90.1	No ID	No ID	No ID	No ID	No ID	No ID
Q9UBV2	Protein sel-1 homolog 1 OS=Homo sapiens OX=9606 GN=SEL1L PE=1 SV=3	SEL1L	0	50	31	31	7192	7704.5	6786.5	10529.4	9156.7	5638.8	6157.1	3976.9	4110.3	4260.6	6797.8	4601.1	8806.8	5504.9	7587.5	7059.6	6850.8	6572.3	12709.8	14744.5	10949.8	9290	15189.7	10387.9	8024.9	6393	6759.3	6984.8	7552.7	4993
Q9H1K1	Iron-sulfur cluster assembly enzyme ISCU, mitochondrial OS=Homo sapiens OX=9606 GN=ISCU PE=1 SV=2	ISCU	0	50	9	9	3441.9	3429.2	2825.4	4172.7	5306.7	2764.3	2669.8	1167	1416.5	1139.2	1841.4	2391.3	1854.6	1714.4	2068.4	1366.9	2084.9	1635.8	7830.1	6737.9	6829.2	6827.6	12145.8	7503.3	6309.4	5521.3	6299.9	5032.7	6278	5293.3
P27105	Erythrocyte band 7 integral membrane protein OS=Homo sapiens OX=9606 GN=STOM PE=1 SV=3	STOM	0	66	17	17	13468.6	23781.7	8734.1	22866	12236.8	5431.7	12175.4	8564.1	6998.4	13845.9	12473	8490.7	11656.4	5962	11886.4	6919.9	8526.3	7834.1	22552.6	12352	15325.2	8910.5	8330.3	9296.5	13213.8	7501.4	7857.5	9566.4	9944.7	7352.1
Q9H582	Zinc finger protein 644 OS=Homo sapiens OX=9606 GN=ZNF644 PE=1 SV=2	ZNF644	0	3	3	3	No ID	No ID	No ID	No ID	No ID	No ID	No ID	No ID	No ID	No ID	No ID	No ID	53.2	35.5	29.7	53	48.8	47.6	No ID	No ID	No ID	No ID	No ID	No ID	424.8	359	277.4	375.1	363.8	290.4
P09693	T-cell surface glycoprotein CD3 gamma chain OS=Homo sapiens OX=9606 GN=CD3G PE=1 SV=1	CD3G	0	17	3	3	322.9	316.6	317	376.2	614.9	242.9	No ID	No ID	No ID	No ID	No ID	No ID	260.5	260.1	278.5	105.4	343.2	337.7	809.2	561.3	660.5	476.3	777.5	1123	No ID	No ID	No ID	No ID	No ID	No ID
Q9NWW5	Ceroid-lipofuscinosis neuronal protein 6 OS=Homo sapiens OX=9606 GN=CLN6 PE=1 SV=1	CLN6	0.001	10	2	2	182.6	254.1	152.2	258.1	323.8	192.4	143.8	115.9	102.6	73.1	363.7	177.2	130.5	104.4	121.4	131.4	130	114.4	184	161.4	177.9	171.3	166.1	205.6	38	39.4	56.8	31.7	35.1	48.1
I6L8A6	DNA endonuclease RBBP8 OS=Homo sapiens OX=9606 GN=RBBP8 PE=1 SV=1		0.001	4	4	4	63.5	49.2	71.1	55.4	61.2	103.4	235.4	288.6	282.3	230.7	427.7	225.3	No ID	No ID	No ID	No ID	No ID	No ID	No Quan Value	No Quan Value	No Quan Value	No Quan Value	No Quan Value	No Quan Value	693.9	571	799.4	541.8	583.6	546.5
Q9Y3D5	28S ribosomal protein S18c, mitochondrial OS=Homo sapiens OX=9606 GN=MRPS18C PE=1 SV=1	MRPS18C	0.002	19	2	2	103.4	139.7	114.6	111.9	188.7	101.4	No ID	No ID	No ID	No ID	No ID	No ID	No ID	No ID	No ID	No ID	No ID	No ID	No ID	No ID	No ID	No ID	No ID	No ID	52.8	54	47.5	53.1	53.2	54.1
Q53GS7	Nucleoporin GLE1 OS=Homo sapiens OX=9606 GN=GLE1 PE=1 SV=2	GLE1	0	29	16	16	955.4	823.2	792.8	1138.4	1277.8	969.8	773.1	528	608	741.5	980.6	676	1128.4	949.4	1002.2	1504.2	1282.4	1129.8	2409.5	2031.5	2527.5	2873.7	2899.1	2046.7	652.3	555.8	530.8	491.8	468.1	488.2
P31431	Syndecan-4 OS=Homo sapiens OX=9606 GN=SDC4 PE=1 SV=2	SDC4	0	25	5	5	1733	2067.6	1612.3	1714.3	2021.2	1404.5	414.4	320	184.5	264.2	429.8	374.1	896.1	418.1	489	356.6	1123.9	555.4	2249.5	2326.3	1970.2	3041.7	3113.5	1475.2	2110.9	1242.2	1487.4	683.9	1415.3	1657
Q8IWW6	Rho GTPase-activating protein 12 OS=Homo sapiens OX=9606 GN=ARHGAP12 PE=1 SV=1	ARHGAP12	0	11	9	9	348.6	391	313.9	283.2	550.8	333.3	133	212.2	162.5	228.4	251	193.2	307.1	286.4	319.2	286.3	396.9	345.8	1132.1	1309.5	1707.6	1226.2	1162.6	1281.9	No Quan Value	No Quan Value	No Quan Value	No Quan Value	No Quan Value	No Quan Value
Q68CQ7	Glycosyltransferase 8 domain-containing protein 1 OS=Homo sapiens OX=9606 GN=GLT8D1 PE=1 SV=2	GLT8D1	0	24	8	8	450.2	512.2	526.4	367.3	615.5	344.5	1543.6	1332.7	1304	1787.1	1717.1	1212.2	525.7	582.2	635.3	455.7	588.2	536.9	2548.8	4634.9	3161.9	2516.3	2750.6	2651.9	1377.2	1494.6	1523.8	2022	2088.7	820.8
P09237	Matrilysin OS=Homo sapiens OX=9606 GN=MMP7 PE=1 SV=1	MMP7	0.001	13	4	3	53.1	71.5	25.6	28	32.5	32.3	No Quan Value	No Quan Value	No Quan Value	No Quan Value	No Quan Value	No Quan Value	362.4	229.7	107.1	385.7	515.4	173.4	No ID	No ID	No ID	No ID	No ID	No ID	473	428.6	378.8	443.1	487.2	495.1
P02751-15	Isoform 15 of Fibronectin OS=Homo sapiens OX=9606 GN=FN1	FN1	0	64	133	2	25.4	24.3	21.6	22.4	26.5	22.5	No ID	No ID	No ID	No ID	No ID	No ID	No Quan Value	No Quan Value	No Quan Value	No Quan Value	No Quan Value	No Quan Value	47.9	98.1	44.4	39.8	65.5	57.2	No ID	No ID	No ID	No ID	No ID	No ID
Q03188	Centromere protein C OS=Homo sapiens OX=9606 GN=CENPC PE=1 SV=2	CENPC; CENPC1	0	15	14	14	947.4	1172.3	882.7	775.1	975.8	1181.5	375.5	205.4	273.9	320.2	480.8	330.8	222.4	155.3	210.7	198.8	259.6	223.3	1400.3	1436.8	1330.4	1685.7	1684.7	1387.2	1214.5	1247.5	1185	745.6	1188.5	1048.8
A8MXV4	Nucleoside diphosphate-linked moiety X motif 19 OS=Homo sapiens OX=9606 GN=NUDT19 PE=1 SV=1	NUDT19	0	57	18	17	1519.8	1341.6	888.7	1476.5	1921.1	1242.7	4048.9	1687.7	2143.7	1518.6	4551.7	8975.6	2980.4	1655.3	1687	2493.6	1753.6	1612.9	5524.7	2522.5	3716.7	2587.5	4300.5	2945.2	3545.3	1676.7	1784.2	2186.8	1854	1939.2
Q9BTE6-3	Isoform 3 of Alanyl-tRNA editing protein Aarsd1 OS=Homo sapiens OX=9606 GN=AARSD1	PTGES3L-AARSD1; PTGES3L; AARSD1	0	29	15	15	737.8	992.9	889.9	704.1	952.4	757	654	664.8	868.4	616.2	1236.7	473.4	1074.2	1029.5	753.3	1348.3	974.5	1012.3	1583.9	1728.3	1968.6	2241	2595.2	1607.2	1083.5	1328.9	864.2	995.6	1395.9	968.5
E9PHY5	Band 4.1-like protein 2 OS=Homo sapiens OX=9606 GN=EPB41L2 PE=1 SV=1	EPB41L2	0	61	57	35	21711.6	33001.3	21621.1	16590.4	28843.9	15371.6	28528.3	19976.4	28496.8	15869.5	22076.8	23147.1	14306.4	17966.4	13155.5	11393.6	16295.4	12561.7	27579.7	36205.5	30627.7	27275.9	32116.2	28146	23683.4	27253.4	24278.5	22600.2	22391	20031.8
J3QLS3	28S ribosomal protein S7, mitochondrial OS=Homo sapiens OX=9606 GN=MRPS7 PE=1 SV=1		0	46	12	11	3941.3	3456.4	2734.9	6949.2	5947.7	3577.1	7889.6	4586.7	4911.1	3356.5	10394.3	4803.7	2300.2	2424.9	1750.9	1639.6	2010.9	2039.5	3463.9	2189.6	3398.1	2591.8	5293	2579.3	7228.7	6407.2	6186.7	4579.4	5278.2	8636.3
A0A0G2JNQ7	Leukocyte immunoglobulin-like receptor subfamily B member 2 OS=Homo sapiens OX=9606 GN=LILRB2 PE=1 SV=1		0	17	8	4	108.5	132.6	120	96.2	159.4	89.1	59.3	63.2	61.8	46.9	66.2	41.1	221.5	123.9	320	114.8	115.5	260.5	202.5	77.5	253.7	81.4	77.1	212.7	86	64.8	65	106.7	62.8	55.6
A0A1W2PPU9	Myosin phosphatase Rho-interacting protein (Fragment) OS=Homo sapiens OX=9606 GN=MPRIP PE=1 SV=1		0	29	7	1	No ID	No ID	No ID	No ID	No ID	No ID	139.9	163	167.9	109.7	186.2	105.6	No ID	No ID	No ID	No ID	No ID	No ID	No ID	No ID	No ID	No ID	No ID	No ID	349.8	381.4	284	447.7	341	294.7
Q96PU5	E3 ubiquitin-protein ligase NEDD4-like OS=Homo sapiens OX=9606 GN=NEDD4L PE=1 SV=2	NEDD4L	0	28	24	19	3192.7	2772.1	2478.3	4103.7	4674	2629.2	1699.4	1023.9	1761.9	857	2016	1692.8	2325.8	1955.1	2335	2534.1	1387.8	2341.2	6230.4	5394.1	3381.4	9513.3	11063.5	2940.7	3322	3257.5	2925.7	2576.1	2833.6	3630.4
Q9H920	RING finger protein 121 OS=Homo sapiens OX=9606 GN=RNF121 PE=1 SV=1	RNF121	0	14	5	5	997.8	991.5	1021.3	1175	997.5	817.3	980	737.7	842.5	708.4	1355.4	963.8	519	414.7	578.9	366.7	461.5	476	516.1	743.8	521.8	387.9	753.6	379.1	542.9	391.5	470.3	422.1	430.7	475.6
P86790	Vacuolar fusion protein CCZ1 homolog B OS=Homo sapiens OX=9606 GN=CCZ1B PE=1 SV=1	CCZ1; CCZ1B	0	40	19	19	1909.6	1967.7	1767.2	1501.2	2427.3	2119.6	1038.8	675.2	791.4	762	1275.2	916.8	760.5	823	911	828.1	797.2	757.8	3822.3	4069.7	4000.5	4126.2	4535.8	3167	1840.4	1779.4	1644.5	1604.9	1927.9	1752.4
Q86WN1	F-BAR and double SH3 domains protein 1 OS=Homo sapiens OX=9606 GN=FCHSD1 PE=1 SV=1	FCHSD1	0	11	8	8	262	199.4	214.9	227.8	234.2	254.3	48.3	59.4	53.3	56.4	61.2	47.7	173	215.4	196.9	126.6	214.5	193	612.5	950.6	677.8	638.3	601.1	727.5	48.7	48	67.6	70.4	73.8	56.8
O43156	TELO2-interacting protein 1 homolog OS=Homo sapiens OX=9606 GN=TTI1 PE=1 SV=3	TTI1	0	11	10	10	562.9	457.1	573.2	503.7	854.8	543.9	No ID	No ID	No ID	No ID	No ID	No ID	27	14	9.2	31	37.8	32.2	512.7	530.4	502.8	655.2	459.5	344.6	886.7	837.8	736.4	750.3	952	792.9
O94855-2	Isoform 2 of Protein transport protein Sec24D OS=Homo sapiens OX=9606 GN=SEC24D	SEC24D	0	43	39	37	11295.9	13242.1	13827.8	8875.4	15396	8514.3	13327.2	7471.5	11479.3	9735.5	14792.3	9194.4	7471.4	6449.3	8683.3	6340.2	8261.5	7544.9	14062.3	28394.1	16092.2	12852.4	19954	13063.1	18274.1	18532.6	18040.5	22166	27568.3	10964.3
H3BM74	NEDD8 ultimate buster 1 OS=Homo sapiens OX=9606 GN=NUB1 PE=1 SV=1	NUB1	0	43	26	26	2307.9	2050.2	2194.7	2143.2	3283.2	2877.7	2899.2	2163.1	2416.5	1746.2	3206.3	1839.5	1529.6	1627.6	1333.4	1393.9	1939.6	1716.1	3546	3987.9	4607.4	4081.7	4470.1	6704.1	3832.1	4023.7	3839	3900.1	4359.4	5172.1
P40424	Pre-B-cell leukemia transcription factor 1 OS=Homo sapiens OX=9606 GN=PBX1 PE=1 SV=1	PBX1	0	35	12	7	609.3	633.8	617.4	702.5	623.6	729.4	554.4	503.2	496.2	424.3	762.3	407.8	894.7	793.2	571.9	769.9	817.5	808.3	1499.2	1432.9	1130.8	1447.9	4809.9	1227.9	493.4	471.7	397.6	463.7	566.5	333.8
O43772	Mitochondrial carnitine/acylcarnitine carrier protein OS=Homo sapiens OX=9606 GN=SLC25A20 PE=1 SV=1	SLC25A20	0	52	15	15	5025.6	6043.4	4260.8	8157.1	5832.7	2925.5	6617.9	3465	3432.5	4356.8	6575.6	4890.3	4397.5	5438.2	5553.4	3827.3	4114.9	3701.5	5447.5	5602.2	4862.7	3699.2	6351.2	4522.1	7495.8	4650.5	4876.5	5621.8	5507.7	3697.7
Q96IY1	Kinetochore-associated protein NSL1 homolog OS=Homo sapiens OX=9606 GN=NSL1 PE=1 SV=3	NSL1	0	51	11	11	217.7	170.5	182.7	262.2	458.5	192.6	187.3	152.6	163.9	142.4	202.8	190.7	109.5	138.2	132	168.1	123.2	169.1	1984.4	1637.1	1960.3	1574.4	2597.8	1556.5	637.9	617.4	616.9	617.2	599.8	674.4
Q9ULJ8-3	Isoform 3 of Neurabin-1 OS=Homo sapiens OX=9606 GN=PPP1R9A	PPP1R9A	0	3	5	3	No ID	No ID	No ID	No ID	No ID	No ID	158.1	122.4	115.2	86.7	227.1	98.5	11.5	18.4	23.5	42.1	15.2	10.1	41.1	44.1	61.3	111.9	316	137	No ID	No ID	No ID	No ID	No ID	No ID
O00762-3	Isoform 3 of Ubiquitin-conjugating enzyme E2 C OS=Homo sapiens OX=9606 GN=UBE2C	UBE2C	0	39	5	1	72.6	89.6	60.7	69.3	109.5	47.5	25.6	27.8	42.6	27.8	35.6	20.8	No ID	No ID	No ID	No ID	No ID	No ID	119.3	151	126.1	121.2	132.2	160.4	39.7	30.5	40.6	37.8	31	28.8
P57682	Krueppel-like factor 3 OS=Homo sapiens OX=9606 GN=KLF3 PE=1 SV=1	KLF3	0.007	5	2	1	No ID	No ID	No ID	No ID	No ID	No ID	190.9	171.4	127.6	149.5	218.9	158.4	No ID	No ID	No ID	No ID	No ID	No ID	No ID	No ID	No ID	No ID	No ID	No ID	No ID	No ID	No ID	No ID	No ID	No ID
Q9BPW9-4	Isoform 4 of Dehydrogenase/reductase SDR family member 9 OS=Homo sapiens OX=9606 GN=DHRS9	DHRS9	0	25	9	9	1578.4	2168.4	994	808.4	4678.7	835.6	435.5	464.7	189.6	247	160.6	221.8	101.2	58.6	50.7	37.9	58.5	85.7	820.2	517.9	291.4	262	318	528.4	812.1	620.7	1115.7	570.2	471.2	577.6
Q9UMN6	Histone-lysine N-methyltransferase 2B OS=Homo sapiens OX=9606 GN=KMT2B PE=1 SV=1	KMT2B; MLL4	0	3	9	9	122.6	86.7	106.6	142.7	144.7	131.8	129.7	141	132	122.5	351.4	177.4	No ID	No ID	No ID	No ID	No ID	No ID	947	968.4	1239.7	1170.8	1022.4	1202.6	541.6	534.2	447.8	409.9	483.4	538.8
Q75QN2	Integrator complex subunit 8 OS=Homo sapiens OX=9606 GN=INTS8 PE=1 SV=1	INTS8	0	20	20	20	1838.4	1735.5	1409.2	2116.1	2216.5	2205.8	1029.7	587.8	724	678.8	1213	894.7	1473.3	1243.8	1188.9	1679.8	1348.1	1432.1	1996.1	1825.2	1879.1	1948.6	2334.5	1635.3	2534.6	2528.3	2377.1	2204.5	2381.9	2422.5
E7EQR4	Ezrin OS=Homo sapiens OX=9606 GN=EZR PE=1 SV=3		0	68	51	35	23510.1	26440.5	21896.3	14858.9	31640	28751	45656.8	28979.8	25562.6	23504.1	38076.2	33946.4	22680.1	25161.7	16653.6	15494	25358.5	22683.9	46115.2	45599.4	35821.5	35740.4	60166.7	38344.2	34602.5	34613.5	32927.3	23606.2	42023.3	50345.3
O15379-2	Isoform 2 of Histone deacetylase 3 OS=Homo sapiens OX=9606 GN=HDAC3	HDAC3	0	35	11	10	940.4	1057.9	820.3	766.5	1047	884.3	548.3	549.4	498.8	440.4	759.5	510.3	588.9	488.9	454.3	488.5	643.7	516.7	1143.9	1131.3	1037.6	1040.7	1541.5	1200	190.5	174.4	184.2	152.3	186.3	215.2
Q8NEN9	PDZ domain-containing protein 8 OS=Homo sapiens OX=9606 GN=PDZD8 PE=1 SV=1	PDZD8	0	14	13	13	473.2	587.6	389.1	816.7	590.8	375.6	339.3	172.6	194	245.7	252.1	237.7	No Quan Value	No Quan Value	No Quan Value	No Quan Value	No Quan Value	No Quan Value	1199.3	1109.5	1004.3	914.9	1017.2	732.8	703	453.3	499.2	464.1	554.5	509.4
P02778	C-X-C motif chemokine 10 OS=Homo sapiens OX=9606 GN=CXCL10 PE=1 SV=2	CXCL10	0	35	3	3	271	230.5	398.7	159.1	270	323.3	296.9	218.4	203.1	272.5	488.8	173	318	244.8	153	849.8	419.7	207.6	638.9	512.4	710.7	267.6	538.2	1921.4	No Quan Value	No Quan Value	No Quan Value	No Quan Value	No Quan Value	No Quan Value
Q9UQN3	Charged multivesicular body protein 2b OS=Homo sapiens OX=9606 GN=CHMP2B PE=1 SV=1	CHMP2B	0	36	9	8	1211.5	1135.5	1071.9	1134.1	1886.8	952.4	3184.8	3202.1	2889.9	2980.3	3689.6	2599	2410.6	1942.1	2010.5	1941.9	2369.3	2520.3	4370.3	6174.2	3597.7	2625.1	4334	3378.3	1239.6	1217.6	1292.3	1103.4	1299.9	1147.8
Q96EX1	Small integral membrane protein 12 OS=Homo sapiens OX=9606 GN=SMIM12 PE=1 SV=3	C1orf212; SMIM12	0	39	4	4	1723.9	1601.5	1423.3	1936.8	3025.8	1699.3	2136.1	988.9	1260.4	734.1	1762.7	989.5	1012.4	907.1	1030.7	576.6	907.9	754.3	1906.2	1402	3964.5	1918.5	1830.8	1577.1	738.3	645	676.6	619.8	598.4	551.6
Q96CX2	BTB/POZ domain-containing protein KCTD12 OS=Homo sapiens OX=9606 GN=KCTD12 PE=1 SV=1	KCTD12	0	71	20	20	4548.8	6856.1	4213	4069.1	5808.3	2994.4	6238.4	6099.9	7322.3	4749.2	7210.8	4413.9	5434	4850.6	6551.9	2993.7	5313.2	4381.9	5709.9	6962.8	6586.3	4860.9	5332	5244.1	8047.8	6406.5	5281.2	8194.4	7405.3	2585.1
Q9UN37	Vacuolar protein sorting-associated protein 4A OS=Homo sapiens OX=9606 GN=VPS4A PE=1 SV=1	VPS4A	0	55	28	21	4715.7	4776.1	3874.9	5399.6	6060.6	5259.1	4449.4	3984.9	3534.8	3217.9	6744.5	3513.2	4065.8	3277.9	4377.4	3739	3988.3	3863.1	4366	5928.3	5228.5	5391.1	4305	4421.9	5141	5834.8	6046.5	5475	5920.4	4732.5
A0A0C4DH33	Immunoglobulin heavy variable 1-24 OS=Homo sapiens OX=9606 GN=IGHV1-24 PE=3 SV=1	IGHV1-24	0	40	3	2	145	104	119	95.2	190.8	133.5	146.9	75	120.7	115.5	123.5	108.8	No ID	No ID	No ID	No ID	No ID	No ID	268.5	601.7	232.3	209.5	270.2	312.8	No ID	No ID	No ID	No ID	No ID	No ID
P01766	Immunoglobulin heavy variable 3-13 OS=Homo sapiens OX=9606 GN=IGHV3-13 PE=1 SV=2	IGHV3-13	0	19	2	1	266	255.2	553.8	196.9	268.1	207.2	324.4	357	260.8	2497.1	1996.4	174.3	771.1	2085.2	590.1	432.2	575.1	483.8	644.9	584.6	1781	348.6	563.8	484.6	351.1	522.5	183.1	151.2	187	172.5
Q13112	Chromatin assembly factor 1 subunit B OS=Homo sapiens OX=9606 GN=CHAF1B PE=1 SV=1	CHAF1B	0	21	9	9	19.1	12.3	19.7	17.3	39.7	19.6	47.8	21.7	38.3	16.2	77.7	34.3	416.5	470.7	352.2	552.9	482.5	329.2	490	365.7	295.9	395.1	430.3	278.2	560.8	571.5	638	630.9	526.8	864.1
Q9Y5Y6	Suppressor of tumorigenicity 14 protein OS=Homo sapiens OX=9606 GN=ST14 PE=1 SV=2	ST14	0	27	17	17	1711.8	1492.5	1545.3	1827.5	2090.3	2691.2	2095.8	996.4	1044.1	1096.8	2004.2	1154	1308.8	1000.2	805.8	1037.3	1180.6	959	5994.4	4406.1	5561.4	3507.4	8677.8	4795	2376.1	1624.5	1449.3	967.8	1445.3	2239
Q8IXL7	Methionine-R-sulfoxide reductase B3 OS=Homo sapiens OX=9606 GN=MSRB3 PE=1 SV=2	MSRB3	0.003	5	2	2	No ID	No ID	No ID	No ID	No ID	No ID	288.5	242.6	294.5	204.3	181.8	147.1	No ID	No ID	No ID	No ID	No ID	No ID	376.7	805.3	682.8	840.8	363	453.1	No ID	No ID	No ID	No ID	No ID	No ID
Q8WUM4	Programmed cell death 6-interacting protein OS=Homo sapiens OX=9606 GN=PDCD6IP PE=1 SV=1	PDCD6IP	0	66	56	51	34228.6	34527.2	31909.8	22107.6	54848.5	27242.1	45517.4	27089.2	31959.8	34557.3	36306.5	49449.5	39536	34519	40176.8	30843.4	44582.9	36354.1	46334.8	70688.5	47822	45749.5	48004.4	42467.1	38413	37128	28818	34104	37173.1	28760.3
O43707	Alpha-actinin-4 OS=Homo sapiens OX=9606 GN=ACTN4 PE=1 SV=2	ACTN4	0	76	76	19	101628	97812.5	79557	88989.6	114875	76384.9	165098	90003.4	91362.3	70537.4	110871	253859	120134	75717.5	78726.4	72292.9	84796.7	81244.1	135250	163851	134935	77868	115937	147906	138364	89577.2	103977	95325.2	123299	76423
P05107	Integrin beta-2 OS=Homo sapiens OX=9606 GN=ITGB2 PE=1 SV=2	ITGB2	0	60	40	3	19352.2	23296.9	22169.9	20209.7	30961	12001.2	35184.9	22127.4	23358.4	38943.6	46459.8	20735	19223.8	13704.7	28527.7	13402.5	23475.9	19010.3	32927.2	26672.2	31887.6	16646.3	25154	35505.5	20334.6	16897.1	16708.5	21433.4	14593.2	11135
P30203	T-cell differentiation antigen CD6 OS=Homo sapiens OX=9606 GN=CD6 PE=1 SV=3	CD6	0	8	6	6	315.2	467.4	317.6	251.7	417.4	209.8	No Quan Value	No Quan Value	No Quan Value	No Quan Value	No Quan Value	No Quan Value	788.5	742.7	841.9	431.8	836.9	885.5	652.2	569.6	620.8	468.8	892.1	855.1	396.4	470	481.2	343.5	427.8	188.4
P49588	Alanine--tRNA ligase, cytoplasmic OS=Homo sapiens OX=9606 GN=AARS PE=1 SV=2	AARS	0	62	51	51	24999.2	24838.7	19629.7	21844.2	29969.7	26688.2	29635.3	13083.9	21741.7	20238.2	20654.5	34303.4	27257.7	20500.5	20899.4	32461.6	33339.8	22671.7	32838.4	39757.2	29973.7	44906.5	30086.9	25365.9	37825	45915.8	39199.3	38242.1	40381	35319.3
Q9NZM5	Ribosome biogenesis protein NOP53 OS=Homo sapiens OX=9606 GN=NOP53 PE=1 SV=2	GLTSCR2; NOP53	0	24	11	11	1033.4	958.5	631.5	1232.8	1248.3	1041.7	1875.3	1811.4	1519.6	1250.5	2501.6	1962.9	692.7	619.1	492.3	772.7	649	634.2	1465.7	1413.1	1537.3	2287.3	1612.2	966.4	1455.9	2025.5	1811.1	1275.1	1050.5	3004.7
Q14643	Inositol 1,4,5-trisphosphate receptor type 1 OS=Homo sapiens OX=9606 GN=ITPR1 PE=1 SV=3	ITPR1	0	27	71	50	4546.9	6363.3	4751.7	4715.3	6406.4	3099.9	3812.9	4558.8	3947.1	2559.6	3731.3	2390.2	4475.6	6930.8	5475.6	4061.1	5774.8	4046.8	4012.7	3969.2	4134.6	3782.3	4210.7	3990.8	3673.2	3185.5	2970.3	3857.1	3179.1	2419.2
P26599-3	Isoform 3 of Polypyrimidine tract-binding protein 1 OS=Homo sapiens OX=9606 GN=PTBP1	PTBP1	0	58	22	2	16140.2	15905.7	10877.5	13182.1	26210.5	19655.5	21345	15249.7	13818.1	9454.7	27331.2	20268.9	15816.2	16471.9	8885.6	15520.9	15821.2	14975.9	19248.4	18043.2	23674.8	23626.8	26962.8	18328.8	21664.8	26858	24930.8	22959.3	22240.2	25578.6
O00160	Unconventional myosin-If OS=Homo sapiens OX=9606 GN=MYO1F PE=1 SV=3	MYO1F	0	45	50	40	13404.6	17459.9	14923.9	13302.9	20273.5	7003.6	15080.2	14193.1	14307.7	30869.3	23338.9	10704.3	7842.1	8517.2	9517.9	7736.5	10954.2	8155.8	15884.9	15385.5	19881.7	14251.1	13637.9	14719	14193.9	13607.1	14745	14503	14186.9	9989.9
Q9P2K3-3	Isoform 3 of REST corepressor 3 OS=Homo sapiens OX=9606 GN=RCOR3	RCOR3	0	36	19	14	1482	1542.4	1083.8	1494.2	2377.3	1709.5	1931.3	1454.3	1639.2	1169	2779.5	1511.8	1059.5	1783.3	796.9	1489.6	1099.6	1332.9	1626.8	1304.4	1733	2819.2	3324.5	1909.3	2460.9	2717.2	2569.4	2356	2416.3	2917.8
Q8N4J0	Carnosine N-methyltransferase OS=Homo sapiens OX=9606 GN=CARNMT1 PE=1 SV=1	C9orf41; CARNMT1	0.001	7	3	3	205.2	187.6	138.8	213.5	281.7	264.9	56.9	25.8	37.4	33.3	43.5	64.1	19.7	14.9	24.3	30.7	31.1	20	92.7	85.2	89.5	68.5	53.4	91.4	40.6	37.3	48.4	33.9	40.6	51.1
P43897	Elongation factor Ts, mitochondrial OS=Homo sapiens OX=9606 GN=TSFM PE=1 SV=2	TSFM	0	57	14	14	7295.1	6561.4	4734.1	7403	12681.3	8676.9	7071.6	2848.9	4192.3	2571.9	5478.8	4967.9	5159.3	3911.3	4096.4	5686.6	3376.8	4955.1	5941.4	5119	5880.8	5256.7	9209.5	4691	8750.9	6267.3	5909.5	6381.1	7061.7	6412.2
Q9UNM6	26S proteasome non-ATPase regulatory subunit 13 OS=Homo sapiens OX=9606 GN=PSMD13 PE=1 SV=2	PSMD13	0	63	25	25	15476.3	14762.1	12204.9	11127.4	24934.7	16241.8	13028.1	8278.9	10446.5	8665.4	16180.7	14061.7	12890.3	9720.5	8761	15644.6	15229.8	9271	21474.3	19457.9	21600.3	24858.9	23505	19590.9	14448	16905.8	12654.2	13242.5	12194.1	16510.8
P50570-3	Isoform 3 of Dynamin-2 OS=Homo sapiens OX=9606 GN=DNM2	DNM2	0	54	47	4	253.3	274.5	190.5	187.9	473.4	200.8	185.5	85.8	144.1	262.3	159.3	129.8	1085.7	1188.7	1264.6	1047.7	1649.4	1214.8	1632.9	1981.3	2086	1085.4	1691.6	1764.9	127.3	129.9	117.8	170.7	145.4	104
Q9BQA9	Cytochrome b-245 chaperone 1 OS=Homo sapiens OX=9606 GN=CYBC1 PE=1 SV=1	C17orf62	0	41	9	9	4761	5007.2	4304.9	5250.4	6555.1	3222.2	4753.6	2627.1	2941.2	3677.2	4344.5	5293.3	3568.5	2728	3461.7	2283	3598.1	2942.1	5048.9	4314.1	4814.1	3390.3	4415.4	5210.8	5074	4082.4	4169	4598	5216.6	3895.9
O75821	Eukaryotic translation initiation factor 3 subunit G OS=Homo sapiens OX=9606 GN=EIF3G PE=1 SV=2	EIF3G	0	56	17	3	6786.5	7388.2	5622	5705.1	10257	6991.9	7511.5	5230.5	7433.7	3605.8	8482.5	4786.2	7699.4	7147.8	7146.5	5431.4	10293.7	6539.6	6169.5	6544.3	7078.6	6556.1	7761.3	6367.5	6075.7	6546.2	5611.6	5517.5	5932.8	5473.8
Q4G0I0	Protein CCSMST1 OS=Homo sapiens OX=9606 GN=CCSMST1 PE=2 SV=1	C16orf91	0.001	24	2	2	211.7	192.5	163.9	339.1	298.2	167.7	No ID	No ID	No ID	No ID	No ID	No ID	No ID	No ID	No ID	No ID	No ID	No ID	258	210	312.2	264.3	325.6	309.4	No ID	No ID	No ID	No ID	No ID	No ID
Q8ND30	Liprin-beta-2 OS=Homo sapiens OX=9606 GN=PPFIBP2 PE=1 SV=3	PPFIBP2	0	26	20	17	364.2	317	385.6	288.1	516.6	384.5	71.8	47.9	75.6	77.3	100.9	53.5	589.9	535.3	476.8	708.3	680.6	495.5	1080.2	1037	826.6	1270.2	1142.7	1372.2	1510.1	1569.4	1204.9	1330.6	1327.7	1608.7
P17252	Protein kinase C alpha type OS=Homo sapiens OX=9606 GN=PRKCA PE=1 SV=4	PRKCA	0	42	25	15	2473.3	4043.5	2276.4	2273.3	1946.4	1337.5	3815.4	2036.3	2852.2	2754.8	2567.9	4156.9	3058.2	2753.5	2871.4	3194.9	3997.4	3204.4	4555.1	9495.5	6083.6	7576.2	4448.9	4221.7	3545.7	2657.8	3335.9	3475.2	5189.1	2561.2
O14744	Protein arginine N-methyltransferase 5 OS=Homo sapiens OX=9606 GN=PRMT5 PE=1 SV=4	PRMT5	0	41	24	24	6944.2	6133.6	5462.1	5885.9	11630.3	6705.4	9546.6	5377.8	7220.9	6013	8901.3	8692	4806.5	4039.9	2958.8	5228.1	6149.8	4292.9	8568.6	6714.1	8191.4	10168.7	11391.3	6115.1	6197	7028.9	4249.4	4872.9	5400.8	6732.4
Q9GZX9	Twisted gastrulation protein homolog 1 OS=Homo sapiens OX=9606 GN=TWSG1 PE=1 SV=1	TWSG1	0	24	4	4	No ID	No ID	No ID	No ID	No ID	No ID	687	223.8	378	334.2	644.9	1013.9	63.9	33.7	55.2	39	41.3	47.5	314.1	331.8	317.7	449.8	323.4	265.6	563	411	401	495	637	434.6
Q9NQL2	Ras-related GTP-binding protein D OS=Homo sapiens OX=9606 GN=RRAGD PE=1 SV=1	RRAGD	0	22	9	1	No ID	No ID	No ID	No ID	No ID	No ID	No ID	No ID	No ID	No ID	No ID	No ID	No ID	No ID	No ID	No ID	No ID	No ID	No ID	No ID	No ID	No ID	No ID	No ID	72.8	76	65	73.6	63.2	48.7
Q8N4Q1-2	Isoform 2 of Mitochondrial intermembrane space import and assembly protein 40 OS=Homo sapiens OX=9606 GN=CHCHD4	CHCHD4	0	43	6	6	1587.3	1655.8	1201.5	2443.8	1984	1228.5	1389.8	792.4	923.3	721	1170.9	1241.8	851	738.9	784.4	593.7	870.1	656.3	2738.2	2388.7	2567.2	2092.1	2134.2	2601.5	1608.6	1157.1	1287.4	1256	1095.1	1569.6
P42338	Phosphatidylinositol 4,5-bisphosphate 3-kinase catalytic subunit beta isoform OS=Homo sapiens OX=9606 GN=PIK3CB PE=1 SV=1	PIK3CB	0	17	17	14	771.9	739	608.5	548.7	1311.5	845.3	24.3	24.3	21.9	31.9	25.1	25.8	729	709.8	547.3	655.2	653.9	544.8	2419.6	2047.7	2151.7	1533	2313.4	2345.4	429	421.7	367.8	288.2	376.8	330.4
O00541	Pescadillo homolog OS=Homo sapiens OX=9606 GN=PES1 PE=1 SV=1	PES1	0	47	28	28	4771.5	5168.8	2997.3	6796	5847.2	4696.8	6216.4	5529.3	6438.2	3454.9	11920.7	5856.6	5149.3	5027.1	3737.7	9959.1	4499.4	4731	9118.8	7619.3	10330.4	13859.1	12105.5	5304.4	5571.1	7064.9	5705	4957.3	4545.9	7735.6
O43291	Kunitz-type protease inhibitor 2 OS=Homo sapiens OX=9606 GN=SPINT2 PE=1 SV=2	SPINT2	0	31	8	8	2172.4	955	773.4	1995.9	1736.4	1534.2	2949.8	991.6	1041	1040.1	2209.7	6659.4	2740	682.4	752.3	790.7	1500.6	657	2486.7	950.3	1537	2377	1054.5	1906.4	3122.9	1448.2	1838	1646.2	1543.3	1803.4
Q92541	RNA polymerase-associated protein RTF1 homolog OS=Homo sapiens OX=9606 GN=RTF1 PE=1 SV=4	RTF1	0	31	25	24	2809.2	2696	2130.6	2367.9	3507.6	3122.6	1795.4	1975.5	1715.1	1218.4	2004.2	2339.6	3067.2	2688.2	2629.3	2950.8	2985.2	3080.1	6179.4	6171.8	7489.8	9018.6	11626.9	5842.7	2713.2	2970.3	3076.4	2590.4	3141.3	3505.5
Q9UHQ9	NADH-cytochrome b5 reductase 1 OS=Homo sapiens OX=9606 GN=CYB5R1 PE=1 SV=1	CYB5R1	0	69	19	19	9778.6	9196.2	6761	14506.7	7785.4	13960	9025.9	4898.3	3885.6	4240	5686.3	7512.6	9492.7	6772.4	10456.3	5361.5	6940.5	8445	18048.6	16257.3	21348.8	8583	16480.1	36574.3	9542.3	6206.3	6567.5	7722.6	6562.2	7584.8
Q9UKZ1	CCR4-NOT transcription complex subunit 11 OS=Homo sapiens OX=9606 GN=CNOT11 PE=1 SV=1	C2orf29; CNOT11	0	25	9	9	545.9	529.3	481.3	470.8	808	696.4	338.8	205	223.3	171.9	357	341.9	288.4	270	231.5	248.2	285.5	221.3	1778.8	1640.7	2012.6	2685.2	1965.1	1791.3	932.3	1001.8	811.8	650.1	868.1	842.9
E9PCX7	NAD(P) transhydrogenase, mitochondrial OS=Homo sapiens OX=9606 GN=NNT PE=1 SV=1	NNT	0	44	42	1	No ID	No ID	No ID	No ID	No ID	No ID	No ID	No ID	No ID	No ID	No ID	No ID	No ID	No ID	No ID	No ID	No ID	No ID	No ID	No ID	No ID	No ID	No ID	No ID	550.5	160.2	378.9	155.9	227.5	148.3
Q8IXK2	Polypeptide N-acetylgalactosaminyltransferase 12 OS=Homo sapiens OX=9606 GN=GALNT12 PE=1 SV=3	GALNT12	0.001	4	3	3	No ID	No ID	No ID	No ID	No ID	No ID	646.2	589.7	531.2	396.8	1084.9	671.4	66	170.5	96.5	198.7	84.9	109.9	No ID	No ID	No ID	No ID	No ID	No ID	No ID	No ID	No ID	No ID	No ID	No ID
Q86YS7-3	Isoform 3 of C2 domain-containing protein 5 OS=Homo sapiens OX=9606 GN=C2CD5	C2CD5; KIAA0528	0	24	23	23	2750	2976.6	2106.3	2557.5	4106.9	3209.5	1001.5	695.1	763.6	714	900.2	703.1	1755.8	1828.6	1707.1	2052.3	2185.1	1832.9	1790.4	1711.4	1709.6	1873.4	1787.5	1759.5	2568.2	3371.8	2328.4	2652.9	2552.9	2842
Q9NZL4-3	Isoform 3 of Hsp70-binding protein 1 OS=Homo sapiens OX=9606 GN=HSPBP1		0	60	19	19	3576.5	4028.6	2623.3	3070.3	6323.4	3782.8	2475.3	1764.1	1704.9	1751.1	1999.6	1630	1426.9	916.5	1041.9	1301.7	1283.3	877	3934.2	3293	4665.5	5011.4	3766.1	3134.5	3413.4	3272	2392.5	2476.1	2231.2	2077.4
P00167	Cytochrome b5 OS=Homo sapiens OX=9606 GN=CYB5A PE=1 SV=2	CYB5A	0	49	5	5	4342.2	7922.6	2617.6	4875.3	6332.1	3473.8	5157.6	3871	4479.6	1997.8	2861.4	2948.3	4783	3154.2	2951.8	1922.3	2425.9	3106	6134.6	3612.8	6640.1	3609.6	5690.1	2965.3	4146.8	3111.4	2395.4	3235.4	1989.1	926.1
P98194-7	Isoform 7 of Calcium-transporting ATPase type 2C member 1 OS=Homo sapiens OX=9606 GN=ATP2C1	ATP2C1	0	42	34	1	5834.4	5690.7	5675.8	7450.8	5865.3	5309.5	7790.1	4689.1	4623.2	4085.4	6569.4	8033.5	6739.4	5777.9	3975.1	6394	5149.7	4909.1	17295.4	15162.4	13943.6	16724.8	23300	16187.2	9447.8	6437.4	7008.7	6509.7	8079.4	8473.4
P53420	Collagen alpha-4(IV) chain OS=Homo sapiens OX=9606 GN=COL4A4 PE=1 SV=3	COL4A4	0	5	6	6	647.2	2487.1	234.8	360.3	437.5	323	1456.3	3751	546.8	752.7	446.7	830.2	189.1	53	94.4	62.3	85.8	204.7	1061.6	425.1	1660.9	834.5	775.8	817.1	No Quan Value	No Quan Value	No Quan Value	No Quan Value	No Quan Value	No Quan Value
P50461	Cysteine and glycine-rich protein 3 OS=Homo sapiens OX=9606 GN=CSRP3 PE=1 SV=1	CSRP3	0.003	8	2	1	No Quan Value	No Quan Value	No Quan Value	No Quan Value	No Quan Value	No Quan Value	No Quan Value	No Quan Value	No Quan Value	No Quan Value	No Quan Value	No Quan Value	41.7	54.2	861.7	36.4	46	31.6	No Quan Value	No Quan Value	No Quan Value	No Quan Value	No Quan Value	No Quan Value	No Quan Value	No Quan Value	No Quan Value	No Quan Value	No Quan Value	No Quan Value
Q13542	Eukaryotic translation initiation factor 4E-binding protein 2 OS=Homo sapiens OX=9606 GN=EIF4EBP2 PE=1 SV=1	EIF4EBP2	0.005	23	2	2	No ID	No ID	No ID	No ID	No ID	No ID	No ID	No ID	No ID	No ID	No ID	No ID	No ID	No ID	No ID	No ID	No ID	No ID	82.6	173.3	111	90.4	93.4	83.4	No ID	No ID	No ID	No ID	No ID	No ID
P48729-3	Isoform 3 of Casein kinase I isoform alpha OS=Homo sapiens OX=9606 GN=CSNK1A1	CSNK1A1	0	58	20	1	202.3	204.2	158.4	167.4	304.5	252.9	189.1	74	80.9	121.7	162.9	121.5	114.6	77.5	70.3	93	81.1	95.7	128.6	100.3	98.2	117	133.7	120.2	No ID	No ID	No ID	No ID	No ID	No ID
Q86X27	Ras-specific guanine nucleotide-releasing factor RalGPS2 OS=Homo sapiens OX=9606 GN=RALGPS2 PE=1 SV=1	RALGPS2	0	8	4	4	181.1	125.5	189.6	127.1	231.3	238.3	30.8	15.3	18.9	23.6	30.6	28.3	124.4	151.9	67.3	116.2	140.1	136.6	64.2	89.2	90.7	55.6	100.4	74.9	327.9	373.8	252.1	281	302.7	229.8
O15344	E3 ubiquitin-protein ligase Midline-1 OS=Homo sapiens OX=9606 GN=MID1 PE=1 SV=1	MID1	0	31	17	16	1443	1531.7	1419.1	1271.1	2479.7	1335.9	729.9	533.5	709.6	413.2	957.1	466.4	464.1	354.4	314.5	307.2	387.1	399.7	1574	1510.2	912.8	1281.2	1054	1249.6	934.1	326.1	408.2	487.9	426.6	445.9
Q9UBI1	COMM domain-containing protein 3 OS=Homo sapiens OX=9606 GN=COMMD3 PE=1 SV=1	COMMD3	0	62	11	3	219.8	220.3	188.4	159.5	328.1	281.4	255.6	221	242.7	220.9	387.3	223.8	216.5	183.6	201.8	233.8	225.2	192.7	383.3	419.1	386.1	468.8	472.2	381.8	177.2	179.4	138.5	191.2	185.8	198.2
Q9BW19	Kinesin-like protein KIFC1 OS=Homo sapiens OX=9606 GN=KIFC1 PE=1 SV=2	KIFC1	0	19	10	10	No Quan Value	No Quan Value	No Quan Value	No Quan Value	No Quan Value	No Quan Value	38.7	25.1	25.6	23.6	47.4	44.7	144.3	149	124.8	195.4	173.5	147.8	298.1	236.2	264.4	672.7	262.6	353	623.3	690.1	567.8	451.8	838.1	571.6
O95197	Reticulon-3 OS=Homo sapiens OX=9606 GN=RTN3 PE=1 SV=2	RTN3	0	4	4	1	1722.9	1619.7	1254.2	2178.1	1976.2	1091.5	2670.9	1423.2	1456.1	2166.5	3297.2	4154.3	1338.1	606.6	1017.4	727	1092.6	575.7	1547.1	1215.3	1121.1	1341.7	1487.5	1136.6	2080.5	1768.7	1642.2	1478.3	1621.4	1360.8
P06276	Cholinesterase OS=Homo sapiens OX=9606 GN=BCHE PE=1 SV=1	BCHE	0	8	4	3	414.2	385.1	607.3	156.4	360.4	224.3	212.6	129.5	81.4	97.7	106.8	307.6	22.5	18.3	16.6	15.7	18.9	12.4	223.1	144.6	87.1	177.3	108.4	83.6	253.7	126.9	198.3	122.1	384.6	54
O15061	Synemin OS=Homo sapiens OX=9606 GN=SYNM PE=1 SV=2	SYNM	0	25	32	32	2903.7	5414.8	2707.8	3607.1	3047.6	2315.6	1768.3	2770.4	2073.7	1761.5	2416.2	1422.9	2667.7	5244.3	4873.7	2242.2	2933.9	2246.6	2229	2010.3	2569.9	2821.3	2305.6	2140.9	1280.5	1316.9	1159.5	998.3	1190	780.9
Q16585	Beta-sarcoglycan OS=Homo sapiens OX=9606 GN=SGCB PE=1 SV=1	SGCB	0	34	6	6	242	360.4	260.7	201.5	304.6	181.9	No Quan Value	No Quan Value	No Quan Value	No Quan Value	No Quan Value	No Quan Value	No Quan Value	No Quan Value	No Quan Value	No Quan Value	No Quan Value	No Quan Value	192.4	333.8	232.2	156	207	211.6	No ID	No ID	No ID	No ID	No ID	No ID
Q8NBZ7-2	Isoform 2 of UDP-glucuronic acid decarboxylase 1 OS=Homo sapiens OX=9606 GN=UXS1	UXS1	0	28	9	9	913.5	766.6	690.3	1144.1	734.8	611.8	1285.1	926.7	981.8	959.2	1751.8	1963.7	520.4	341.5	330.9	596.6	344.2	390.2	1372.9	1343.9	1592.6	891.2	1847.4	1232.5	517.1	350.2	370.5	486.4	415.3	593.9
P22570-7	Isoform 7 of NADPH:adrenodoxin oxidoreductase, mitochondrial OS=Homo sapiens OX=9606 GN=FDXR	FDXR	0	62	28	6	7400.3	7518.6	5205.5	5943.7	6621.7	10776.8	10989.6	7137.9	7551.5	4662.4	23160.6	10943	6557.1	5061.2	3777.4	6042.4	4805	5236.4	8823.5	6100.6	6976.5	5614.9	7871.1	5613	13701.6	8950.7	10538.2	8075	9483.9	30187
Q16656-4	Isoform 4 of Nuclear respiratory factor 1 OS=Homo sapiens OX=9606 GN=NRF1	NRF1	0	9	5	5	703.2	717.3	683.5	763.8	952.3	601.5	452.3	355.6	388	318.9	550	285.2	1009.2	946.8	917.6	965	866.6	1045.3	1741.7	1944.7	1992.1	1441.2	2097.3	1702.5	942.7	947.8	923.9	876.8	1069.6	965.8
B7ZLQ5	Probable global transcription activator SNF2L1 OS=Homo sapiens OX=9606 GN=SMARCA1 PE=1 SV=1	SMARCA1	0	36	44	27	2018.2	2972.1	2260.6	1211.9	1561.6	1569.9	2696.7	1802.1	2753.6	1345.9	2242	2591.4	1541.1	1133.1	1104.7	1866.2	838.3	839.8	5475.4	6219.5	8174.7	7282.7	6460.8	4202.4	1364.1	1471.1	973.4	1107.8	1247.1	560
Q96EY8	Corrinoid adenosyltransferase OS=Homo sapiens OX=9606 GN=MMAB PE=1 SV=1	MMAB	0	50	10	10	2963.4	3120.9	2123.8	3280.7	4543.8	2854.9	2696.5	982.6	1436.7	1044.9	2100.1	2016.1	2620.8	1984.7	1963.5	1142.1	1195.6	2041.6	3340.2	2226.6	2222.5	1493.4	2805.7	2796.7	2024.9	1928.9	1625.4	1436.2	1951.8	2000.3
Q9NQB0	Transcription factor 7-like 2 OS=Homo sapiens OX=9606 GN=TCF7L2 PE=1 SV=2	TCF7L2	0.002	3	2	2	No ID	No ID	No ID	No ID	No ID	No ID	No ID	No ID	No ID	No ID	No ID	No ID	No ID	No ID	No ID	No ID	No ID	No ID	270.9	427.4	512.4	459.3	450.3	619.3	No ID	No ID	No ID	No ID	No ID	No ID
O96019	Actin-like protein 6A OS=Homo sapiens OX=9606 GN=ACTL6A PE=1 SV=1	ACTL6A	0	55	19	19	4486.6	4678.3	3699.9	4472.4	6086.8	4633.8	8904.8	5645.6	9146.9	6469	13818.7	8784	4664.3	5355.3	3346.5	6488.7	5182.5	4587.9	9345.5	8851.2	8804.9	9834.8	16200.9	7987.9	5698.9	7054.2	7198.4	5000.6	5803.2	6179.6
Q99614	Tetratricopeptide repeat protein 1 OS=Homo sapiens OX=9606 GN=TTC1 PE=1 SV=1	TTC1	0	64	19	19	4701.2	4809.7	3647.5	5022.5	7402.2	3783.8	1160.8	698.1	731.9	710.4	938.2	1018.4	3769.4	4224.8	4476.3	3234.7	4337.1	3518.2	6949.5	6416.9	7688	11918.6	7287.1	7502.6	3840.8	3426.9	3241.4	3157.2	3719.7	3200.4
G0XQ39	STIM1L OS=Homo sapiens OX=9606 GN=STIM1 PE=1 SV=1	STIM1	0	37	28	27	9262.8	8095	10174	7679.1	11836.1	10547.4	11590.4	8627.1	6681.7	6163.6	12719.5	9838.4	7739	6480.2	6395.1	8009	7162.2	7733.9	9884.1	11562.3	8660.9	5557.1	7934.2	8213.4	9525.8	8764.4	12121.1	10556.1	8851.9	17127.1
Q96R06	Sperm-associated antigen 5 OS=Homo sapiens OX=9606 GN=SPAG5 PE=1 SV=2	SPAG5	0	5	6	6	62.2	34.1	38.6	80.3	65.7	64.9	502.7	449	474	414	1018.8	449.4	86.2	50.8	69.5	58.1	77.1	58.8	269.7	484.9	572.1	533	637.3	479.1	18.3	12.3	11.6	13	15.9	14.4
Q9H171	Z-DNA-binding protein 1 OS=Homo sapiens OX=9606 GN=ZBP1 PE=1 SV=2	ZBP1	0	14	6	6	166.7	157.2	130.9	145.4	239.9	196.6	333.8	244.3	251.5	554.7	343.8	391.9	93.2	90.7	160.9	53.2	118.3	104.9	255.6	322.6	491.6	311.1	321.7	426.8	518.1	510.7	493.1	616.8	546	462.1
P25106	Atypical chemokine receptor 3 OS=Homo sapiens OX=9606 GN=ACKR3 PE=1 SV=3	ACKR3; CXCR7	0	7	2	2	224.6	158.4	215.1	164.7	147.7	154.9	381.8	377.1	336.2	273.2	742.3	735.5	114.6	122.5	50.7	71.1	82.5	152.2	48.3	98.2	10	29.9	52.2	11.1	443	315.8	318.5	327.6	421.2	338.8
Q99611	Selenide, water dikinase 2 OS=Homo sapiens OX=9606 GN=SEPHS2 PE=1 SV=3	SEPHS2	0	26	8	8	809.1	859	652.2	669.2	1397.3	866	567.7	500.3	435.3	433.2	645.7	471	22.7	18.3	26.4	18.6	26.4	50.8	501.1	437.7	344	365.9	457.6	336.9	1263.4	1241.3	922.2	1323.6	1445.7	1141.9
Q16594	Transcription initiation factor TFIID subunit 9 OS=Homo sapiens OX=9606 GN=TAF9 PE=1 SV=1	TAF9	0	33	10	4	1207.7	1087.9	1041.5	1685.5	1421.7	1348.9	No ID	No ID	No ID	No ID	No ID	No ID	654.1	672.3	458.5	829.1	660.6	720.6	2507.3	1975.5	2512.7	2899.4	2161.5	2478.7	551.9	502.8	464.4	388.8	434	365
J3KNS1	Cytosolic carboxypeptidase 1 OS=Homo sapiens OX=9606 GN=AGTPBP1 PE=1 SV=1	AGTPBP1	0	8	9	9	184.1	208.9	156.2	136.6	230.8	183.7	161.4	106.8	130.1	236.4	206.4	157	153.7	130	128.9	132.3	194	114.4	821.2	844.8	917.1	709.2	713.3	679.4	245	290.2	285.2	278.5	255	285.9
Q9UFN0	Protein NipSnap homolog 3A OS=Homo sapiens OX=9606 GN=NIPSNAP3A PE=1 SV=2	NIPSNAP3A	0	61	13	11	2286.1	4525.6	1206.2	2200.2	1443.8	1014.3	3552.7	3111.5	4105.4	2740.3	4583.9	2837.6	2758.1	1324.8	1023.9	801.1	1345.3	3817.3	6524.8	2380.4	9780	5406.8	5288.8	3242.2	2582.6	2616.8	1523.7	3427.5	2916.5	2311.3
F8VU11	PRP40 pre-mRNA processing factor 40 homolog B (Yeast), isoform CRA_a OS=Homo sapiens OX=9606 GN=PRPF40B PE=1 SV=2	PRPF40B	0	10	9	6	No ID	No ID	No ID	No ID	No ID	No ID	43.7	19.1	26.6	23.1	73.6	38.8	111.6	97.4	95.4	118.7	99.9	98.3	445.5	445	570.2	533.4	471.9	374.8	No ID	No ID	No ID	No ID	No ID	No ID
P33527	Multidrug resistance-associated protein 1 OS=Homo sapiens OX=9606 GN=ABCC1 PE=1 SV=3	ABCC1	0	45	60	57	11273.8	6430.8	5923.5	15897.2	10725.1	11355.5	14891.8	13443.1	13999.6	6451.4	15588.6	26519	13423.1	13523.9	7123	23867.1	9857.9	17641.6	18896.5	13066.4	8529.2	18219.8	23314.8	11034.7	16188.1	20704.8	22626.1	23802.6	14847.9	14019
Q9Y281	Cofilin-2 OS=Homo sapiens OX=9606 GN=CFL2 PE=1 SV=1	CFL2	0	67	14	9	3115	4705.4	2772.5	2096.4	4223	2866.1	1312.3	1197.4	1873.9	961.5	1587.2	1066.6	1873.2	2266	2705.1	1276.9	2437.8	1979.4	2565.7	3268.1	3257.5	1993.4	2559.1	2273.7	1859.7	2369.6	2105.3	2986.6	2586	1594
Q76L83	Putative Polycomb group protein ASXL2 OS=Homo sapiens OX=9606 GN=ASXL2 PE=1 SV=1	ASXL2	0.001	4	4	4	160.3	158.5	138.9	171.2	217.5	156.7	54.9	56.3	47.4	27.4	110.4	67.4	No Quan Value	No Quan Value	No Quan Value	No Quan Value	No Quan Value	No Quan Value	232.4	282.7	248.8	283.8	342.3	311.5	145.8	133	103.5	129.7	120.5	95.9
Q9H9B4	Sideroflexin-1 OS=Homo sapiens OX=9606 GN=SFXN1 PE=1 SV=4	SFXN1	0	64	17	15	10571.8	6249.4	6343.1	10085	9090.1	5385.7	16894.9	10039.8	9948.2	6939.3	15977.2	38359.2	12057.4	5332.5	6427.4	6043.1	5516.4	6363	20065.7	10751.1	9733.4	11504.3	11516.1	13575.1	10126.2	5394.1	6620.5	5848.4	5240.5	6543.7
Q99698	Lysosomal-trafficking regulator OS=Homo sapiens OX=9606 GN=LYST PE=1 SV=3	LYST	0.001	1	5	5	257.6	284.1	234.9	295.4	392.2	225.2	195.6	110	114	256.3	211.9	175.2	No ID	No ID	No ID	No ID	No ID	No ID	16.2	18.4	15.1	15.7	17.5	19.5	No ID	No ID	No ID	No ID	No ID	No ID
Q9P0V3	SH3 domain-binding protein 4 OS=Homo sapiens OX=9606 GN=SH3BP4 PE=1 SV=1	SH3BP4	0	30	24	24	989.1	1138.2	1004	975.7	1353	914.4	203.7	157.5	209.5	149.6	300.7	171.7	1023.9	753.1	605.3	900.9	1235.1	1223.5	2611.2	3427.3	3008.8	4547.4	3929.4	2224.3	1541.2	1557	1368.5	1601	1716.4	1406.7
Q6FIF0	AN1-type zinc finger protein 6 OS=Homo sapiens OX=9606 GN=ZFAND6 PE=1 SV=2	ZFAND6	0.001	16	2	2	18.8	17.8	29.4	24.7	18.4	18.1	250.1	133.9	165.1	176.1	168.2	226.3	No ID	No ID	No ID	No ID	No ID	No ID	No ID	No ID	No ID	No ID	No ID	No ID	467.1	414.4	517.1	514.2	460.5	620
E7EX90	Dynactin subunit 1 OS=Homo sapiens OX=9606 GN=DCTN1 PE=1 SV=1		0	63	65	65	16340.5	18921.4	14217.8	12556.6	22102.8	16788.4	18686.1	13063.9	17494.9	13267.8	17367.5	18244.7	16293	15898.4	14553.2	13674.8	17926.4	15373.7	33490	51706.9	43272.6	31649.7	42521	39339	21627.4	22881.5	20540.8	21852.8	25961	19508.5
P46087-2	Isoform 2 of Probable 28S rRNA (cytosine(4447)-C(5))-methyltransferase OS=Homo sapiens OX=9606 GN=NOP2	NOP2	0	46	36	1	108.5	131.5	73.6	164.2	106	100.5	138.1	110.7	148.5	80.1	254.3	183.8	330.3	566.9	343.2	593.1	815.2	535.6	169	256.4	408.6	661.9	361.5	196.6	358.1	792.1	545.3	514.3	529.4	1036.9
Q14498	RNA-binding protein 39 OS=Homo sapiens OX=9606 GN=RBM39 PE=1 SV=2	RBM39	0	46	20	17	7555.6	6031.3	5338.6	10150.7	10494.4	8415.2	10939.9	7140.6	10120.6	5023.2	17952.5	8971.1	6410.8	5986.6	4341.3	9000.5	6617.2	7648.3	9726.8	7546	10291.5	13253.3	13539.5	8229.5	12080.6	13542.7	11954.2	10957.5	10704	14151.6
Q9NZI7	Upstream-binding protein 1 OS=Homo sapiens OX=9606 GN=UBP1 PE=1 SV=1	UBP1	0	19	7	6	600.2	706.9	592.7	530.6	728.3	625.4	472.7	315.6	463.7	275.6	754.4	458.9	564.6	585.3	526.1	669.4	576.1	583.6	732.9	914.6	795.7	808.3	1040.8	587.1	902.2	798.6	699.6	901	845	746.5
Q96A72	Protein mago nashi homolog 2 OS=Homo sapiens OX=9606 GN=MAGOHB PE=1 SV=1	MAGOHB	0	54	11	11	5995.7	5347	4978.5	6727.7	9341.5	6148	6961	4023.7	4582.2	3367.1	7807.7	5699.5	6284.4	4962.5	4757.2	6207.3	5406	5103.8	6663.9	5216.5	8107.7	7678.6	7651.3	6965.8	2560.2	2285.2	2165.2	2082	2075.5	3365.4
P62851	40S ribosomal protein S25 OS=Homo sapiens OX=9606 GN=RPS25 PE=1 SV=1	RPS25	0	43	7	7	11302.3	14417	5864.7	9739.8	11214.6	12302.4	18159.3	11730.2	17226.9	9925.6	21064	17666.9	11742.4	10521.9	7344.8	11027.2	12629.8	13307.8	9281.3	8838.5	11267.9	14414.9	12720.3	6063.4	11275.1	18107.1	13455.8	14872.6	14231	15088.1
Q5T9A4	ATPase family AAA domain-containing protein 3B OS=Homo sapiens OX=9606 GN=ATAD3B PE=1 SV=1	ATAD3B	0	38	28	4	No ID	No ID	No ID	No ID	No ID	No ID	No ID	No ID	No ID	No ID	No ID	No ID	No ID	No ID	No ID	No ID	No ID	No ID	674.7	557.8	768.7	924	1399.7	399.1	No ID	No ID	No ID	No ID	No ID	No ID
Q86VV8	Rotatin OS=Homo sapiens OX=9606 GN=RTTN PE=1 SV=3	RTTN	0.001	2	3	3	44.1	43.3	42.5	42.1	76.3	42	No ID	No ID	No ID	No ID	No ID	No ID	No ID	No ID	No ID	No ID	No ID	No ID	No ID	No ID	No ID	No ID	No ID	No ID	47.4	44	38	35.7	48.3	42.4
Q9BYE4	Small proline-rich protein 2G OS=Homo sapiens OX=9606 GN=SPRR2G PE=3 SV=1	SPRR2G	0	48	3	1	No ID	No ID	No ID	No ID	No ID	No ID	No ID	No ID	No ID	No ID	No ID	No ID	No ID	No ID	No ID	No ID	No ID	No ID	No ID	No ID	No ID	No ID	No ID	No ID	No Quan Value	No Quan Value	No Quan Value	No Quan Value	No Quan Value	No Quan Value
Q8NHM5	Lysine-specific demethylase 2B OS=Homo sapiens OX=9606 GN=KDM2B PE=1 SV=1	KDM2B	0.002	2	2	1	No ID	No ID	No ID	No ID	No ID	No ID	No ID	No ID	No ID	No ID	No ID	No ID	No Quan Value	No Quan Value	No Quan Value	No Quan Value	No Quan Value	No Quan Value	No ID	No ID	No ID	No ID	No ID	No ID	No ID	No ID	No ID	No ID	No ID	No ID
P25067	Collagen alpha-2(VIII) chain OS=Homo sapiens OX=9606 GN=COL8A2 PE=1 SV=2	COL8A2	0	5	3	3	79.9	52.7	68.6	69.8	205.5	60.2	No ID	No ID	No ID	No ID	No ID	No ID	174.9	176.3	198.7	158.1	279.6	172.8	518.9	1355.4	388.1	458.9	409.4	1982.7	191.4	205.7	196.5	189.7	226	180.2
A0A1B0GU48	Histone-lysine N-methyltransferase EHMT1 (Fragment) OS=Homo sapiens OX=9606 GN=EHMT1 PE=1 SV=1		0	26	21	1	139.4	106.4	97	116	169.2	232.9	No ID	No ID	No ID	No ID	No ID	No ID	No ID	No ID	No ID	No ID	No ID	No ID	No ID	No ID	No ID	No ID	No ID	No ID	No ID	No ID	No ID	No ID	No ID	No ID
Q6N043	Zinc finger protein 280D OS=Homo sapiens OX=9606 GN=ZNF280D PE=1 SV=3	ZNF280D	0	13	12	10	No ID	No ID	No ID	No ID	No ID	No ID	No ID	No ID	No ID	No ID	No ID	No ID	53.8	24.7	44.1	38	44.4	41.6	789.2	1015.3	965.6	2062	1640.2	946.4	419	462.9	608.4	454.7	519.7	671.3
H3BU86	STX16-NPEPL1 readthrough (NMD candidate) OS=Homo sapiens OX=9606 GN=STX16-NPEPL1 PE=3 SV=1		0	43	14	1	2617.1	2694.2	1760	2822.4	2466.3	2807.5	2248.5	2130.4	1741	1494.4	2602.8	2693.1	2081	1777.5	1858.1	3219.9	2635.5	2537.7	3859.2	4070.2	7499.4	4670.2	4529	3286.1	1749.3	2034	1871.7	1962.5	1886.4	1765
Q9H0U6	39S ribosomal protein L18, mitochondrial OS=Homo sapiens OX=9606 GN=MRPL18 PE=1 SV=1	MRPL18	0.002	12	2	2	798.4	804.3	613.8	959.1	1522.4	754.8	958.7	657.8	758.2	787.6	1489	665.5	332.9	494.7	89.8	366.2	354.8	400.4	1424.4	769.2	1185	1556.7	1831.7	922.9	689.7	850.2	635.6	553.3	643.5	756.8
A0A087WXF8	Nucleolar protein of 40 kDa OS=Homo sapiens OX=9606 GN=ZCCHC17 PE=1 SV=1	ZCCHC17	0	22	5	5	779.8	719.9	634.9	642.9	1111.4	1017.9	1062.2	605.3	932.6	634.8	1170.5	907.9	680.4	690.5	482.6	960.3	531.8	556.3	1238.3	965.4	2223.6	1468.9	1028	1120.6	1078.2	1148	983.5	832.5	1159.1	905.4
Q9HC36	rRNA methyltransferase 3, mitochondrial OS=Homo sapiens OX=9606 GN=MRM3 PE=1 SV=2	RNMTL1; MRM3	0	19	5	5	60.2	57.7	60.2	59.4	86.5	70.3	No Quan Value	No Quan Value	No Quan Value	No Quan Value	No Quan Value	No Quan Value	188.9	369.7	110.4	381.8	109.4	332.4	798.2	901.5	990.3	601.5	2116.6	596.5	446.3	444.4	361.4	346.9	352.9	288.6
Q92859	Neogenin OS=Homo sapiens OX=9606 GN=NEO1 PE=1 SV=2	NEO1	0	14	16	16	308	259.3	248.9	223.6	406.6	445.1	1048.4	398.7	576.8	454.8	791.1	795.3	133.1	154.3	105	141.6	118.8	106.1	2015.3	2556.4	2049.5	6794.6	1954.8	2030	1474.2	1513.2	1399.5	1018.8	935.6	1346.3
P22692	Insulin-like growth factor-binding protein 4 OS=Homo sapiens OX=9606 GN=IGFBP4 PE=1 SV=2	IGFBP4	0	28	6	6	1250.9	875.6	1358.2	1372.1	1846.6	969.7	1460.6	1588.5	1916.6	2797.7	2017.8	1418	624.5	495.7	754.8	1203.2	726.4	916.1	2675.9	3033.9	4219.4	3297.8	3473.6	4090	731.8	325.9	695.3	322.6	423.7	313.3
O75600-2	Isoform 2 of 2-amino-3-ketobutyrate coenzyme A ligase, mitochondrial OS=Homo sapiens OX=9606 GN=GCAT	GCAT	0.005	5	1	1	No ID	No ID	No ID	No ID	No ID	No ID	33.3	17.2	26.6	20.6	50.3	40.2	No ID	No ID	No ID	No ID	No ID	No ID	No Quan Value	No Quan Value	No Quan Value	No Quan Value	No Quan Value	No Quan Value	No ID	No ID	No ID	No ID	No ID	No ID
Q14157-5	Isoform 5 of Ubiquitin-associated protein 2-like OS=Homo sapiens OX=9606 GN=UBAP2L	UBAP2L	0	40	30	2	4666.7	4470.9	2951.4	4478.8	5783.3	5134.8	7929.9	5855.5	5049.1	3579.5	12577.8	10134.8	3803.8	3050.5	3243.9	4285.8	4354.4	4724.1	7215.9	8083.1	9442.9	19197.6	12985.4	8907.7	5558.3	7082.3	6028.1	5310.1	6630.8	6977.2
K7ELL7	Glucosidase 2 subunit beta OS=Homo sapiens OX=9606 GN=PRKCSH PE=1 SV=1	PRKCSH	0	62	33	1	27.3	33	21.8	35.3	27.3	23.2	131.9	119.5	113.8	107.7	146.6	91.2	47.7	48.2	57.8	39.6	40.7	44	411.4	426	387.2	331.4	561.8	371.7	151.1	135.1	139.3	155.7	173.1	124.9
Q9Y6K0	Choline/ethanolaminephosphotransferase 1 OS=Homo sapiens OX=9606 GN=CEPT1 PE=1 SV=1	CEPT1	0	10	5	5	1286.2	1350.8	1047.8	1784.1	1796.8	1039.7	1172.2	613	645.5	698.4	754.9	1389.8	752.6	475.4	760.6	605.3	718.3	588.5	938.5	475.5	949.9	503	429.5	771.9	2585	2047.6	1939.3	1435.7	1644	1108.1
A0A0C4DH35	Immunoglobulin heavy variable 3-35 (non-functional) (Fragment) OS=Homo sapiens OX=9606 GN=IGHV3-35 PE=1 SV=1	IGHV3-35	0.001	16	2	2	443.5	474.3	436.8	321.4	960.4	350.1	257.6	203	436.4	1289.2	231	207	273.2	276	318.8	205.4	240.5	441.5	1004.1	970.1	1227.5	985.1	703.4	1415.3	326.3	527.4	334.5	581.9	443	174.6
Q5SYE7	NHS-like protein 1 OS=Homo sapiens OX=9606 GN=NHSL1 PE=1 SV=2	NHSL1	0	6	9	8	15.3	25.5	11.2	21.6	37.2	23.5	142.6	233.1	144.2	121.3	347.6	218.7	702.2	608.3	503.4	484.7	871.5	500.5	No ID	No ID	No ID	No ID	No ID	No ID	341.8	411.9	451.6	353.3	388.2	486.7
Q9BQC6	Ribosomal protein 63, mitochondrial OS=Homo sapiens OX=9606 GN=MRPL57 PE=1 SV=1	MRP63; MRPL57	0	20	2	2	1750.6	1749.1	1114.6	2503.6	3111.2	1977.9	2148.5	1582	1697.1	1200.5	3531.4	1334.3	784	630.2	521.6	444.9	611.5	701.2	No ID	No ID	No ID	No ID	No ID	No ID	1121.5	1034.9	1090.2	698.9	866.2	1273.9
Q92667	A-kinase anchor protein 1, mitochondrial OS=Homo sapiens OX=9606 GN=AKAP1 PE=1 SV=1	AKAP1	0	18	15	15	1253.3	1082.3	1071.9	2002.1	1613.5	983.4	721.1	428.8	475.9	315	667.8	543.2	567.7	639.7	560.2	550	585.5	490.4	1459.1	957.2	1145.4	1160.9	1485.7	1089.8	2124.6	2423.5	2101.7	1657.9	2378	2392.6
P48735	Isocitrate dehydrogenase [NADP], mitochondrial OS=Homo sapiens OX=9606 GN=IDH2 PE=1 SV=2	IDH2	0	58	29	28	41529.7	42261.4	27032.7	37667	39621.1	54336	47599.2	18565.1	22862.2	29209.7	39643.1	53037.5	41892.2	30753.2	28151.4	27684.6	34320.4	32797.8	41707.6	34796.7	38597.8	23307.6	79447.1	52113.8	40037.3	29658.2	32083.9	40627.9	29612.7	44654.5
P29144	Tripeptidyl-peptidase 2 OS=Homo sapiens OX=9606 GN=TPP2 PE=1 SV=4	TPP2	0	49	56	56	11599.4	13464.8	10112.1	10057.2	15114	8620.4	7256.2	4938.2	5874.6	5027.6	5505.8	8137.9	5987.7	5520.5	6661.4	3847.3	6911.1	5192.6	22265.3	22974.4	27895.7	27316.4	32536.5	18758.9	10029.1	9782.8	7431.1	8724.4	9785.3	4754.5
Q9Y478	5'-AMP-activated protein kinase subunit beta-1 OS=Homo sapiens OX=9606 GN=PRKAB1 PE=1 SV=4	PRKAB1	0	49	8	7	620.8	619.1	464.3	450.6	1300.2	559.4	677.8	316.2	386.4	453.2	504.3	686.5	592.2	454.4	258.8	650.2	593.3	512.1	2070.3	1821.7	1675.9	1011.1	1935.9	1636.2	691.6	454.5	600.9	573.6	713.1	732
Q96B77	Transmembrane protein 186 OS=Homo sapiens OX=9606 GN=TMEM186 PE=2 SV=1	TMEM186	0.001	12	3	3	543.7	433.1	401.3	960.7	864.9	587.9	No ID	No ID	No ID	No ID	No ID	No ID	No ID	No ID	No ID	No ID	No ID	No ID	516.8	354.1	368	544.7	636.4	318.6	No ID	No ID	No ID	No ID	No ID	No ID
Q9BZQ6	ER degradation-enhancing alpha-mannosidase-like protein 3 OS=Homo sapiens OX=9606 GN=EDEM3 PE=1 SV=2	EDEM3	0	29	21	21	893.9	895.4	877.6	1080.3	1147.4	935.5	853.8	526	503.3	691.6	706.6	685.1	1282.5	914.9	1166.5	943.7	1122.7	1091.2	2020.2	1753.5	1591	1394.4	2620.7	1334.3	936.4	712	767.7	855.1	964	669.6
O60568	Multifunctional procollagen lysine hydroxylase and glycosyltransferase LH3 OS=Homo sapiens OX=9606 GN=PLOD3 PE=1 SV=1	PLOD3	0	50	31	31	10669.1	12252.3	11780.4	10753.5	9957.8	8481.6	15693.2	11204.3	16128.7	14750.6	18246.1	14786.9	9252.1	4820.9	8046.7	8691.2	9295.4	5748.8	21052.4	24541.2	19891.9	14104.6	28510.5	14686.5	12423.6	9755	9708.9	12713.2	13737.6	6409.9
P06703	Protein S100-A6 OS=Homo sapiens OX=9606 GN=S100A6 PE=1 SV=1	S100A6	0	38	7	7	9193.1	10869.2	6127	10067.4	6916.8	5261.7	12441.5	8408.9	11557.4	7516.5	17648.4	19517.6	11407.2	18272.6	10575.7	14724.4	9803.9	17834.5	6534.5	23019.3	7753.3	2790.3	13184.5	8337.2	12528.6	9015.4	14446.8	15291	15423.1	9677.8
Q9UPP1	Histone lysine demethylase PHF8 OS=Homo sapiens OX=9606 GN=PHF8 PE=1 SV=3	PHF8	0	12	11	9	No ID	No ID	No ID	No ID	No ID	No ID	202.7	225.5	482.2	233.8	431	198.9	703.1	614.7	499	1063.1	545.9	767.8	723.9	649.8	728.7	980.6	918.5	695.6	62.3	114	64.4	81.7	81.8	88.5
P06753-2	Isoform 2 of Tropomyosin alpha-3 chain OS=Homo sapiens OX=9606 GN=TPM3	TPM3	0	77	41	5	20122.6	27960.7	15048	19898.9	22116.6	18613.2	20420.7	27145.1	29094.4	16473	43248.1	17506.4	15616.5	25667.9	18594.9	17427.3	16427.4	25405.6	25872.8	40050.3	30433.5	34611.7	57984.5	34511.4	18271.5	19474.2	20763	33551.4	34260.3	29100.2
Q96NY8-2	Isoform 2 of Nectin-4 OS=Homo sapiens OX=9606 GN=NECTIN4	PVRL4; NECTIN4	0	44	9	1	67.1	56.5	34.6	110.5	57.6	74.1	165.2	155.9	73.5	63.6	451.5	194.7	39.2	23.4	33	31.3	55.4	33.8	169.6	73.1	66.6	121.9	278	410	141.1	123.4	154	128.1	164.4	232.1
O75953-5	Isoform 3 of DnaJ homolog subfamily B member 5 OS=Homo sapiens OX=9606 GN=DNAJB5	DNAJB5	0.008	7	2	2	No ID	No ID	No ID	No ID	No ID	No ID	No ID	No ID	No ID	No ID	No ID	No ID	20.4	31.3	17.6	31.1	24.8	26.6	No ID	No ID	No ID	No ID	No ID	No ID	No ID	No ID	No ID	No ID	No ID	No ID
Q9UEW8	STE20/SPS1-related proline-alanine-rich protein kinase OS=Homo sapiens OX=9606 GN=STK39 PE=1 SV=3	STK39	0	34	16	13	1058.7	1074.1	778.7	1054.2	1221.6	1174.1	1156	708.2	812.4	558.5	1201.1	1070.2	1003.8	890.3	770.3	1164.8	1031.6	980	2994.3	3255.6	2891	3147.3	3922.4	2726.8	2860.8	2696.9	2859	2327.5	3329.2	3339.2
Q9Y6C2	EMILIN-1 OS=Homo sapiens OX=9606 GN=EMILIN1 PE=1 SV=3	EMILIN1	0	63	52	52	24872.2	37613	31894.3	21574.4	29331.3	12466.7	24137.9	44146.6	35645.2	40686.4	24410.8	19317.2	20408.7	15174.9	21608.2	19267.2	18412	23277.3	22592.8	34448.3	29764.9	37543.2	23688	32228.9	26887.2	21795.6	17745.4	39953.9	20219.1	8731.4
P33897	ATP-binding cassette sub-family D member 1 OS=Homo sapiens OX=9606 GN=ABCD1 PE=1 SV=2	ABCD1	0	26	15	15	3647.7	3133.9	3288.4	4628.6	4054.5	3981.2	2092.9	1395.5	1417.1	1196.9	2202.3	1632.8	3088.8	2036.1	2229.3	2747	2730.7	1954.7	6457.2	4193.3	4229.9	4538.1	4277.5	5643.8	4012.2	2567.8	3237.6	3249.3	2477.8	2651.1
O43242	26S proteasome non-ATPase regulatory subunit 3 OS=Homo sapiens OX=9606 GN=PSMD3 PE=1 SV=2	PSMD3	0	72	42	42	11599.7	11292.8	9185.3	9323.8	19080.9	11822.3	17915	10067.7	13488.2	11412.2	19280.8	18827.8	11570	10219.6	8606.4	14779.7	13810.7	9359.7	24336.8	22202.4	28259.3	30509	27613.2	24347.9	17040.2	19628.1	15328.1	14997.8	14898.3	16273.2
F8WE98	Filamin-A (Fragment) OS=Homo sapiens OX=9606 GN=FLNA PE=1 SV=2		0	56	34	1	83.5	120.6	66.6	70.4	77.2	51	No ID	No ID	No ID	No ID	No ID	No ID	186.9	178.7	291.9	117	151.3	134.9	No ID	No ID	No ID	No ID	No ID	No ID	245.9	154	229.9	234	334.3	139.4
Q7Z449	Cytochrome P450 2U1 OS=Homo sapiens OX=9606 GN=CYP2U1 PE=1 SV=1	CYP2U1	0.008	3	2	2	No Quan Value	No Quan Value	No Quan Value	No Quan Value	No Quan Value	No Quan Value	No Quan Value	No Quan Value	No Quan Value	No Quan Value	No Quan Value	No Quan Value	No ID	No ID	No ID	No ID	No ID	No ID	No ID	No ID	No ID	No ID	No ID	No ID	93.8	68.6	79.7	79.1	121.5	59.8
Q12904-2	Isoform 2 of Aminoacyl tRNA synthase complex-interacting multifunctional protein 1 OS=Homo sapiens OX=9606 GN=AIMP1	AIMP1	0	65	23	22	12056.2	12171.6	8508.2	12021.7	16235.3	11245.1	12541.1	5658.5	8426.4	6061.5	9431.4	14525.8	9789.1	8191.8	6364.8	7906.8	11079.4	9028.3	13393.8	14353.4	14027.3	15003.9	18167.3	12393.4	6128.1	5740.5	5198.7	4432.8	5264.4	5520.3
P10515	Dihydrolipoyllysine-residue acetyltransferase component of pyruvate dehydrogenase complex, mitochondrial OS=Homo sapiens OX=9606 GN=DLAT PE=1 SV=3	DLAT	0	49	25	25	16438.9	14982.3	11754.4	27889.2	18464.5	15705.8	24522.1	10762.6	11800.1	9716.8	19417.1	22213.8	11146.9	11943.1	10597.2	11649.5	9187.9	10087.9	13856.9	12901.6	11553.1	7528.8	18881	10539.8	15718.3	11786.5	12892.8	10076.4	10999.5	15756.7
H3BSS6	Zinc finger protein 106 OS=Homo sapiens OX=9606 GN=ZNF106 PE=1 SV=2		0.001	2	3	3	98.1	100.1	110.6	78.9	119.9	88.6	35.5	34.5	39	50	53.8	32.2	52.1	59.5	49.4	63.1	59.3	54	190.6	187.9	184.3	261.8	276.9	185.8	No ID	No ID	No ID	No ID	No ID	No ID
Q9NZJ9	Diphosphoinositol polyphosphate phosphohydrolase 2 OS=Homo sapiens OX=9606 GN=NUDT4 PE=1 SV=2	NUDT4	0	44	6	1	505.9	631.3	370.8	446.8	808.6	486.2	873	759.9	670.8	756.3	1110.9	586.7	968.4	794.5	780.8	688.9	953.7	796	1842.5	2429.8	1351.5	1477	2569.6	1240.7	1786.9	1305.4	1282.4	1164.6	2021.5	1452.2
C9JW69	Regulator of chromosome condensation (Fragment) OS=Homo sapiens OX=9606 GN=RCC1 PE=1 SV=1		0	51	16	1	194.3	387.1	108.5	160.2	242	232.8	252.8	402.3	276.4	200.4	590.3	245.8	34.1	45.3	24.8	43.7	38.9	48.8	131	291.6	512.5	953.8	178.2	287	103.3	120	191	184.4	190.6	112.6
Q8N5L8	Ribonuclease P protein subunit p25-like protein OS=Homo sapiens OX=9606 GN=RPP25L PE=1 SV=1	RPP25L	0.001	25	3	3	205.9	220.7	143.8	170.4	272.9	264.3	279.3	173.7	246	208.9	185.4	212.5	262.3	276.7	219.1	293.4	285.7	227.4	33.5	48.4	42.8	32.2	39.4	44.5	No ID	No ID	No ID	No ID	No ID	No ID
A0A087WVQ6	Clathrin heavy chain OS=Homo sapiens OX=9606 GN=CLTC PE=1 SV=1	CLTC	0	64	103	103	102849	108940	89934.9	106944	115944	91536.5	105162	63074.2	73294.4	63940.1	119528	111675	82313.8	69707.3	74013	91277.1	76637.5	81913	113626	135081	134395	97346.4	108180	108980	118628	96750.7	91140.1	89451.1	96620.2	94280.5
Q96PZ0-2	Isoform 2 of Pseudouridylate synthase 7 homolog OS=Homo sapiens OX=9606 GN=PUS7		0	46	26	26	1128.2	1229.8	821	806.3	1385.1	1316.5	1581.2	1117.7	1780.9	1081.9	1586.1	1463.5	2233.9	1994.2	1980	4275.1	2654	2617.4	3258	3686.5	3319.6	2837.3	3455.9	1855.4	2707.9	3715.6	2341	2781.3	2775.9	3710.9
Q8WUU5	GATA zinc finger domain-containing protein 1 OS=Homo sapiens OX=9606 GN=GATAD1 PE=1 SV=1	GATAD1	0	18	3	3	No ID	No ID	No ID	No ID	No ID	No ID	68.6	172.1	104.9	103	183.4	53	No ID	No ID	No ID	No ID	No ID	No ID	No ID	No ID	No ID	No ID	No ID	No ID	545.2	573.7	492.3	424.5	507.9	576.3
Q0ZGT2	Nexilin OS=Homo sapiens OX=9606 GN=NEXN PE=1 SV=1	NEXN	0	50	43	1	363.4	452.8	327.3	269.1	522.5	346.4	515.1	347.3	837.5	472.5	386.9	412	166.7	230.7	203.7	182.4	219.6	184.6	226.4	567.4	352.9	252.2	485	529.9	1486.3	2125.9	1512.9	1698.1	2013.7	1024.7
P83731	60S ribosomal protein L24 OS=Homo sapiens OX=9606 GN=RPL24 PE=1 SV=1	RPL24	0	48	13	13	17471.1	25659.5	10563.9	13455.6	18233.6	15959.5	19384.1	13306.2	24147.1	15043.1	29496.5	19932.7	16225.8	12544.6	9878.6	20436.5	21556.6	23531.3	10944.4	13170.3	16266.4	20894.3	18429.6	4819	16907.4	31755.2	24410.6	27020.3	26773.4	25736.2
P53370	Nucleoside diphosphate-linked moiety X motif 6 OS=Homo sapiens OX=9606 GN=NUDT6 PE=1 SV=2	NUDT6	0.002	6	2	2	168.3	145.7	142.4	255.7	291	147.9	No ID	No ID	No ID	No ID	No ID	No ID	No ID	No ID	No ID	No ID	No ID	No ID	160.3	147.2	145.6	163.6	133.7	123.9	No ID	No ID	No ID	No ID	No ID	No ID
Q8TDM6	Disks large homolog 5 OS=Homo sapiens OX=9606 GN=DLG5 PE=1 SV=4	DLG5	0	11	22	22	1370.3	1131.3	1628.8	1715.7	2016.2	1056.4	No Quan Value	No Quan Value	No Quan Value	No Quan Value	No Quan Value	No Quan Value	527.3	512.6	431.7	397.4	643.5	684.1	2203.8	2281.9	1779.6	2527.7	2319.2	1754.6	366.3	384.8	319.3	318.4	373.5	404
Q9Y375	Complex I intermediate-associated protein 30, mitochondrial OS=Homo sapiens OX=9606 GN=NDUFAF1 PE=1 SV=2	NDUFAF1	0	42	12	12	1981.2	1510.9	1561.9	3560.4	2695.1	1703.9	454.9	264.5	355.9	239.8	461.2	303.6	1207	1079.1	963	1385.1	941.5	972	640.4	429.6	447.2	498.7	633.2	431.8	518.9	426.6	469.7	469.7	491.6	451.8
P15529-3	Isoform D of Membrane cofactor protein OS=Homo sapiens OX=9606 GN=CD46	CD46	0	27	13	4	5737.5	4105.8	3300	10727.2	5051.2	5373.5	8453.3	3704.1	2890.3	3187.8	3634.3	9348.1	3700.9	3657.3	2265.5	2135.3	2957.8	3189.5	7691.9	4212.4	5185.1	5803.9	15219.4	7008.5	8765.2	4628.5	8661.6	5407.9	6071.4	6981.6
F8VNW4	Nascent polypeptide-associated complex subunit alpha (Fragment) OS=Homo sapiens OX=9606 GN=NACA PE=1 SV=1		0	39	5	1	No ID	No ID	No ID	No ID	No ID	No ID	No ID	No ID	No ID	No ID	No ID	No ID	No ID	No ID	No ID	No ID	No ID	No ID	No ID	No ID	No ID	No ID	No ID	No ID	174.9	240.4	183.1	192.1	214.7	199.8
C9JRZ6	MICOS complex subunit OS=Homo sapiens OX=9606 GN=CHCHD3 PE=1 SV=2		0	59	16	16	17210.2	16588.3	14879.3	28871.4	20026.3	11620.1	23515	14363.9	15861.7	8210.7	23459.1	20339.4	12330.7	14347.6	12751.5	14587.9	9250.7	13014.8	14684.2	14714.7	15518.1	10357.2	15240.5	16784.2	16829.6	16074.9	13983.9	14208.1	11030.9	18430.6
B7Z596	Tropomyosin alpha-1 chain OS=Homo sapiens OX=9606 GN=TPM1 PE=1 SV=1	TPM1	0	63	38	13	5293.9	6650.5	6967.4	4770.6	5825.9	4664.3	9970.4	6823.5	16839.9	8785.4	12508.5	6169.4	10143.5	9036.1	12336.2	8672.7	11485.6	10410.1	7434.5	17629.1	12882.6	5821.5	13224.8	8904.2	7708.2	10764	11778.8	11002.4	12066	4642.4
G3V4T6	Maleylacetoacetate isomerase OS=Homo sapiens OX=9606 GN=GSTZ1 PE=1 SV=1	GSTZ1	0	45	9	2	1757.9	1660.9	1239.4	1322.1	3646.5	1405.3	2943.2	2723.9	2404.2	1311.9	3952.5	2225.1	2254.8	1490.6	1365.3	2267	2380.1	1492.7	2013.4	2063.1	1770.7	1069.2	1693.2	1169.3	1532.5	2015.6	1277.2	1634.4	1793.7	992.2
G3V3G9	Uncharacterized protein OS=Homo sapiens OX=9606 PE=4 SV=1		0	27	18	12	2055.1	1834.4	1641	1855	2477.2	2507.9	2482.8	1997.3	2434	1429	4487.8	2438.2	1774.7	1910.6	1818.2	1766.8	2023.7	1963.9	2465.5	2611.3	3196.2	2223.1	3067.2	2829	1166.5	1037.6	926.2	981.8	998.2	1184.3
Q8WY36	HMG box transcription factor BBX OS=Homo sapiens OX=9606 GN=BBX PE=1 SV=1	BBX	0	11	8	8	130.2	109.5	108.7	127.1	175	127.9	120.3	54.6	67.1	89.5	109.8	379.8	197.5	133.1	142.7	131	188.3	188.3	430.8	435.7	549.2	907	756.4	620.5	476.3	476.5	470.8	467.6	467.8	449.1
P62993	Growth factor receptor-bound protein 2 OS=Homo sapiens OX=9606 GN=GRB2 PE=1 SV=1	GRB2	0	77	17	17	9170.5	8088.1	7819.5	6051.3	11006.4	13099.4	13574	6646.4	7889.1	5741.1	9951.4	11192.8	7931.2	5755.7	6707.1	4091	6354.2	5913.3	12719	9368.1	10756.4	8240.6	11037.9	10982.9	9571.6	7104.9	6799.5	7921.5	6645.6	5311.9
Q8TBM8	DnaJ homolog subfamily B member 14 OS=Homo sapiens OX=9606 GN=DNAJB14 PE=1 SV=1	DNAJB14	0	23	10	10	1242.2	1113.6	1267.2	1759.2	1246.2	876.8	774.1	711.5	670.6	895.2	1091.3	917.1	805.5	654.6	651	651.1	653.7	846.3	1895.4	2267.7	1672.4	1893.9	2301.7	1571.7	No Quan Value	No Quan Value	No Quan Value	No Quan Value	No Quan Value	No Quan Value
P0CG29	Glutathione S-transferase theta-2 OS=Homo sapiens OX=9606 GN=GSTT2 PE=1 SV=1	GSTT2	0.001	5	1	1	56.2	72.5	28.8	41.4	77.9	61.4	32.8	15.3	45.8	74.9	40	36.9	91.2	70	59.7	236.2	69	176.5	207.5	797.5	333.7	76.8	126.2	101	57	24.6	42.7	76.7	75.3	43.5
P05362	Intercellular adhesion molecule 1 OS=Homo sapiens OX=9606 GN=ICAM1 PE=1 SV=2	ICAM1	0	42	20	20	8610.6	14774.9	10378.7	9290	7806.7	5445.6	10375.7	6532.1	5635	10578.1	5912.8	4404.6	7960.2	4133.5	6873.1	3868.9	9835.8	6547	14969	10607.3	19419.2	9004.6	16821.3	15913.7	10653.4	6371.9	8151	11187.9	9497.1	5157.7
B3KW44	Methyltransferase-like protein OS=Homo sapiens OX=9606 GN=METTL8 PE=1 SV=1	METTL8	0.001	9	3	3	No ID	No ID	No ID	No ID	No ID	No ID	630.2	572.9	468.6	297.4	759.5	566.7	122.5	114.9	75.7	124.9	124	109	No ID	No ID	No ID	No ID	No ID	No ID	182.6	221	147.8	128.4	138.1	240.7
J3KPP4	Cisplatin resistance-associated overexpressed protein, isoform CRA_b OS=Homo sapiens OX=9606 GN=LUC7L3 PE=1 SV=1	LUC7L3	0	41	27	26	7109	6248.1	5668.1	9854.2	10647.8	6690.1	11995.7	6939.7	10463.3	4865.1	20489.6	10119.7	6127.5	6419.7	4727.3	7000.9	5441.9	6080.6	7552.2	6782.3	7431.3	10316.7	7251.2	6965.1	6452.6	7826.3	6428.5	6195.7	6901.2	8817
Q8WU10	Pyridine nucleotide-disulfide oxidoreductase domain-containing protein 1 OS=Homo sapiens OX=9606 GN=PYROXD1 PE=1 SV=1	PYROXD1	0.001	6	2	2	No ID	No ID	No ID	No ID	No ID	No ID	99.7	93.3	111	132.7	134.8	103.9	52.8	53.4	39	64.1	79.2	46.6	116.9	131	122.1	264.3	150.9	139.2	117.2	140.6	124.3	95.2	143.4	170.8
Q9BW04	Specifically androgen-regulated gene protein OS=Homo sapiens OX=9606 GN=SARG PE=1 SV=2	C1orf116	0	23	13	13	734.5	985.7	575.7	574.2	793.6	837.7	112.5	123	48.4	81.1	95.9	118.1	166.9	96.6	83.4	49	195.6	194	669	558.1	477	480.3	501.2	618.9	1388.9	1269.4	1387.1	975.7	1145	3029.2
O60684	Importin subunit alpha-7 OS=Homo sapiens OX=9606 GN=KPNA6 PE=1 SV=1	KPNA6	0	48	26	15	6072.6	5572.5	5319	4719.7	10478.7	6333.9	7099.4	5397.4	5877.9	4783.3	8573.7	6088.9	4864.2	3898.6	4385.6	4398.1	4857.8	4157.7	7151.6	7267.1	9682.7	8350.6	6927.3	6697.5	8860.6	8692.2	7714.9	8323.1	9501	7791.4
P78345	Ribonuclease P protein subunit p38 OS=Homo sapiens OX=9606 GN=RPP38 PE=1 SV=2	RPP38	0	28	8	8	No Quan Value	No Quan Value	No Quan Value	No Quan Value	No Quan Value	No Quan Value	427.6	228.9	252.7	221.4	436.3	305.1	405.2	368.5	371.5	317.9	444.4	354.3	257.4	278.5	284.4	317.2	277	273.4	323.8	318.6	283.4	263.2	274.8	307.8
P51817	cAMP-dependent protein kinase catalytic subunit PRKX OS=Homo sapiens OX=9606 GN=PRKX PE=1 SV=1	PRKX	0.001	9	3	1	No ID	No ID	No ID	No ID	No ID	No ID	No Quan Value	No Quan Value	No Quan Value	No Quan Value	No Quan Value	No Quan Value	No ID	No ID	No ID	No ID	No ID	No ID	No ID	No ID	No ID	No ID	No ID	No ID	No ID	No ID	No ID	No ID	No ID	No ID
Q93084-2	Isoform SERCA3A of Sarcoplasmic/endoplasmic reticulum calcium ATPase 3 OS=Homo sapiens OX=9606 GN=ATP2A3	ATP2A3	0	44	40	1	317.3	425.9	375.4	365.2	535.4	224.5	267.2	240.1	181.4	351.7	381.7	174.8	255.8	415.2	323.7	148.8	274.6	298.6	234.6	316.3	352.1	144.9	272.5	331.4	42.2	47.3	48.3	54.5	61.2	33.7
Q9NVZ3-2	Isoform 2 of Adaptin ear-binding coat-associated protein 2 OS=Homo sapiens OX=9606 GN=NECAP2	NECAP2	0	43	10	10	2185.1	2225.5	2013.7	1524.1	3403.1	2574.8	2493.7	1502.7	1710.6	1980.9	2961.6	1891.5	2994.6	2254.7	2739.8	1976.2	3212.9	2906.1	4328.3	4638	5217.1	3942.3	4280.6	5695.6	1782.3	1968.1	1644.8	1517	1806.6	1035.7
O75794	Cell division cycle protein 123 homolog OS=Homo sapiens OX=9606 GN=CDC123 PE=1 SV=1	CDC123	0	20	6	6	364	433	287.4	323.7	460	445.3	94.9	69.3	66.3	60.3	86.3	87.9	144.1	117.2	139.9	120	166.4	152	881.9	861.3	1298.3	1344.6	904.3	843	1683.1	1586.2	1388.5	1223.8	1560.9	1572.6
Q6UWR7	Ectonucleotide pyrophosphatase/phosphodiesterase family member 6 OS=Homo sapiens OX=9606 GN=ENPP6 PE=1 SV=2	ENPP6	0.006	5	1	1	No ID	No ID	No ID	No ID	No ID	No ID	No ID	No ID	No ID	No ID	No ID	No ID	10.1	43.5	8.1	6.4	14.5	8.7	No ID	No ID	No ID	No ID	No ID	No ID	No ID	No ID	No ID	No ID	No ID	No ID
Q6NXT6	Transmembrane anterior posterior transformation protein 1 homolog OS=Homo sapiens OX=9606 GN=TAPT1 PE=1 SV=1	TAPT1	0	20	8	8	710.6	692	670.6	738.5	727.6	608.1	126.9	98.9	90.7	104.6	183.2	129.6	No ID	No ID	No ID	No ID	No ID	No ID	1443.1	1207.6	1207.2	1623.4	1369.8	1489.1	1080.4	954.7	932.2	811.3	969	740.4
P56381	ATP synthase subunit epsilon, mitochondrial OS=Homo sapiens OX=9606 GN=ATP5F1E PE=1 SV=2	ATP5E	0.001	45	3	3	1852.1	2255.6	892.7	1968.3	2157.4	2259.3	2619.8	2770.4	2239.5	1502	3559.7	1852.9	4315	10165	1779.3	6045.9	4112.8	5393	2546.1	1710.9	2173.6	2521.8	4738.8	3007.8	No ID	No ID	No ID	No ID	No ID	No ID
O14523-2	Isoform 2 of Phospholipid transfer protein C2CD2L OS=Homo sapiens OX=9606 GN=C2CD2L	C2CD2L	0	14	6	6	639.1	634.7	558.7	775.9	718.6	526.7	251.2	445	263.5	328.7	415.4	205.7	425.8	425.2	534.8	396.6	489.9	433.7	No ID	No ID	No ID	No ID	No ID	No ID	375.9	364.6	350.2	408.6	349.8	272.8
O95822	Malonyl-CoA decarboxylase, mitochondrial OS=Homo sapiens OX=9606 GN=MLYCD PE=1 SV=3	MLYCD	0	44	17	17	2863.2	2998.9	2422.6	3098.5	3874	2996.2	955.1	825.1	814.8	801.3	1266.9	809.7	737.8	649	711.8	550.4	625.2	616.3	2851.9	2412.7	3377.8	1841.9	2651.7	2457.4	1952.6	1691.3	1355	1629.2	1569.2	2064.9
Q9BSQ5-2	Isoform 2 of Cerebral cavernous malformations 2 protein OS=Homo sapiens OX=9606 GN=CCM2	CCM2	0	21	7	7	1557.9	1620.4	1560.6	1177.2	1936	1961.3	601.2	545.7	542.4	462.4	855	563.6	107.3	94.8	86.1	70.4	154.3	96.9	1112.2	1170.9	1437.4	887	975.1	2093.3	721.2	596.3	542.9	482.1	582.8	484
Q92804	TATA-binding protein-associated factor 2N OS=Homo sapiens OX=9606 GN=TAF15 PE=1 SV=1	TAF15	0	55	20	6	10966.6	9593.7	6374.4	16175.7	11339.4	11313.8	21644.7	13248.4	13703.3	7884.3	39164.4	22213.8	10907.4	12080.9	7319	13510.8	9335.5	12215.5	18833.5	14430.4	19952.3	32838.7	19795.8	20200	17287.7	17034.2	15074.5	12698.2	12132.9	18540.7
Q9P0W2	SWI/SNF-related matrix-associated actin-dependent regulator of chromatin subfamily E member 1-related OS=Homo sapiens OX=9606 GN=HMG20B PE=1 SV=1	HMG20B	0	17	4	4	70.5	71.7	55.7	42.2	102.6	86.1	90.4	99.8	98.6	57.6	191.3	67.3	No Quan Value	No Quan Value	No Quan Value	No Quan Value	No Quan Value	No Quan Value	31.2	38.9	35	37.3	53.6	38.5	135.7	128	151.8	113.6	132.7	136.1
K7EM38	Actin, cytoplasmic 2 (Fragment) OS=Homo sapiens OX=9606 GN=ACTG1 PE=1 SV=1		0	86	14	2	757.1	804.9	882	641.5	1381.6	652.4	988.7	502.1	535.5	954.3	1937.6	579.2	66.7	55.4	130	75.9	60.6	62.9	No ID	No ID	No ID	No ID	No ID	No ID	248.8	258.7	271.7	290.6	373.3	226.4
F8VQD4	Chromosome 12 open reading frame 75 (Fragment) OS=Homo sapiens OX=9606 GN=C12orf75 PE=1 SV=2		0.001	13	1	1	No ID	No ID	No ID	No ID	No ID	No ID	No ID	No ID	No ID	No ID	No ID	No ID	268.3	236.5	196.4	167.3	312.1	182.7	619.6	650.2	1053	459.3	210.8	425.5	No ID	No ID	No ID	No ID	No ID	No ID
O75143-5	Isoform 5 of Autophagy-related protein 13 OS=Homo sapiens OX=9606 GN=ATG13	ATG13	0	12	5	4	332.8	295.2	374.7	267.3	419.8	316.1	505.7	401.5	382.8	368.9	738	495.5	No ID	No ID	No ID	No ID	No ID	No ID	1134.2	1622	1154.2	1081.7	1151.8	964.2	No Quan Value	No Quan Value	No Quan Value	No Quan Value	No Quan Value	No Quan Value
P62854	40S ribosomal protein S26 OS=Homo sapiens OX=9606 GN=RPS26 PE=1 SV=3	RPS26; LOC101929876; RPS26P25	0	55	6	6	4266.6	5160	2582.7	3097.6	4733.8	5833.8	5999.1	4696.8	6156	3900.6	10870.1	5484.4	3139.8	3086.8	2006.8	3712.5	3454.6	3255.7	6458.9	7089.9	8658.9	12550.5	10063.2	7703.1	3939.6	6197.4	3780.6	5482	4097.3	5687
F8VQZ7	Methionine aminopeptidase 2 OS=Homo sapiens OX=9606 GN=METAP2 PE=1 SV=1	METAP2	0	57	22	2	No ID	No ID	No ID	No ID	No ID	No ID	No ID	No ID	No ID	No ID	No ID	No ID	No ID	No ID	No ID	No ID	No ID	No ID	309.8	294.2	512.4	300.6	500.8	393.4	157.4	226.5	268.3	264.1	353.7	272
Q13838-2	Isoform 2 of Spliceosome RNA helicase DDX39B OS=Homo sapiens OX=9606 GN=DDX39B	DDX39B	0	58	25	11	24720.7	23075.7	19378.6	20497.5	40435.4	27872.9	30741.5	13261.4	22454.5	17220.4	35945.2	26305.4	28918.5	21451.6	21643.2	37687	28847.8	27100	22760.2	23616.8	32225.4	26766.1	31524.1	23849.4	25160.2	28762.4	22617.2	20524.6	20905.4	23651.8
Q16254	Transcription factor E2F4 OS=Homo sapiens OX=9606 GN=E2F4 PE=1 SV=2	E2F4	0	18	6	6	No ID	No ID	No ID	No ID	No ID	No ID	No Quan Value	No Quan Value	No Quan Value	No Quan Value	No Quan Value	No Quan Value	84.2	79.7	63.4	98.6	79	76.2	1227.8	1161.4	1628.8	2614.9	1452.9	1122.4	203.4	210.2	219.4	261.8	234	215.4
Q86SR1	Polypeptide N-acetylgalactosaminyltransferase 10 OS=Homo sapiens OX=9606 GN=GALNT10 PE=1 SV=2	GALNT10	0	15	7	6	706.9	646	1000.7	574.8	774	499.9	63.6	66.8	72.2	78.6	87.5	73.2	28.3	29.1	30.1	32.3	88.1	33.2	374.3	492.3	340.6	281.1	463.1	281.4	174	160.4	143.3	160.6	211.1	127.6
Q9NZ52	ADP-ribosylation factor-binding protein GGA3 OS=Homo sapiens OX=9606 GN=GGA3 PE=1 SV=1	GGA3	0	20	12	11	978.3	874.5	864.6	680.3	1192	1464.1	1572.5	947.4	1025.2	867	1224.7	1147.1	1532.8	1114.7	1345.3	753.7	1600.5	1321.3	1460.6	1504.7	1676.1	1330.2	2037.9	1575.6	736	609.8	579.5	569.5	754.3	560.1
P54289	Voltage-dependent calcium channel subunit alpha-2/delta-1 OS=Homo sapiens OX=9606 GN=CACNA2D1 PE=1 SV=3	CACNA2D1	0	41	39	1	6689	8705	7034	4011.7	8988	3734	8988.3	7130.7	11169.6	5670.9	6793	9473.2	3794.6	3669.1	3640.2	3103.3	3380.7	3033.8	6856.3	6642.5	5688.7	5608.1	9949.6	11081	7412	4649.8	9431.2	8910	8018.4	3387.9
Q13976-2	Isoform Beta of cGMP-dependent protein kinase 1 OS=Homo sapiens OX=9606 GN=PRKG1	PRKG1	0	46	29	4	2773.1	3580	2815.1	1688.3	3644.5	2492.9	1643.9	1482.1	2492	1071	1423.6	1085.5	1400.7	1124.8	1383.9	1089.9	2368.1	1278.3	6600.9	11687.3	8249.2	6012	7633.3	9125.3	4471.9	4780.9	4228.2	5143.4	6241.5	1981.6
A0A0D9SFP2	Hydroxyacyl-coenzyme A dehydrogenase, mitochondrial OS=Homo sapiens OX=9606 GN=HADH PE=1 SV=1	HADH	0	67	22	22	12358.4	15500.1	9473.9	16537.4	16047.1	10034.7	23927.7	9778.2	16016.9	9636.9	19990	20164.8	16346.1	15830.1	13943	10297.2	12786.1	15588.5	22672.4	22776.7	20517	14962.9	35493.2	18400.4	23268.5	18273	16509.4	17448.3	23372.2	16537
Q68EM7	Rho GTPase-activating protein 17 OS=Homo sapiens OX=9606 GN=ARHGAP17 PE=1 SV=1	ARHGAP17	0	38	26	25	2385.3	2441.1	2254.2	2548	3380.6	2497.3	3460.8	2463.2	3023.7	2467.8	3395.9	2796.7	3230.7	4363.2	3595.5	3159.7	4151.6	3578.2	5073.3	6488.3	5752.5	4852.9	8992.9	5503.2	1990.5	2072.5	1783.8	1468.4	1994.7	1266.1
C9JJN9	Vacuolar protein sorting-associated protein 8 homolog OS=Homo sapiens OX=9606 GN=VPS8 PE=1 SV=1		0	23	30	30	850.7	816	768.3	713.9	1242.8	934.3	945.6	771	826.1	801.9	1103.1	837.2	765.3	1610.4	676	1415.9	878.4	632.4	2216.3	2147	2216.9	2127.4	1889.5	3093.9	2533.3	2242.1	2263.1	2012.5	2749.6	2025
Q9NUU6	Inactive ubiquitin thioesterase OTULINL OS=Homo sapiens OX=9606 GN=OTULINL PE=2 SV=1	FAM105A	0	35	13	13	928.9	1346.7	995.8	985.6	1344.9	595.3	1071	925.1	827.8	1034.3	1011.4	626.1	363.8	322.8	467.1	257.4	407.2	322.7	2163.3	2256.4	2544.3	1880.9	2080.2	2252.4	No Quan Value	No Quan Value	No Quan Value	No Quan Value	No Quan Value	No Quan Value
Q9Y2W2	WW domain-binding protein 11 OS=Homo sapiens OX=9606 GN=WBP11 PE=1 SV=1	WBP11	0	34	28	28	3354.7	2716.5	2866.3	3114.7	5618.1	3173	4601.9	2882.3	3420.6	2353.2	5800.5	3508.4	5404.8	6197.3	5576.5	5390	7003.3	5754.9	7500.1	6342	7913.3	9967.5	8116.2	8108.1	8359.6	15317.9	8239.4	7594.5	8742.9	12015.8
Q4L235	Beta-alanine-activating enzyme OS=Homo sapiens OX=9606 GN=AASDH PE=1 SV=3	AASDH	0.009	1	1	1	No ID	No ID	No ID	No ID	No ID	No ID	No ID	No ID	No ID	No ID	No ID	No ID	No ID	No ID	No ID	No ID	No ID	No ID	No ID	No ID	No ID	No ID	No ID	No ID	25.1	22.6	22.9	24.1	27.6	20.7
Q05655	Protein kinase C delta type OS=Homo sapiens OX=9606 GN=PRKCD PE=1 SV=2	PRKCD	0	58	37	33	7804.6	8663.7	7610.4	5897.4	10186.7	7440.7	9353.5	6643	6161.2	15931.7	11590.7	7609.8	8674.5	7579	9462.5	9279.3	10465.8	8378.7	14648.9	14414.8	16469.7	14261.5	13472.7	14915.3	10765.9	9511.2	9212.1	9481.8	8922	7257
Q9NPQ8	Synembryn-A OS=Homo sapiens OX=9606 GN=RIC8A PE=1 SV=3	RIC8A	0	53	26	25	3250.2	3272.8	2508	1961.4	5026.4	3807.1	2740.6	2037.7	2138.4	2228.2	2712.8	2456.2	1789.3	1446.9	1089.2	1534.9	2154.8	1641.6	4774.9	6411.6	5009.8	4529.8	4570.6	3916.8	4235.5	4341.5	3593.8	3631.6	3936.7	4016.7
P23471	Receptor-type tyrosine-protein phosphatase zeta OS=Homo sapiens OX=9606 GN=PTPRZ1 PE=1 SV=4	PTPRZ1	0	9	18	18	1804.5	1313.5	1851.1	1682.4	3636.2	1563.2	593.6	715.9	332.4	274.2	434.9	521.4	64.1	46.2	28.5	39.6	43.2	61.4	901.1	737.2	382.7	478.9	507.8	669.5	1880.9	2495.6	2106.2	1706.6	2171.6	2987.3
Q96RT7	Gamma-tubulin complex component 6 OS=Homo sapiens OX=9606 GN=TUBGCP6 PE=1 SV=3	TUBGCP6	0	8	9	9	124.7	124.3	112	118.6	140.3	107.9	47.2	25.2	32.8	33.8	41.4	47.6	127.3	145.8	145.7	112.1	143.1	135.3	373.8	529.7	407.1	467.1	403.8	378.5	34.2	25.2	23.7	29.3	34.4	24
Q6PHR2	Serine/threonine-protein kinase ULK3 OS=Homo sapiens OX=9606 GN=ULK3 PE=1 SV=2	ULK3	0	14	6	6	No Quan Value	No Quan Value	No Quan Value	No Quan Value	No Quan Value	No Quan Value	No Quan Value	No Quan Value	No Quan Value	No Quan Value	No Quan Value	No Quan Value	137.1	111.6	147	198	164.6	125	219.7	350.1	419.9	242.4	342.6	243.8	744.5	820.4	855.8	765.5	742.9	1020
Q14574	Desmocollin-3 OS=Homo sapiens OX=9606 GN=DSC3 PE=1 SV=3	DSC3	0	45	39	36	12196.9	5637.4	5800.9	4032.4	12040.3	27651.6	11694.7	3878.4	4247.7	3729.9	11082.3	12220.3	7956.2	10528.3	5682.4	2778.5	8664.4	8584.9	15042.5	13377.6	10313.6	10324.3	9652	35028.8	12939.4	15284.6	18438.6	6040.6	8950.4	32284.9
P31939	Bifunctional purine biosynthesis protein PURH OS=Homo sapiens OX=9606 GN=ATIC PE=1 SV=3	ATIC	0	80	38	38	14234.2	15831.7	10999.7	14414.3	17252.1	18128.1	18042.1	10208.4	13988.5	8748.5	13657.7	14899.5	9115.2	7428.4	6384	8930.7	9193.7	7686.7	22670.8	17699.4	18927.6	32669.9	54810.1	14246.8	14738.1	12202	9335.7	9846.2	11331.4	7432.8
Q9P2A4	ABI gene family member 3 OS=Homo sapiens OX=9606 GN=ABI3 PE=1 SV=2	ABI3	0	33	10	10	670.2	763.1	731.8	597.5	1132.5	583.8	886.9	1111.8	940.9	663.3	1126.7	645.3	680.9	644.6	697.1	457	703.6	710	2667.3	2126.5	3118.3	1830.7	2415.7	3260.8	1640.5	1771.2	1397.1	1650.9	1444.4	1007.7
Q969X6	U3 small nucleolar RNA-associated protein 4 homolog OS=Homo sapiens OX=9606 GN=UTP4 PE=1 SV=1	CIRH1A; UTP4	0	41	26	26	3805.6	3242.8	3277.6	6001.8	4090.3	3558.3	4657.7	2990.1	4111.1	2438.6	6930.1	4403.5	3086.2	2894.3	2605.2	4723.6	3154.6	2610.6	3494.1	2795.4	3795.3	3884.5	5692.7	2625.3	3333.3	3310.5	2835.1	2576.5	2881.9	3412
O75534-4	Isoform 4 of Cold shock domain-containing protein E1 OS=Homo sapiens OX=9606 GN=CSDE1	CSDE1	0	56	51	51	17577.3	17465	14939.8	12205.8	27476.3	19797.7	19628.1	10704.9	14633.3	10584.3	19969.7	15541.6	18139.7	11779	11790.8	12708.8	15858.3	14325.7	24899	22396.1	28643.8	27032.7	23219.4	21252.3	15721	16714.6	10977	15278.9	17158.1	12625.9
Q32NB8	CDP-diacylglycerol--glycerol-3-phosphate 3-phosphatidyltransferase, mitochondrial OS=Homo sapiens OX=9606 GN=PGS1 PE=2 SV=1	PGS1	0	15	5	5	No ID	No ID	No ID	No ID	No ID	No ID	27	17.7	27.8	30.4	39.9	20.6	No Quan Value	No Quan Value	No Quan Value	No Quan Value	No Quan Value	No Quan Value	194.9	207.7	197.5	267.5	202.4	228.2	No ID	No ID	No ID	No ID	No ID	No ID
Q6PI47	BTB/POZ domain-containing protein KCTD18 OS=Homo sapiens OX=9606 GN=KCTD18 PE=2 SV=2	KCTD18	0	15	6	6	153	136.2	135.9	125.4	223.8	182	421.1	428.8	509.2	325.5	1763.9	415.1	319.4	242.5	240	367.1	331.3	293.1	137.4	117.7	109.6	154.3	161.7	158.4	308.8	210.3	212.7	214.3	250.3	159.3
Q9HAU5	Regulator of nonsense transcripts 2 OS=Homo sapiens OX=9606 GN=UPF2 PE=1 SV=1	UPF2	0	23	29	28	2146.9	2324	1735.1	1693.9	3032.6	2768.6	1883.4	1456.3	1387	1392.2	2853	1606.9	1283.1	1269	1192.4	1252.5	1653.7	1351.8	4808.2	4559.9	5868.8	6330.1	5329.5	4871.3	3707.2	4333.9	3515.2	3391	3562.8	3524.8
Q03001	Dystonin OS=Homo sapiens OX=9606 GN=DST PE=1 SV=4	DST	0	19	129	73	9387.7	8794.1	11176	8130.3	9315.7	11149.3	10219.6	8502.9	12027.7	8358.1	13585.5	7652.4	9454.4	6014.6	5494	12584.9	16722.4	5990.2	17098	18356.3	19144.5	22960.6	13039.1	15636.3	8236.9	10327.6	8737.4	6663	8921.8	5776.6
P61225	Ras-related protein Rap-2b OS=Homo sapiens OX=9606 GN=RAP2B PE=1 SV=1	RAP2B	0	74	14	9	7461.2	10747.7	5206.8	5560.4	8047.5	6799.8	9601.7	4366.6	5534.2	6048.8	8933.6	10201.2	5388.3	3920.4	5246.2	7893.7	6541.6	4167.1	9968.8	8706.7	10486.9	9045.1	6952.6	9504.2	14058.8	10535.6	10320.1	10659.3	11483.3	9871.9
P19388	DNA-directed RNA polymerases I, II, and III subunit RPABC1 OS=Homo sapiens OX=9606 GN=POLR2E PE=1 SV=4	POLR2E	0	57	10	10	2987.6	3398.5	2121.9	3074.2	3637.3	2858.2	512.7	415.2	485	312.2	741.8	446.6	2160.7	2486.5	1859.5	2958.3	2197.7	2400.6	3151.2	2694.6	3076.6	3483.6	3347	2466.2	2578.3	2910.7	2570.8	2706.2	2683.4	2970.4
Q96FH0	BLOC-1-related complex subunit 8 OS=Homo sapiens OX=9606 GN=BORCS8 PE=1 SV=1	MEF2BNB; BORCS8	0.004	18	1	1	29.8	44.8	28.9	26.4	37.9	27.5	No ID	No ID	No ID	No ID	No ID	No ID	No ID	No ID	No ID	No ID	No ID	No ID	No ID	No ID	No ID	No ID	No ID	No ID	No ID	No ID	No ID	No ID	No ID	No ID
Q8IWU6	Extracellular sulfatase Sulf-1 OS=Homo sapiens OX=9606 GN=SULF1 PE=1 SV=1	SULF1	0	20	20	20	2946	3736.6	4703.6	1881.3	2861.7	1966.9	4846.3	4717.9	12575.1	3940.3	5453.2	3527.8	2634.2	2114.2	2030.4	2878	2553	3199.3	2172.5	4684.7	2335.8	2411.7	2500.7	1642.9	1286.6	1421.1	1043.2	2098.1	1438.3	721.6
O43395	U4/U6 small nuclear ribonucleoprotein Prp3 OS=Homo sapiens OX=9606 GN=PRPF3 PE=1 SV=2	PRPF3	0	51	30	30	3350.8	3069.5	2653.2	3912.9	3989.2	3628.6	4661.5	2980.8	3642.4	2512.2	6806.2	5150.8	3928.6	3526.7	3108.5	4175.5	4305.9	4012.6	7360.6	6520.6	9861.5	13714	8816.6	8920	4760.1	6224.7	5595.5	5277.2	4733.5	6776.2
Q96S59	Ran-binding protein 9 OS=Homo sapiens OX=9606 GN=RANBP9 PE=1 SV=1	RANBP9	0	27	15	13	618.3	671.7	552.7	601	744	673.1	1138.4	996.5	1024.4	784	1401.8	1013.8	749.6	660.7	513.9	966.7	709.9	639.9	1717.6	1761.2	1718	2327.5	2206.6	1457.4	1594.9	1550.1	1365.8	1356.9	1540.5	1255.4
Q7L1Q6-3	Isoform 3 of Basic leucine zipper and W2 domain-containing protein 1 OS=Homo sapiens OX=9606 GN=BZW1	BZW1	0	60	31	27	20263.2	21072	20976.3	19939.4	29581.3	16461.6	19927.9	8015.2	11090.8	13952.2	23788.5	16452.9	11200.2	7386	10485.1	14878.1	12938.3	8551.8	26281.6	34229.4	27845.4	23976	33447.4	23703.7	20029.6	17905.1	17928.6	12890.4	19935.8	12483.4
Q9HAC8	Ubiquitin domain-containing protein 1 OS=Homo sapiens OX=9606 GN=UBTD1 PE=1 SV=1	UBTD1	0.002	12	3	1	42.6	43.6	41.4	35.4	37.8	80	59.7	57.8	41	30.7	60.3	32.5	No ID	No ID	No ID	No ID	No ID	No ID	No ID	No ID	No ID	No ID	No ID	No ID	No ID	No ID	No ID	No ID	No ID	No ID
P41229	Lysine-specific demethylase 5C OS=Homo sapiens OX=9606 GN=KDM5C PE=1 SV=2	KDM5C	0	13	16	13	133.3	146.3	111	117.9	186.8	158.3	143	174.3	185.9	115.4	298.7	120.7	154.6	123.3	138.9	175.2	169	194.8	821.8	916.7	851.5	1372	968.1	907.9	310.8	386.7	321.2	277.6	325.4	455.6
Q8NEM2	SHC SH2 domain-binding protein 1 OS=Homo sapiens OX=9606 GN=SHCBP1 PE=1 SV=3	SHCBP1	0	14	8	8	504.3	462.1	477	467.7	747.6	484.7	300.7	294	246.1	241.4	202.6	190.6	354.6	1387.5	366.6	218.5	283	280.6	289.9	304.3	288.6	525.7	253	348.6	596.9	435.3	505.9	754.6	689.3	612.9
Q9HCG7	Non-lysosomal glucosylceramidase OS=Homo sapiens OX=9606 GN=GBA2 PE=1 SV=2	GBA2	0	8	7	7	274	302.5	274	296.1	371.9	214.1	190.8	148.5	155.5	143.1	160.1	180	294.2	221.6	324.3	292.1	298.4	314.1	208.2	177.7	285.1	230.9	150.3	189	413.3	379.1	365.1	406	447.3	352
Q9Y6U3	Adseverin OS=Homo sapiens OX=9606 GN=SCIN PE=1 SV=4	SCIN	0	54	35	35	7012.4	4472.6	2075	6658.7	6274.5	2079.1	11796.6	5177.8	6256.9	4587.6	15216.3	31943.5	7623.5	5296.1	4255.1	20018.3	4603.9	3375.9	12595.9	4044.1	3592.6	6121.3	3519.2	8595.2	8148.2	5877.8	4318.8	4417.9	5239.5	4122.4
P21580	Tumor necrosis factor alpha-induced protein 3 OS=Homo sapiens OX=9606 GN=TNFAIP3 PE=1 SV=1	TNFAIP3	0	11	8	8	95.6	84.3	162.4	66.6	96.8	66.2	266.2	457.5	338	659	511.7	232.4	230.5	245.9	331.8	147.1	580.6	327.4	743.5	981.8	866.7	998.4	1432.5	869.7	322.4	305.8	319	288.3	357.4	286
Q6NW34	Nucleolus and neural progenitor protein OS=Homo sapiens OX=9606 GN=NEPRO PE=1 SV=3	C3orf17; NEPRO	0	18	11	10	No Quan Value	No Quan Value	No Quan Value	No Quan Value	No Quan Value	No Quan Value	908.8	858.4	816.2	790.2	1019.8	796.8	207.3	173.3	175.7	218	232.5	185.4	1806.4	1705.2	1969.9	2932	2446.4	1826	317.6	472.3	327	415.6	412.9	342.3
Q92485	Acid sphingomyelinase-like phosphodiesterase 3b OS=Homo sapiens OX=9606 GN=SMPDL3B PE=1 SV=2	SMPDL3B	0	29	10	10	1310.7	1745.1	973.1	2041.9	1288.3	864.3	1426.5	751	1093.8	1149.2	1063.5	1305.4	1522.5	1211.7	1745.6	889.2	1421	1657.2	3720.3	3579.7	4046.2	3683.9	4156.7	5119.5	2088	2350.3	1689.4	3527.3	2965	856.7
O95671	N-acetylserotonin O-methyltransferase-like protein OS=Homo sapiens OX=9606 GN=ASMTL PE=1 SV=3	ASMTL	0	39	22	22	1553.3	2100.3	1381.2	1320.3	2096.9	1360.8	1474.2	1011.7	1107.8	1232.8	1687.4	989.6	879.7	1052.2	843.6	1132.3	1187.2	893.8	3382.2	3807.9	3697	3307.4	3369.8	3858	1761.4	1469.4	1688.2	1678.2	1567.2	1070.7
P13639	Elongation factor 2 OS=Homo sapiens OX=9606 GN=EEF2 PE=1 SV=4	EEF2	0	71	66	65	88306.9	94378.6	78527.9	54291.8	153054	96864	105785	42403.5	79330.1	62303.7	94053.9	77548.5	84041.6	68049.7	65853.2	81537.1	135355	72193.5	107151	118979	120263	102116	128512	93632.5	110571	124473	99590.4	105770	95156.3	88804.7
O75594	Peptidoglycan recognition protein 1 OS=Homo sapiens OX=9606 GN=PGLYRP1 PE=1 SV=1	PGLYRP1	0	36	5	5	729.5	816.4	1245.5	806.3	909.5	420.1	632	565.7	625.4	669.6	1006	564.3	342.6	212.1	505.5	245.1	323.8	257.4	599.2	688.6	824.8	463.2	550.5	360.6	No ID	No ID	No ID	No ID	No ID	No ID
Q9P2B2	Prostaglandin F2 receptor negative regulator OS=Homo sapiens OX=9606 GN=PTGFRN PE=1 SV=2	PTGFRN	0	45	37	37	14353.9	15499.6	12759	14161.5	18513.8	13641.1	11176.2	9378.4	9368.9	9652.4	13019.6	10833.7	6965.4	5219	5677.9	4620.6	7075.5	5984.6	18683.7	22778.8	22255.1	15388.8	11426.7	30290.6	9931	8642.2	6488.3	9058.4	10647.3	10351.9
Q9ULF5	Zinc transporter ZIP10 OS=Homo sapiens OX=9606 GN=SLC39A10 PE=1 SV=2	SLC39A10	0	6	6	6	466.9	574.5	370.1	418.7	420	467.2	604.9	325.8	615.6	392.3	587.9	512.3	295.3	471.5	313.9	296	323.4	233.5	940.2	912.2	792.9	1315.4	1540.7	937.4	305.4	265.7	247.8	262.7	337.6	254.1
O75366	Advillin OS=Homo sapiens OX=9606 GN=AVIL PE=1 SV=3	AVIL	0.006	2	2	1	No ID	No ID	No ID	No ID	No ID	No ID	No ID	No ID	No ID	No ID	No ID	No ID	No ID	No ID	No ID	No ID	No ID	No ID	140.1	177.9	130.4	185.2	165.9	117	No ID	No ID	No ID	No ID	No ID	No ID
G5E9M7	Transcription cofactor vestigial-like protein 4 OS=Homo sapiens OX=9606 GN=VGLL4 PE=1 SV=1	VGLL4	0.002	7	2	2	40.7	49.8	34.2	29.7	63.5	33.8	41.9	69.2	67.9	28.7	49.5	47	No Quan Value	No Quan Value	No Quan Value	No Quan Value	No Quan Value	No Quan Value	81.8	253.8	133.1	216.2	156	135.2	No ID	No ID	No ID	No ID	No ID	No ID
Q9HD45	Transmembrane 9 superfamily member 3 OS=Homo sapiens OX=9606 GN=TM9SF3 PE=1 SV=2	TM9SF3	0	22	19	19	9156.4	9415.7	8235.7	13939.2	8682.5	9009.5	4625.4	2708.5	3002.5	2977.2	3607.1	3219.6	7577.5	8367	6146.3	6754.8	6897	7989.9	7973.5	11294.4	8654.2	5546.9	8970.7	6819.4	8937.4	7742.1	7346.2	9410.4	9607.1	12940.2
Q9UGM5	Fetuin-B OS=Homo sapiens OX=9606 GN=FETUB PE=1 SV=2	FETUB	0	9	4	4	160.9	210.1	187	132.1	212.5	123.9	459.2	442.1	457.7	1433.9	658.2	353.7	378.3	313.9	462.3	491	582.6	319	131.1	248.7	206.1	182.7	151.3	235.1	150.1	178.1	228.5	340.6	196.4	200
Q9ULE6	Paladin OS=Homo sapiens OX=9606 GN=PALD1 PE=1 SV=3	PALD1	0	13	8	8	266.8	333.8	264.4	242.7	317	231.7	157.7	70.3	80.9	101.4	69.1	151.7	330.5	313.3	389.1	247.2	344.2	242.1	1880	1297.3	1950.7	1115.9	1276.6	1412.9	354.1	335.8	356	272.2	382.6	241.7
P09429	High mobility group protein B1 OS=Homo sapiens OX=9606 GN=HMGB1 PE=1 SV=3	HMGB1	0	70	22	19	23152.8	36039.3	22702.6	15072	29733	21347.3	34241.4	22542	22917.8	16636.8	22087.1	23042.3	31506.4	34914.7	35285.9	24033.3	32793.8	48332.8	25378.5	36348.7	32242.7	34577.6	53868.4	26509.1	19033	27394.9	27949.6	24781.2	29127.9	23692.8
P19338	Nucleolin OS=Homo sapiens OX=9606 GN=NCL PE=1 SV=3	NCL	0	55	62	62	75737.8	80891.8	43989.2	68302.8	95386.9	100056	99849.4	69735.3	65496.7	28838.6	126259	91830.7	57437.6	102377	35016.2	66961	82846.1	90291.4	69559.2	70846.1	83115.7	132750	175333	58329.7	88084.5	129475	76614.9	86120.1	87384.4	124286
Q9UHB4-2	Isoform 2 of NADPH-dependent diflavin oxidoreductase 1 OS=Homo sapiens OX=9606 GN=NDOR1	NDOR1	0	11	4	4	No ID	No ID	No ID	No ID	No ID	No ID	No ID	No ID	No ID	No ID	No ID	No ID	No ID	No ID	No ID	No ID	No ID	No ID	293.9	337.2	360.3	404	358.4	247.9	32.2	66	25.1	29.2	42.3	31.3
Q8IWU5	Extracellular sulfatase Sulf-2 OS=Homo sapiens OX=9606 GN=SULF2 PE=1 SV=1	SULF2	0	10	9	9	546.3	528	850.1	401.8	522.3	412.2	175.3	147.8	143.5	174.8	181.1	133.1	272.3	202.5	295.9	198.2	395	290.2	1035	1797.6	835.6	773.3	814.9	622.9	466.6	333	384.9	402.9	464.6	345
P08253	72 kDa type IV collagenase OS=Homo sapiens OX=9606 GN=MMP2 PE=1 SV=2	MMP2	0	55	31	29	10240.4	14335.9	16042	4340.3	8383.9	8570.7	11073.8	8983.2	10739.2	23413.3	9133.9	7398.2	7138.6	5975.6	10783.3	4549.9	8105.1	12421.2	13642.6	29653.7	21930.7	12146.2	16082.7	16620	8172.4	7565.7	6078.5	8784.6	10190.6	3155.9
Q92558	Wiskott-Aldrich syndrome protein family member 1 OS=Homo sapiens OX=9606 GN=WASF1 PE=1 SV=1	WASF1	0.007	3	1	1	No ID	No ID	No ID	No ID	No ID	No ID	No ID	No ID	No ID	No ID	No ID	No ID	No ID	No ID	No ID	No ID	No ID	No ID	No ID	No ID	No ID	No ID	No ID	No ID	246.7	296.7	218.5	209.8	243.1	257.7
Q9NZJ5	Eukaryotic translation initiation factor 2-alpha kinase 3 OS=Homo sapiens OX=9606 GN=EIF2AK3 PE=1 SV=3	EIF2AK3	0	12	9	9	212.5	183.3	172.9	224.8	383.8	197.7	169.7	221.2	166.4	148.1	372.9	223.5	275.3	163.2	195.2	329.4	230.9	193.9	735.5	719.2	789.5	1128.5	1495.9	651.1	398.2	334.8	333.1	351.5	381.4	461.9
Q9BZQ8	Protein Niban OS=Homo sapiens OX=9606 GN=FAM129A PE=1 SV=1	FAM129A	0	40	34	34	11891.1	11436.6	12002.7	6866.4	17506.5	14218.2	13535.9	11471.4	9329.2	11050.5	8233.3	10595.3	12014.7	15649.1	12511.6	6722.5	11550.3	9572	18622.2	14960.1	15508.3	9565.5	15323.7	16184.6	15223.7	10256.4	12375.8	11308.3	14633.5	9881.1
Q9UJY1	Heat shock protein beta-8 OS=Homo sapiens OX=9606 GN=HSPB8 PE=1 SV=1	HSPB8	0	41	9	9	2493.4	4606.5	1429.9	4583.8	3092.8	1263	434.5	560.3	503.5	426.5	331.5	219.1	831.8	388.2	820.8	219.7	634.1	575.9	3834.4	2387.5	2225.5	2811	1449.3	1938.4	1481.7	912.4	678.4	760.7	777	937.9
P10909-2	Isoform 2 of Clusterin OS=Homo sapiens OX=9606 GN=CLU	CLU	0	43	25	10	16939.4	27236.5	18289.8	12744.3	25622.6	9456.7	13241.2	33762.2	19227.3	46995.1	18607.9	10789.7	12277.2	28675.2	9307.7	43590.1	15192.1	23719.8	14927.3	22183.1	17212	22777.4	8973.4	50042.6	18561.9	13729.3	13628.9	22765.2	11396.8	12683.6
Q9NWQ8	Phosphoprotein associated with glycosphingolipid-enriched microdomains 1 OS=Homo sapiens OX=9606 GN=PAG1 PE=1 SV=2	PAG1	0	33	9	9	No Quan Value	No Quan Value	No Quan Value	No Quan Value	No Quan Value	No Quan Value	275.9	260.3	219.1	237.4	268.5	228.5	149.3	102.4	221.9	74.5	204.4	162.5	782.7	872.4	831.1	689.2	660.5	825.5	170	150.1	206.1	130.6	230.7	162.5
Q9NSC5	Homer protein homolog 3 OS=Homo sapiens OX=9606 GN=HOMER3 PE=1 SV=2	HOMER3	0	40	14	14	1682.4	1724	1572.2	1295.2	1898	2391.4	960.7	602.9	884.3	598.7	1013.9	750.5	1246.1	870.7	1362.3	817.4	1407.9	1080.5	2808.5	3175.5	3019.9	2644.7	2543.9	2062.1	1206.8	1077.9	1065.6	1033	1147.7	1003.6
P82664	28S ribosomal protein S10, mitochondrial OS=Homo sapiens OX=9606 GN=MRPS10 PE=1 SV=2	MRPS10	0	40	8	8	1725.5	1986.5	1647.7	1915.8	2992.5	1185.6	1134.9	629.5	682	713.8	1097.9	957.5	982.4	1406.4	901.6	886.3	1203.6	1117.3	1089.5	1010.7	1536.3	1138.9	1969.1	1119.3	1010.1	1092.8	1172.6	920.2	1017.7	1214.5
O15232	Matrilin-3 OS=Homo sapiens OX=9606 GN=MATN3 PE=1 SV=2	MATN3	0	33	13	13	No ID	No ID	No ID	No ID	No ID	No ID	67.7	73.1	93.8	119.5	83.4	44.2	2048.6	9061.2	1437.5	11493.7	2070.1	1965.2	No ID	No ID	No ID	No ID	No ID	No ID	No Quan Value	No Quan Value	No Quan Value	No Quan Value	No Quan Value	No Quan Value
P11117	Lysosomal acid phosphatase OS=Homo sapiens OX=9606 GN=ACP2 PE=1 SV=3	ACP2	0	29	12	12	855.9	990.8	764.3	823.3	1337	699.1	3584.2	3195	2863.2	3160.7	4533.4	2526.5	2350.2	1591.8	2744.9	1696.3	2025	1757.5	2901.7	2724.5	4368.7	2023.7	2789.8	2990.8	4567.5	4168.6	3808.9	4999.8	3969.5	2560.7
P55809	Succinyl-CoA:3-ketoacid coenzyme A transferase 1, mitochondrial OS=Homo sapiens OX=9606 GN=OXCT1 PE=1 SV=1	OXCT1	0	50	22	22	9098.6	9460.7	10460.1	8005.7	12110.2	7711.4	8979.6	4236.6	5417.5	3827.6	11298.8	6699.3	8566.1	10931.3	9388.3	10601.1	7055.4	7346	16800.2	20888.2	17787.9	15101.2	31822	22649.6	16395.7	14491.9	18401.9	13164.4	17169.7	11006
Q8TDW0	Volume-regulated anion channel subunit LRRC8C OS=Homo sapiens OX=9606 GN=LRRC8C PE=1 SV=2	LRRC8C	0	25	17	15	1212.6	1365.5	1279.2	1298	1591.1	866.6	1246	923	891	1037.4	988.3	1037.8	1123.1	994.1	1244.5	1011	1293.5	1410.6	716.9	767.9	997.1	478.4	527.5	611.7	783.7	629	671	565.7	799.8	551.1
Q92545	Transmembrane protein 131 OS=Homo sapiens OX=9606 GN=TMEM131 PE=1 SV=3	TMEM131	0	6	9	9	298	309.6	267.1	414.1	375.3	266.5	461	303	339.6	273.8	515	471.6	4.9	18.4	16.4	30.4	24.9	26.4	465.4	521.1	585	640.6	897.3	489	105.2	93.2	105.1	118.5	102.1	104.4
P16152	Carbonyl reductase [NADPH] 1 OS=Homo sapiens OX=9606 GN=CBR1 PE=1 SV=3	CBR1; SETD4	0	78	20	17	30592.3	12504.8	10676.3	15349	28456.7	53007.8	33899.2	13785.3	26967.3	10562.1	28853.3	59050.5	29363.3	18684.6	10509.3	75562.8	14609	13866.5	38560.9	16755.5	16790.3	34751.2	12962.7	16812.6	36382.9	33704.3	29677.6	35346	13565.9	13829.6
O95630	STAM-binding protein OS=Homo sapiens OX=9606 GN=STAMBP PE=1 SV=1	STAMBP	0	48	19	19	3226.6	2648.9	3095.5	2985	3098.7	3680.1	4488.1	3544.2	3461.8	2695.1	6565.5	4909.8	5287.7	4205.5	4000.2	6284.8	4619	4222.3	7013	7095.8	6627.4	6813	9378.5	6081.5	9852	8548.3	8470.3	6848.4	10293.9	8482.4
Q9Y4K4	Mitogen-activated protein kinase kinase kinase kinase 5 OS=Homo sapiens OX=9606 GN=MAP4K5 PE=1 SV=2		0	29	23	21	2210.6	2517.5	2168.7	1526.9	2707.4	2338.8	101.7	97.6	124.8	72.7	139.5	94.7	871.4	683.4	839.2	878.9	881.7	818.8	2925.2	4953.4	3395.9	2453.8	3194.4	2465.4	2324.6	2881.3	2147.2	2467.7	3117.2	2277.3
Q8N3C0	Activating signal cointegrator 1 complex subunit 3 OS=Homo sapiens OX=9606 GN=ASCC3 PE=1 SV=3	ASCC3	0	35	69	68	10651.9	11221.8	9653.9	8971.1	15406.7	12382	7806.7	3721.4	4354	4426.7	7024.9	7639.4	10092.3	8327.3	8659.3	7803.5	9658.6	7814.2	17623.2	18733.2	14966.9	19542.2	23841.7	14928.2	13326.8	11103.9	10599.7	9263.3	13605.7	12513.2
Q08378	Golgin subfamily A member 3 OS=Homo sapiens OX=9606 GN=GOLGA3 PE=1 SV=2	GOLGA3	0	57	78	78	14235.5	14431.8	13699.9	13772	19243	15199.4	9968.7	6890.2	8145.8	8119.7	9891.7	7957.1	8412.6	7564.5	7364.2	6462.4	8954.1	8184.8	16414.7	20442.5	16496.4	14547.3	17276.4	16609.6	15113.3	13729.5	13475.5	16113.2	16791.3	13535.5
Q8NDX1	PH and SEC7 domain-containing protein 4 OS=Homo sapiens OX=9606 GN=PSD4 PE=1 SV=2	PSD4	0	8	7	7	300.3	353.8	309.8	282.3	423.6	242.3	1051	852.6	684.4	1136.9	1064.2	740	152.7	170.3	234	136.8	289.3	176.4	125.2	134.1	147.8	74.8	116.6	117.9	212.1	202.9	195	190.7	182.9	198.3
A0A2U3TZU2	Glucose-6-phosphate isomerase OS=Homo sapiens OX=9606 GN=GPI PE=1 SV=1		0	55	32	31	60358.6	25261.8	40264	35392	53301.7	54847.8	71039.3	23841.3	19284.8	15721.3	22423.1	156533	51330.2	26250.7	21667.2	21531.1	26451.9	22808.4	50349.9	29260.7	33414.4	54037.1	30765.6	38873.1	69489.3	50522.9	34754.4	42079	30767.2	22870.8
Q96K19	E3 ubiquitin-protein ligase RNF170 OS=Homo sapiens OX=9606 GN=RNF170 PE=1 SV=2	RNF170	0	36	7	7	417.6	352.2	390.7	703.3	506.2	284.5	186.2	136.9	139.7	112.6	155.7	127.7	337	298.1	357.9	209.1	306.2	252.2	598.9	604.3	542.9	599.1	1110.8	524.9	582.7	403.4	435.4	431.6	432.1	442.5
Q9NVP2	Histone chaperone ASF1B OS=Homo sapiens OX=9606 GN=ASF1B PE=1 SV=1	ASF1B	0.002	14	2	1	35.9	43.4	35.2	32.7	55.3	30.8	No ID	No ID	No ID	No ID	No ID	No ID	No ID	No ID	No ID	No ID	No ID	No ID	No ID	No ID	No ID	No ID	No ID	No ID	No ID	No ID	No ID	No ID	No ID	No ID
P17544	Cyclic AMP-dependent transcription factor ATF-7 OS=Homo sapiens OX=9606 GN=ATF7 PE=1 SV=2	ATF7	0	13	7	5	No ID	No ID	No ID	No ID	No ID	No ID	291.5	271.6	235.7	225.3	357.1	211.8	18.6	16.9	17.3	13.8	18.9	17	1026.8	1042.1	1056.3	1239.6	1363.6	888.1	266.1	282.2	299.5	313.3	334.7	279.8
O96028	Histone-lysine N-methyltransferase NSD2 OS=Homo sapiens OX=9606 GN=NSD2 PE=1 SV=1	WHSC1; NSD2	0	9	12	11	268.7	179.6	251.8	394.6	286.2	257.6	74.8	68.1	106.5	36.2	210.9	77	122.8	130.3	83.4	153	102.3	157.1	1195	990.7	1010.5	2669.8	1446.3	1242.9	143.5	170	138.3	155.6	172.6	182.3
Q7Z6I6	Rho GTPase-activating protein 30 OS=Homo sapiens OX=9606 GN=ARHGAP30 PE=1 SV=3	ARHGAP30	0	24	20	18	2036.7	2428.1	2133.9	1669	3447.3	1678.1	496.7	568.1	499.8	739.9	896.3	376.6	1312.5	1381.6	1365.3	1020.8	1651.6	1448	1319.6	1093.5	1477.6	1027.9	1355.1	1371.8	817	1061.1	671.2	694.5	663	401.8
Q14849	StAR-related lipid transfer protein 3 OS=Homo sapiens OX=9606 GN=STARD3 PE=1 SV=2	STARD3	0	17	5	5	265.9	310.8	266	313.6	342.7	209.1	357.1	367.9	309.7	449.5	478.2	351.7	505.7	416.3	582.7	415.9	507.1	467.7	528.3	510.6	644.2	566.3	917.2	603.7	16.5	15.3	13.1	17.7	21	10.1
Q5T7W0	Zinc finger protein 618 OS=Homo sapiens OX=9606 GN=ZNF618 PE=1 SV=1	ZNF618	0	8	6	6	No ID	No ID	No ID	No ID	No ID	No ID	No ID	No ID	No ID	No ID	No ID	No ID	No ID	No ID	No ID	No ID	No ID	No ID	830.4	884.7	810.4	1132.1	1063	741.1	299.2	290.5	231.8	268.1	328.7	307.3
P07686	Beta-hexosaminidase subunit beta OS=Homo sapiens OX=9606 GN=HEXB PE=1 SV=3	HEXB	0	39	22	21	10770	12072.6	9178.4	10529.7	16480.1	8799.1	20889.8	11535.4	16130.9	9683	13992.5	18385.5	13174.8	12299	16351.1	8140.6	13187.2	14664.8	15037	18665.8	18605.5	9267.7	19658.4	13952.9	17209.2	16418.3	14785.3	17360.6	21917.6	11216.6
P52701	DNA mismatch repair protein Msh6 OS=Homo sapiens OX=9606 GN=MSH6 PE=1 SV=2	MSH6	0	47	57	57	8716.6	7179.1	6833.5	7333.6	10838.9	12230.1	8682.8	6674.6	10850.5	4772	13859.1	8035.8	5370.4	6138.5	3299.3	8120.5	5802.6	4971.8	9793.2	8138.3	9609.3	14022.4	18517.6	12870.9	10556.8	21984.1	10425	9147.9	11386.7	12631.7
P62306	Small nuclear ribonucleoprotein F OS=Homo sapiens OX=9606 GN=SNRPF PE=1 SV=1	SNRPF	0	50	5	5	1653.8	1569.4	1192.9	1853.3	2060.7	1645.2	594.5	676.8	811	443.4	1557.8	479.9	2624.3	2298	1966.6	2839.4	2210.3	2590.5	2118.7	2113.2	2296.6	2462.6	2998	2003	2311.7	2021.6	2068.8	2157.2	2221.5	2272.5
Q86TP1	Exopolyphosphatase PRUNE1 OS=Homo sapiens OX=9606 GN=PRUNE1 PE=1 SV=2	PRUNE; PRUNE1	0	31	11	11	No Quan Value	No Quan Value	No Quan Value	No Quan Value	No Quan Value	No Quan Value	454.5	385.6	449.5	402	781.2	653.2	601.5	362.9	480.3	703.9	574	465.1	1850.2	1766.5	2011.6	4555.2	2346.9	2238.6	891.6	875.8	666.8	623.1	789.5	874.5
Q9UPN9	E3 ubiquitin-protein ligase TRIM33 OS=Homo sapiens OX=9606 GN=TRIM33 PE=1 SV=3	TRIM33	0	19	19	17	1106.5	1099.4	908.5	940.4	1612.9	1235.2	943	807.3	901.8	779.7	1246.5	817.4	1302.2	899.6	1135.9	1026	1166.8	1061.8	2914.8	2421	2993.4	3343.5	3246.3	2587.4	2410.5	2458.5	1891.8	2087.9	2404.6	2223.1
Q14289-2	Isoform 2 of Protein-tyrosine kinase 2-beta OS=Homo sapiens OX=9606 GN=PTK2B	PTK2B	0	46	37	36	4159.9	5172	4833.5	3014.3	5908.3	4023	4013.5	2612.1	2502.8	4854.7	4523.6	2818.5	1548.4	1418.2	1443.3	1293.4	1662.4	1549.5	5991	9350.1	5676.5	3455.4	4977.8	5733.2	3582.2	3369.7	3539.5	2793.6	3143.9	2948.6
O43508-2	Isoform TWE-PRIL of Tumor necrosis factor ligand superfamily member 12 OS=Homo sapiens OX=9606 GN=TNFSF12	TNFSF12-TNFSF13; TNFSF12; TNFSF13	0.002	5	2	2	810.5	2250.9	923.4	361	722	412.6	977.9	2914.5	733.3	1182.7	669.9	366.3	430.2	622.8	252.5	507.4	328.5	667.9	1394.4	1052.2	2226.4	939.8	1115.2	1682.6	647.9	392.4	276.1	741.1	389	188.6
Q16394	Exostosin-1 OS=Homo sapiens OX=9606 GN=EXT1 PE=1 SV=2	EXT1	0	11	7	7	87.6	98.3	91.9	82.7	114	83.5	554.2	604.9	518.6	892.6	687.4	575.2	162.1	109.8	148.3	131.3	139.2	137.2	98.1	103.5	111.6	71	81.3	92.5	478.8	370.8	329.9	369.6	415.8	537.4
Q9H8M7	Ubiquitin carboxyl-terminal hydrolase MINDY-3 OS=Homo sapiens OX=9606 GN=MINDY3 PE=1 SV=1	FAM188A; MINDY3	0	9	4	4	33.2	37.9	33	20.1	53.4	32	No ID	No ID	No ID	No ID	No ID	No ID	53.6	114.4	147.9	108.5	171.9	130.1	246.7	395.3	493.5	385.7	334.8	273.4	215.8	239.8	210.1	237.2	257.5	200.7
P36542	ATP synthase subunit gamma, mitochondrial OS=Homo sapiens OX=9606 GN=ATP5F1C PE=1 SV=1	ATP5C1	0	43	15	2	22323.3	23223.6	15845.4	35862.6	29454.1	21958.9	40640.8	23344.6	26928.6	17198.1	35764.2	27008.8	17527.2	20121.2	16107	16934.1	13378.7	16028.4	29565.7	27556.6	24086.4	20594.1	43317.9	26065.5	24872.4	20905.8	26305.4	22375.5	22221.8	25047.1
Q9BQF6	Sentrin-specific protease 7 OS=Homo sapiens OX=9606 GN=SENP7 PE=1 SV=4	SENP7	0	7	6	6	317.7	287.4	315.7	340.6	453	252.4	26.6	31.3	26.8	16.2	44.7	13.1	No ID	No ID	No ID	No ID	No ID	No ID	393.1	369.7	376.7	532	718.3	381.6	105	112.3	114	80.7	98.2	82.4
Q9NZN3	EH domain-containing protein 3 OS=Homo sapiens OX=9606 GN=EHD3 PE=1 SV=2	EHD3	0	64	31	14	1482.7	1506.3	2035.2	788.1	1605.2	2135.6	504.7	344.6	396	378.3	399.5	237.9	1943.3	1445	2234.5	1392.2	1647.8	1119.9	3502.8	3487.1	2664.1	2175.9	2136.7	4510.7	1601.2	830.8	822.8	821.7	953.8	604.5
Q6ZNL6	FYVE, RhoGEF and PH domain-containing protein 5 OS=Homo sapiens OX=9606 GN=FGD5 PE=1 SV=3	FGD5	0	3	5	5	104.1	156.6	70.9	74.6	128.7	106.5	66.5	73.5	91.6	52.3	86.7	56.5	54.8	132.1	133.8	96.9	111.8	128.9	253.2	470.9	328	501.3	280.8	278.9	No ID	No ID	No ID	No ID	No ID	No ID
P48729	Casein kinase I isoform alpha OS=Homo sapiens OX=9606 GN=CSNK1A1 PE=1 SV=2	CSNK1A1	0	56	20	1	7311.6	6440.4	5939.3	7189.8	11024.8	9335.8	10216.9	5295.6	5645.9	4851.4	13637.6	8461.5	8161.3	6194.2	5303.2	7737.5	7087.1	7227.9	11814.1	11757.7	8954.8	7982	12642.4	9035.2	9899	9691.1	10051.6	6481.2	7859.2	13218.6
P78395	Melanoma antigen preferentially expressed in tumors OS=Homo sapiens OX=9606 GN=PRAME PE=1 SV=1	PRAME	0.002	6	2	2	No ID	No ID	No ID	No ID	No ID	No ID	No ID	No ID	No ID	No ID	No ID	No ID	No ID	No ID	No ID	No ID	No ID	No ID	39.6	89.4	39.3	39.5	68.9	48.3	No ID	No ID	No ID	No ID	No ID	No ID
Q5R372	Rab GTPase-activating protein 1-like OS=Homo sapiens OX=9606 GN=RABGAP1L PE=1 SV=1	RABGAP1L	0	15	11	9	154.7	220.2	145.6	108.2	198	170.2	235.5	141.7	181	200	205.9	261.8	982.7	933.3	967.9	707.9	1013.1	904.8	1796	1996.7	2081.3	1298.9	2018.9	1865.6	286.2	308.1	211.6	256	275.8	206.5
Q8N8A2	Serine/threonine-protein phosphatase 6 regulatory ankyrin repeat subunit B OS=Homo sapiens OX=9606 GN=ANKRD44 PE=1 SV=3	ANKRD44	0	36	30	26	2967.6	3280.1	3198.6	2389.6	5150	2378.6	3811.5	2800.2	2930	3767.9	3878.1	2617.4	4268.6	3888.2	4678.2	3257.6	5062.1	4353.2	6674	6043.2	7227.4	5294.5	6644.7	8006	4106.2	3454.3	3398.5	3313.1	3738.4	1956.6
Q9ULK5	Vang-like protein 2 OS=Homo sapiens OX=9606 GN=VANGL2 PE=1 SV=2	VANGL2	0	22	11	11	746.9	594.7	693.9	752	564.5	1216.3	94.8	45.5	46.7	53.1	95.2	75.2	558.3	795.1	272.5	533.3	329.6	683.4	3290.4	2048.6	3431.3	4695	9575.7	4983.4	705.3	675.1	879.6	946.3	913.1	1736.5
C9JWF7	SRSF protein kinase 2 (Fragment) OS=Homo sapiens OX=9606 GN=SRPK2 PE=1 SV=1		0	23	6	1	26	28.6	11.3	20.7	21	34.8	No ID	No ID	No ID	No ID	No ID	No ID	No ID	No ID	No ID	No ID	No ID	No ID	No ID	No ID	No ID	No ID	No ID	No ID	No ID	No ID	No ID	No ID	No ID	No ID
Q12788	Transducin beta-like protein 3 OS=Homo sapiens OX=9606 GN=TBL3 PE=1 SV=2	TBL3	0	49	30	30	5386.7	4958.6	4100.3	7595.7	6726.2	5307.3	5289.9	3902.3	5141.1	2765.9	8603.1	4766.6	5414.7	4406.1	4781.8	7925.8	5175.5	4420.8	9380.9	7059.4	11038.7	11107.1	11192	7267	6090.9	5480	4999.8	4542.1	4618	6656.7
O14960	Leukocyte cell-derived chemotaxin-2 OS=Homo sapiens OX=9606 GN=LECT2 PE=1 SV=2	LECT2	0.001	13	2	2	No ID	No ID	No ID	No ID	No ID	No ID	214	236	367.6	473.6	267.7	155.6	No ID	No ID	No ID	No ID	No ID	No ID	52.6	112.8	91.9	127.1	72.6	119.9	No ID	No ID	No ID	No ID	No ID	No ID
Q96RQ3	Methylcrotonoyl-CoA carboxylase subunit alpha, mitochondrial OS=Homo sapiens OX=9606 GN=MCCC1 PE=1 SV=3	MCCC1	0	55	30	30	6257.5	6119	3594.7	8956.5	8590.2	5857.2	4450.7	2334.2	2421.6	1858	6203.7	4445.5	4785.3	6794.5	2779.9	3980.8	2905.4	3662.9	11754.4	7204.6	8248.5	6794.8	23363.7	12575.1	5420	3983.1	3860.6	3588.7	4002.1	4539.1
Q9UDT6	CAP-Gly domain-containing linker protein 2 OS=Homo sapiens OX=9606 GN=CLIP2 PE=1 SV=1	CLIP2	0	36	35	27	1902.6	2468.3	1945.3	1594.2	2454.6	1799.2	1446.6	994.6	1243.8	818.8	1115.5	919.3	949.9	927.7	849.9	773.5	1088.2	960.2	4251	5979.6	7755.1	4016	4396.8	3604.5	2312	2102.4	1953.9	2263.3	2231.5	1305.7
Q9BV10	Dol-P-Man:Man(7)GlcNAc(2)-PP-Dol alpha-1,6-mannosyltransferase OS=Homo sapiens OX=9606 GN=ALG12 PE=1 SV=1	ALG12	0	7	3	3	805.1	712	818.9	1031.6	1015.7	607	314.7	143	187.4	191.3	245.6	296.6	212.1	156.8	142.5	191	193.9	164.9	184.3	211.5	182.1	269.4	212.2	167.6	No ID	No ID	No ID	No ID	No ID	No ID
Q9NUM4	Transmembrane protein 106B OS=Homo sapiens OX=9606 GN=TMEM106B PE=1 SV=2	TMEM106B	0	22	6	6	1177.5	1139.9	1136.7	1166.7	1186	902.7	426.4	493.6	361.6	355.1	733.7	402.3	1027.3	935.9	1373.1	1752.7	1213.6	914.3	1099.4	1033.4	899.1	1391.9	1244.5	970.6	579.1	449.9	401.1	716.6	472.6	453.7
O14925	Mitochondrial import inner membrane translocase subunit Tim23 OS=Homo sapiens OX=9606 GN=TIMM23 PE=1 SV=1	TIMM23	0	32	6	6	1342.2	1011.1	954.7	2210.4	2054.4	1184.5	1437.3	1364.6	1234.8	842.4	3030.3	1142.6	712.3	341	531.5	524.6	682.4	382.6	2160.7	1715.5	2095	1526.2	1992.3	1901.9	502.3	510.4	276	323.6	298.4	500.5
Q4KWH8	1-phosphatidylinositol 4,5-bisphosphate phosphodiesterase eta-1 OS=Homo sapiens OX=9606 GN=PLCH1 PE=1 SV=1	PLCH1	0.001	1	2	1	1068.3	1012	1001.6	1224.4	1448.5	756.5	3304.7	739.4	1770.3	2244.8	1334	3041.4	627.9	390.6	630	474.1	581.3	486.5	4107.9	5298.1	4439	4064.6	4388.3	4104.1	4956.8	4351.5	4149.1	4079.7	5634.1	2095.1
P78410	Butyrophilin subfamily 3 member A2 OS=Homo sapiens OX=9606 GN=BTN3A2 PE=1 SV=2	BTN3A2	0	31	9	2	No Quan Value	No Quan Value	No Quan Value	No Quan Value	No Quan Value	No Quan Value	No ID	No ID	No ID	No ID	No ID	No ID	No ID	No ID	No ID	No ID	No ID	No ID	56.9	87	75.5	96	111.9	187.1	19.2	74.9	132.5	78.9	69.1	50.4
Q9Y6C9	Mitochondrial carrier homolog 2 OS=Homo sapiens OX=9606 GN=MTCH2 PE=1 SV=1	MTCH2	0	53	15	6	9011.8	11743.5	8095.1	9736.6	16110.1	9734.3	10399.9	6680.6	6257.8	5686.1	16449.2	8742.6	5933.5	6656.8	5571.2	6561.9	5146.8	6474.1	5410.1	6750.4	7997.9	4372.9	6492.2	7225.5	9785.7	8234.3	10277.4	6294	7582.3	8006.5
P08572	Collagen alpha-2(IV) chain OS=Homo sapiens OX=9606 GN=COL4A2 PE=1 SV=4	COL4A2	0	17	22	22	13909.7	25652.8	10721.6	14940.8	14391.5	9551.7	13001.3	22530.8	15192.7	10248.6	10946.5	8964.4	9415.6	8381.3	7629.1	6661.6	8148.6	12275.8	16684.4	11191	17932.1	16093	10024.3	16857.7	13213.2	6552.8	5888.3	11179.3	7577.6	5964.1
Q8TEA8	D-aminoacyl-tRNA deacylase 1 OS=Homo sapiens OX=9606 GN=DTD1 PE=1 SV=2	DTD1	0	35	5	5	1673.7	1344.5	1568.2	993.3	2005.7	2304.1	1736.9	1206	1099	615	1665.1	1603.6	153.7	156.8	160.8	117.1	197.4	167.5	2425.1	2480.9	3191.9	2398.5	1426	1900.8	583.6	520.9	385	491.1	345.4	532.7
Q9BQI0-2	Isoform 2 of Allograft inflammatory factor 1-like OS=Homo sapiens OX=9606 GN=AIF1L	AIF1L	0	27	6	5	No ID	No ID	No ID	No ID	No ID	No ID	235	130.3	254.4	111.1	210.3	318.8	422.5	656.3	222.1	468.8	374.2	225.8	874.2	584.2	824.6	1133.1	2814	587.4	287.6	447.6	170.3	206.7	293	191.3
A0A087X0Q4	Immunoglobulin kappa variable 2-40 OS=Homo sapiens OX=9606 GN=IGKV2-40 PE=1 SV=1		0	91	7	4	2409.6	2313.8	2802.4	1764.8	4477.6	2020.1	5084.2	4167.2	6873.3	10536	3749.1	2821.9	2871.8	5233.3	5614.1	1902.6	3867.7	3127.7	3492.5	3593.9	5614.5	1838.6	3924.3	7185	2477.4	2410.6	2264.5	2492.2	4224.3	1079.4
Q9H2D1	Mitochondrial folate transporter/carrier OS=Homo sapiens OX=9606 GN=SLC25A32 PE=1 SV=2	SLC25A32	0	33	7	7	780.1	836.4	595.7	1003.4	1116.7	639.3	No ID	No ID	No ID	No ID	No ID	No ID	157.5	164.8	192	193.1	201	158.4	939.8	833.3	851.7	865.3	863.4	649.4	1564.6	1526.7	1374.9	1610.4	1367.6	1186.4
Q9HBM1	Kinetochore protein Spc25 OS=Homo sapiens OX=9606 GN=SPC25 PE=1 SV=1	SPC25	0	26	5	5	394.6	368.2	301.8	393.2	516.6	488.5	217.5	259.4	202.6	101.2	279.4	155.7	436	422.2	269.4	453.6	435.8	503.3	138.1	92	101.8	188.9	142.3	100.5	180.3	191.2	187.8	148.3	214.9	191.4
O95857	Tetraspanin-13 OS=Homo sapiens OX=9606 GN=TSPAN13 PE=2 SV=1	TSPAN13	0.001	21	3	3	55	52.6	72.9	76.8	92.2	41.1	299.3	157.8	216.9	150.6	302.6	322.4	588.8	428.3	1629	533.2	214.7	264.5	186.2	213.9	208.6	136.5	195.2	130.3	168.2	150.6	95.9	132.5	188.8	92.3
Q9NQX7	Integral membrane protein 2C OS=Homo sapiens OX=9606 GN=ITM2C PE=1 SV=1	ITM2C	0.002	12	2	2	76.6	94.5	67.4	95.3	86.1	63.3	No ID	No ID	No ID	No ID	No ID	No ID	No ID	No ID	No ID	No ID	No ID	No ID	No Quan Value	No Quan Value	No Quan Value	No Quan Value	No Quan Value	No Quan Value	No ID	No ID	No ID	No ID	No ID	No ID
P60903	Protein S100-A10 OS=Homo sapiens OX=9606 GN=S100A10 PE=1 SV=2	S100A10	0	37	5	5	12401.6	21564.5	12093.3	6599.5	7680.4	7240.3	22194.7	4475.4	8104.8	9721.7	10541.8	37378.4	11578.8	4843.9	6701.3	6269	8419.5	6812.2	14644.1	22475.9	10832.4	10936.6	8210.4	13635.3	27376.5	15935.5	12984.7	15561.3	16094.3	26574.1
Q15154	Pericentriolar material 1 protein OS=Homo sapiens OX=9606 GN=PCM1 PE=1 SV=5		0	20	41	29	2639.2	2915	2280.8	3463.1	3497.2	2311.3	961.3	1029.9	936.8	802.7	1966.8	741.4	2390.3	1984.7	2116.6	2476.3	2138.6	2237.8	6307.8	7598.8	5608.8	5035.6	8013.2	7721.5	5612.4	5306.9	8141.5	5413.5	7294.6	7852.7
Q14684	Ribosomal RNA processing protein 1 homolog B OS=Homo sapiens OX=9606 GN=RRP1B PE=1 SV=3	RRP1B	0	39	24	24	1939.9	1875.1	1476.4	2141.1	2189.9	2139.1	2706	1605.7	2035.6	1457.3	3699	2928	2793.7	2972.3	2146.5	4575.4	3317.4	3061.5	2338.1	1991.3	2625.8	3422.9	2586	1912.8	1619.4	1866.1	1441.3	1336.2	1235.3	1843.8
P63151-2	Isoform 2 of Serine/threonine-protein phosphatase 2A 55 kDa regulatory subunit B alpha isoform OS=Homo sapiens OX=9606 GN=PPP2R2A	PPP2R2A	0	53	20	13	6326.8	6395.3	4448.1	5085.2	10564	7782.3	4380.5	2845.7	2978.9	2357.9	3628.9	3461.5	5280.5	4575	4037.2	4665	4353.1	5441.8	7551.3	8850	6081.9	7825.5	5474.8	6429.5	5014.5	4479.9	5047.5	3305.2	3872.9	4389.4
Q9BYV8	Centrosomal protein of 41 kDa OS=Homo sapiens OX=9606 GN=CEP41 PE=1 SV=1	CEP41	0	31	8	8	159.9	182.5	150.3	134.7	250	137.6	No ID	No ID	No ID	No ID	No ID	No ID	28.3	23	35.3	15.8	29.7	24.5	716.6	884.1	884	505.2	917.2	541	440.5	550.2	410.1	430.2	523.1	447.5
Q58EX7	Puratrophin-1 OS=Homo sapiens OX=9606 GN=PLEKHG4 PE=1 SV=1	PLEKHG4	0	3	4	3	22.4	16.6	14.2	17.2	19.3	32.7	80.8	42.9	73.5	31.7	187.5	82.9	74.1	176.2	106.1	77.8	70.4	71.9	No ID	No ID	No ID	No ID	No ID	No ID	No ID	No ID	No ID	No ID	No ID	No ID
P61626	Lysozyme C OS=Homo sapiens OX=9606 GN=LYZ PE=1 SV=1	LYZ	0	63	10	10	8919.4	19346.6	13785.2	5978.7	9856.9	3734.4	10894.4	9314.4	5948.2	8013.1	10209.8	3600.6	7833.7	31744.9	9105.7	5464.8	5679.6	8641.7	10697.4	9907.2	13203.3	5960.7	4578.1	5290.9	10781	4935.2	7971.7	10510.9	8597	4840.6
Q13501	Sequestosome-1 OS=Homo sapiens OX=9606 GN=SQSTM1 PE=1 SV=1	SQSTM1	0	75	22	22	19128.2	3355	3850.4	3665.5	4723.9	3218.2	16624.4	5879.7	5494.2	5688.8	8110.7	55226.9	17892.9	2278.4	2170.3	2313.8	2937.7	2212.1	29782.7	4239.9	4770.9	6121.8	4677.8	7769.6	18205.1	3338.2	4102.2	4153.6	4492.7	6627.6
O43240	Kallikrein-10 OS=Homo sapiens OX=9606 GN=KLK10 PE=1 SV=3	KLK10	0	27	7	7	No ID	No ID	No ID	No ID	No ID	No ID	No ID	No ID	No ID	No ID	No ID	No ID	444	1125.2	317.6	338.1	651.7	899.7	No ID	No ID	No ID	No ID	No ID	No ID	893.1	1165.6	1222.1	1292	888.7	5975
Q9Y6A1	Protein O-mannosyl-transferase 1 OS=Homo sapiens OX=9606 GN=POMT1 PE=1 SV=3	POMT1	0.003	3	2	2	No ID	No ID	No ID	No ID	No ID	No ID	196.5	154.6	165.7	165.9	205.7	193.3	No ID	No ID	No ID	No ID	No ID	No ID	97	152.1	123.8	206.8	129.3	161.6	No ID	No ID	No ID	No ID	No ID	No ID
O14867	Transcription regulator protein BACH1 OS=Homo sapiens OX=9606 GN=BACH1 PE=1 SV=2	BACH1	0	23	13	13	1283.6	1277.2	1129.7	1463.1	1427.6	1193.6	140.1	167.7	124.4	123	214.6	127.1	395.8	383	550.9	497.4	527.8	432.2	1244.9	1334.1	1062.4	1088.7	1393.8	1022.4	714	820	768.7	744	821.9	593.4
P42229	Signal transducer and activator of transcription 5A OS=Homo sapiens OX=9606 GN=STAT5A PE=1 SV=1	STAT5A	0	40	31	8	3944.3	3923.5	3495.8	2592.9	6405.2	4429.8	4710.5	4214	4459.3	4668.3	6232	3920	4833.4	4491.2	5846.9	4174.8	6165.9	4921	6228.3	6204.4	6686.4	4367	5563.4	6579	4626.1	3838.1	4142.8	3987	4148.6	2718.3
H0Y368	Dolichol-phosphate mannosyltransferase subunit 1 (Fragment) OS=Homo sapiens OX=9606 GN=DPM1 PE=1 SV=1		0	41	13	13	5678	6147	4556.9	10175.9	6845.1	3684.3	3933.1	2228.4	2453.2	2380.6	4309.2	3798.7	4292.8	2588.3	4107.2	3382.5	3733.9	3112.8	9748.7	7812.7	10331	6582.4	5686.6	6955.1	6247.3	4491.4	4418.4	5307.6	5156.3	4706.7
O00193	Small acidic protein OS=Homo sapiens OX=9606 GN=SMAP PE=1 SV=1	C11orf58	0	31	8	8	3369.9	2737	3104.4	2241.5	5455.5	4855.5	3717.7	2599.2	1400.7	734.7	2829.5	3370.5	926.7	583.2	525.5	480.6	861.1	897.5	4464.5	7772.7	6971.9	9128.2	6898.7	6954.4	3341	4535.8	3415.8	2678.4	3323.6	3613.4
O75845	Lathosterol oxidase OS=Homo sapiens OX=9606 GN=SC5D PE=1 SV=2	SC5D; SC5DL	0.002	8	3	3	No ID	No ID	No ID	No ID	No ID	No ID	149.7	140.5	115.1	186.6	202.9	179.5	400.6	218.5	188.9	489.9	207.6	227.4	2578.5	2148.7	1415.1	1824.7	2664.9	1673.8	464.2	437.2	459.1	325.7	534.2	594.5
Q9NUQ3	Gamma-taxilin OS=Homo sapiens OX=9606 GN=TXLNG PE=1 SV=2	TXLNG	0	35	16	15	777.7	679.6	607.9	662.4	1254.3	852.2	379.3	416.5	304	341.9	693.8	326.9	245.8	290.3	243	249.8	256.2	243.8	2491.5	2020.7	3799.6	3070.1	2584.1	1948.8	2642.8	2671.9	1786.1	1955.7	2151.9	2564.2
O43716	Glutamyl-tRNA(Gln) amidotransferase subunit C, mitochondrial OS=Homo sapiens OX=9606 GN=GATC PE=1 SV=1	GATC	0	40	5	5	355.1	339.2	276.9	354.7	444.5	511.8	176.1	241.9	209.2	196.8	362.2	150	330.1	456.5	356.7	242.8	343.8	337.4	612.9	569.6	571.6	770.5	691.2	462.1	1014.7	1019.4	921.4	670	1118.8	1012
P11717	Cation-independent mannose-6-phosphate receptor OS=Homo sapiens OX=9606 GN=IGF2R PE=1 SV=3	IGF2R	0	46	95	95	19566.7	22070.2	17003.8	18180.9	24052.5	18988.6	27032.1	18014.3	22875.3	18182.4	29937.1	25489.3	19417.1	14299.1	21472.2	11435.2	23273.7	15721	40091.9	40623.2	41806.4	39654.3	57034.1	37236.4	28146.7	24196.2	28230.5	26597.8	25100.2	40498.7
Q8WUX2	Glutathione-specific gamma-glutamylcyclotransferase 2 OS=Homo sapiens OX=9606 GN=CHAC2 PE=1 SV=1	CHAC2	0.001	21	3	3	No ID	No ID	No ID	No ID	No ID	No ID	No ID	No ID	No ID	No ID	No ID	No ID	120.3	138.9	87.7	346.8	110.4	89	214.4	170.8	166.5	249.6	279.1	129.3	22.8	24.3	18.6	19.1	25.3	19.9
[truncated: 8,688 more rows]

## Sheet: S3-Normalized Protein Quan 
Table S3. Z-score normalized protein expression in LUSC proteomics
[truncated: 9,454 more rows]

[truncated: 15 more sheets: S4-Subcellular distribution, S5-Phosphopeptides, S6-Phosphosites, S7-Nornalized Phosphosites, S8-Clustering proteins, S9-KEGG Clustering proteins, S10-Clustering phosphosites, S11-KEGG Clustering phosphosite, S12-Cluster KSEA Kinase Scores , S13-cluster-clinical Relation, S14-KEGG LNM proteins, S15-LNM phosphosites, S16-KEGG LNM phosphosite, S17-LNM Kinase-Substrate Links , S18-LUSC-TMA]
